# Supplementary material for: CRISPRi-Mediated Epigenetic Suppression of TERT Reduces Cell Growth in Non-Small-Cell Lung Cancer Cells
Source: Cells. 2026 Jun 24;15(13):1150. doi: 10.3390/cells15131150 (PMC13359582; doi:10.3390/cells15131150)
Supplement: Supplementary file 1 [file cells-15-01150-s001.zip]

Archive with 6 entries (5 files):
- Supplementary_Code_1.txt
- Supplementary_Data_1/
- Supplementary_Data_1/deg_res_H1299_E_T.csv
- Supplementary_Data_1/deg_res_H1299_M_C.csv
- Supplementary_Data_1/deg_res_H1299_M_T.csv
- Cells_TERT_supplementary_revised.pdf
