# Supplementary material for: CRISPRi-Mediated Epigenetic Suppression of TERT Reduces Cell Growth in Non-Small-Cell Lung Cancer Cells
Source: Cells. 2026 Jun 24;15(13):1150. doi: 10.3390/cells15131150 (PMC13359582; doi:10.3390/cells15131150)
Supplement: Supplementary file 1 [file cells-15-01150-s001.zip › Supplementary_Code_1.txt]

# =============================================================================
# Supplementary Code S1
# RNA-seq differential expression analysis and visualization
#
# Manuscript: CRISPRi-Mediated Epigenetic Suppression of TERT Reduces Cell
#             Growth in Non-Small Cell Lung Cancer Cells
#
# Description: DESeq2-based differential expression analysis of H1299 RNA-seq
#   data (TERT-targeting vs. control conditions), with shrunken log2 fold
#   change estimation (apeglm), volcano plots (-log10 FDR), PCA plots, MA
#   plots, dispersion estimates, and sample-distance heatmaps.
#
# Comparisons: TERT-targeting (T) vs. no-guide dCas9-KRAB control (E)
#              TERT-targeting (T) vs. Mock (M)
#              CCR5-targeting (C) vs. Mock (M)
#
# Software:  R 4.5.1; DESeq2 v1.48.2; apeglm v1.30.0; ggplot2
#
# Usage:     Rscript Supplementary_Code_S1.R <input_dir> <output_dir>
#              <input_dir>  : directory containing the *_dedupped.counts files
#              <output_dir> : directory where results and figures are written
#            If no arguments are supplied, set input_dir/output_dir below.
# =============================================================================

suppressPackageStartupMessages({
  library(DESeq2)
  library(ggplot2)
})

has_ggrepel <- requireNamespace("ggrepel", quietly = TRUE)
has_apeglm  <- requireNamespace("apeglm", quietly = TRUE)
has_orgdb   <- requireNamespace("org.Hs.eg.db", quietly = TRUE)
has_annodb  <- requireNamespace("AnnotationDbi", quietly = TRUE)

if (!has_apeglm) {
  stop(
    "Package 'apeglm' is required.\n",
    "Install once with:\n",
    "BiocManager::install('apeglm')"
  )
}

if (!has_orgdb || !has_annodb) {
  message(
    "Gene symbol mapping package not found.\n",
    "The script will still run, but labels may remain as ENSG IDs.\n",
    "To map gene symbols, install once with:\n",
    "BiocManager::install(c('org.Hs.eg.db', 'AnnotationDbi'))"
  )
}

args <- commandArgs(trailingOnly = TRUE)

# Set the input directory containing the *_dedupped.counts files.
# Either pass it as the first command-line argument, or edit the default below.
input_dir <- if (length(args) >= 1) {
  args[[1]]
} else {
  "."   # <-- set path to the directory containing the count files
}

output_dir <- if (length(args) >= 2) {
  args[[2]]
} else {
  file.path(input_dir, "DEG_results")
}

dir.create(output_dir, recursive = TRUE, showWarnings = FALSE)

# -------------------------
# 1. sample information
# -------------------------
samples_all <- data.frame(
  sample = c(
    "H1299_E1", "H1299_E2",
    "H1299_M1", "H1299_M2",
    "H1299_C1", "H1299_C2",
    "H1299_T1", "H1299_T2"
  ),
  group = c(
    "E", "E",
    "M", "M",
    "C", "C",
    "T", "T"
  ),
  file = c(
    file.path(input_dir, "H1299_E1_S19_dedupped.counts"),
    file.path(input_dir, "H1299_E2_S23_dedupped.counts"),
    file.path(input_dir, "H1299_M1_S18_dedupped.counts"),
    file.path(input_dir, "H1299_M2_S22_dedupped.counts"),
    file.path(input_dir, "H1299_C1_S20_dedupped.counts"),
    file.path(input_dir, "H1299_C2_S24_dedupped.counts"),
    file.path(input_dir, "H1299_T1_S21_dedupped.counts"),
    file.path(input_dir, "H1299_T2_S25_dedupped.counts")
  ),
  stringsAsFactors = FALSE
)

missing_files <- samples_all$file[!file.exists(samples_all$file)]
if (length(missing_files) > 0) {
  stop("Missing count files:\n", paste(missing_files, collapse = "\n"))
}

# -------------------------
# 2. read count files
# -------------------------
read_count_file <- function(path) {
  x <- read.table(path, sep = "\t", header = FALSE, stringsAsFactors = FALSE)
  if (ncol(x) < 2) {
    stop("Unexpected count file format: ", path)
  }
  colnames(x)[1:2] <- c("gene_id", "count")
  x <- x[, 1:2]
  x$count <- as.integer(x$count)
  x
}

count_list_all <- lapply(samples_all$file, read_count_file)

gene_id_ref <- count_list_all[[1]]$gene_id
same_gene_order <- vapply(
  count_list_all,
  function(x) identical(x$gene_id, gene_id_ref),
  logical(1)
)

if (!all(same_gene_order)) {
  stop("Gene ID order is inconsistent across count files.")
}

count_matrix_all <- do.call(
  cbind,
  lapply(count_list_all, function(x) x$count)
)

rownames(count_matrix_all) <- gene_id_ref
colnames(count_matrix_all) <- samples_all$sample
mode(count_matrix_all) <- "integer"

# -------------------------
# 3. gene symbol mapping
# -------------------------
add_gene_symbols <- function(df) {
  clean_ids <- sub("\\..*$", "", df$gene_id)

  if (has_orgdb && has_annodb) {
    gene_symbols <- AnnotationDbi::mapIds(
      org.Hs.eg.db::org.Hs.eg.db,
      keys = clean_ids,
      column = "SYMBOL",
      keytype = "ENSEMBL",
      multiVals = "first"
    )
    df$gene_symbol <- unname(gene_symbols)
  } else {
    df$gene_symbol <- NA_character_
  }

  df$label <- ifelse(
    is.na(df$gene_symbol) | df$gene_symbol == "",
    df$gene_id,
    df$gene_symbol
  )

  # Manual fallback labels for key genes, in case gene symbol mapping fails
  df$label[clean_ids == "ENSG00000164362"] <- "TERT"
  df$label[clean_ids == "ENSG00000066322"] <- "ELOVL1"

  df
}

# -------------------------
# 4. volcano helper
# Y-axis = FDR-adjusted p-value
# significance/color = FDR
# -------------------------
make_professor_volcano <- function(df,
                                   y_col = "padj",
                                   sig_col = "padj",
                                   sig_cutoff = 0.05,
                                   lfc_cutoff = 1,
                                   title_text = NULL,
                                   y_label = expression(-log[10]~"(FDR)"),
                                   file_stub = "volcano",
                                   output_dir = ".") {

  plot_df <- df

  yvals   <- plot_df[[y_col]]
  sigvals <- plot_df[[sig_col]]

  valid_y   <- !is.na(yvals) & is.finite(yvals)
  valid_sig <- !is.na(sigvals) & is.finite(sigvals)

  sig <- valid_sig &
    (sigvals < sig_cutoff) &
    (abs(plot_df$log2FoldChange) >= lfc_cutoff)

  up   <- sig & (plot_df$log2FoldChange >= lfc_cutoff)
  down <- sig & (plot_df$log2FoldChange <= -lfc_cutoff)

  plot_df$category <- "NS"
  plot_df$category[up]   <- "Up"
  plot_df$category[down] <- "Down"

  plot_df$neg_log10_y <- NA_real_
  plot_df$neg_log10_y[valid_y] <- -log10(
    pmax(yvals[valid_y], .Machine$double.xmin)
  )

  up_df <- plot_df[up, , drop = FALSE]
  down_df <- plot_df[down, , drop = FALSE]

  if (nrow(up_df) > 0) {
    up_df <- up_df[order(up_df[[sig_col]]), , drop = FALSE]
    up_df <- head(up_df, 10)
  }

  if (nrow(down_df) > 0) {
    down_df <- down_df[order(down_df[[sig_col]]), , drop = FALSE]
    down_df <- head(down_df, 10)
  }

  label_df <- rbind(up_df, down_df)

  # x-axis: symmetric around zero based on the data range
  finite_x <- plot_df$log2FoldChange[is.finite(plot_df$log2FoldChange)]
  if (length(finite_x) == 0) finite_x <- c(-1, 1)

  x_abs <- max(abs(finite_x), lfc_cutoff, na.rm = TRUE)
  x_pad <- max(0.2, 0.05 * x_abs)
  x_lim_val <- ceiling(x_abs + x_pad)
  x_limits <- c(-x_lim_val, x_lim_val)
  x_breaks <- pretty(x_limits, n = 6)

  finite_y <- plot_df$neg_log10_y[is.finite(plot_df$neg_log10_y)]
  if (length(finite_y) == 0) finite_y <- c(0, -log10(sig_cutoff))

  y_max <- max(finite_y, -log10(sig_cutoff), na.rm = TRUE)
  y_max <- ceiling(y_max * 1.05)
  y_max <- max(y_max, 5)
  y_breaks <- pretty(c(0, y_max), n = 6)

  p <- ggplot(plot_df, aes(x = log2FoldChange, y = neg_log10_y, color = category)) +
    geom_point(alpha = 0.8, size = 1.8, na.rm = TRUE) +
    scale_color_manual(
      values = c("Up" = "#d73027", "Down" = "#004A99", "NS" = "grey50"),
      breaks = c("Up", "Down", "NS"),
      labels = c("Up", "Down", "NS")
    ) +
    geom_vline(
      xintercept = c(-lfc_cutoff, 0, lfc_cutoff),
      linetype = c("dashed", "solid", "dashed"),
      color = c("grey50", "grey40", "grey50"),
      linewidth = c(0.5, 0.5, 0.5)
    ) +
    geom_hline(
      yintercept = -log10(sig_cutoff),
      linetype = "dashed",
      color = "grey50",
      linewidth = 0.5
    ) +
    scale_x_continuous(
      breaks = x_breaks,
      expand = expansion(mult = c(0.01, 0.01))
    ) +
    scale_y_continuous(
      breaks = y_breaks,
      expand = expansion(mult = c(0, 0.02))
    ) +
    coord_cartesian(
      xlim = x_limits,
      ylim = c(0, y_max),
      clip = "off"
    ) +
    labs(
      title = title_text,
      x = expression(log[2]~fold~change),
      y = y_label,
      color = NULL
    ) +
    theme_bw(base_size = 12) +
    theme(
      plot.title = element_text(face = "bold", size = 18, hjust = 0.5),
      axis.title.x = element_text(size = 24, margin = margin(t = 14)),
      axis.title.y = element_text(size = 24, margin = margin(r = 14), vjust = -0.2),
      axis.text.x  = element_text(size = 20, margin = margin(t = 4)),
      axis.text.y  = element_text(size = 20, margin = margin(r = 4)),
      legend.title = element_text(size = 18),
      legend.text  = element_text(size = 18),
      legend.position = "top",
      panel.grid.major = element_blank(),
      panel.grid.minor = element_blank(),
      plot.margin = margin(t = 10, r = 12, b = 10, l = 10)
    )

  if (nrow(label_df) > 0) {
    if (has_ggrepel) {
      p <- p + ggrepel::geom_text_repel(
        data = label_df,
        aes(label = label),
        size = 10,
        fontface = "italic",
        max.overlaps = 30,
        box.padding = 0.35,
        point.padding = 1,
        seed = 123,
        na.rm = TRUE,
        show.legend = FALSE
      )
    } else {
      p <- p + geom_text(
        data = label_df,
        aes(label = label),
        size = 10,
        fontface = "italic",
        vjust = -0.5,
        na.rm = TRUE,
        show.legend = FALSE
      )
    }
  }

  ggsave(
    file.path(output_dir, paste0(file_stub, ".png")),
    p,
    width = 8,
    height = 6,
    dpi = 300
  )

  ggsave(
    file.path(output_dir, paste0(file_stub, ".pdf")),
    p,
    width = 8,
    height = 6
  )

  invisible(p)
}

# -------------------------
# 5. one comparison runner
# -------------------------
run_comparison <- function(control_group,
                           treatment_group = "T",
                           samples_all,
                           count_matrix_all,
                           parent_output_dir) {

  keep_samples <- samples_all$group %in% c(control_group, treatment_group)
  samples_sub <- samples_all[keep_samples, , drop = FALSE]

  counts_sub <- count_matrix_all[, samples_sub$sample, drop = FALSE]

  coldata <- data.frame(
    row.names = samples_sub$sample,
    condition = ifelse(
      samples_sub$group == treatment_group,
      "treatment",
      "control"
    ),
    group = samples_sub$group,
    stringsAsFactors = FALSE
  )

  coldata$condition <- factor(
    coldata$condition,
    levels = c("control", "treatment")
  )

  coldata$sample_name <- rownames(coldata)

  dds <- DESeqDataSetFromMatrix(
    countData = counts_sub,
    colData = coldata,
    design = ~ condition
  )

  # count >= 10 in at least 2 samples
  dds <- dds[rowSums(counts(dds) >= 10) >= 2, ]

  dds <- DESeq(dds)

  coef_name <- grep(
    "condition_.*_vs_.*",
    resultsNames(dds),
    value = TRUE
  )[1]

  if (is.na(coef_name)) {
    stop(
      "Could not find treatment vs control coefficient for ",
      treatment_group,
      " vs ",
      control_group
    )
  }

  # raw results
  res_raw <- results(dds, name = coef_name)

  # shrunken log2FC
  res_shrunk <- lfcShrink(
    dds,
    coef = coef_name,
    res = res_raw,
    type = "apeglm"
  )

  # raw table
  raw_df <- as.data.frame(res_raw)
  raw_df$gene_id <- rownames(raw_df)
  raw_df <- raw_df[, c("gene_id", setdiff(colnames(raw_df), "gene_id"))]
  raw_df <- raw_df[order(raw_df$padj, na.last = TRUE), ]
  raw_df <- add_gene_symbols(raw_df)

  # shrunk table
  res_df <- as.data.frame(res_shrunk)
  res_df$gene_id <- rownames(res_df)
  res_df <- res_df[, c("gene_id", setdiff(colnames(res_df), "gene_id"))]

  raw_extra <- as.data.frame(res_raw)
  raw_extra$gene_id <- rownames(raw_extra)
  raw_extra <- raw_extra[, c("gene_id", "log2FoldChange", "lfcSE", "pvalue", "padj")]
  colnames(raw_extra) <- c(
    "gene_id",
    "log2FoldChange_raw",
    "lfcSE_raw",
    "pvalue_raw",
    "padj_raw"
  )

  res_df <- merge(
    res_df,
    raw_extra,
    by = "gene_id",
    all.x = TRUE,
    sort = FALSE
  )

  res_df <- add_gene_symbols(res_df)
  res_df <- res_df[order(res_df$padj, na.last = TRUE), ]

  # normalized counts
  norm_counts <- counts(dds, normalized = TRUE)
  norm_df <- data.frame(
    gene_id = rownames(norm_counts),
    norm_counts,
    check.names = FALSE
  )

  norm_df <- merge(
    norm_df,
    res_df[, c("gene_id", "gene_symbol")],
    by = "gene_id",
    all.x = TRUE,
    sort = FALSE
  )

  comp_name <- paste0("DEG_", treatment_group, "_vs_", control_group, "_FDRY_FDRsig")
  comp_dir <- file.path(parent_output_dir, comp_name)
  dir.create(comp_dir, recursive = TRUE, showWarnings = FALSE)

  # save tables
  write.csv(
    samples_sub,
    file.path(comp_dir, paste0("sample_metadata_", comp_name, ".csv")),
    row.names = FALSE
  )

  write.csv(
    norm_df,
    file.path(comp_dir, paste0("normalized_counts_", comp_name, ".csv")),
    row.names = FALSE
  )

  write.csv(
    raw_df,
    file.path(comp_dir, paste0("deseq2_results_raw_", comp_name, ".csv")),
    row.names = FALSE
  )

  write.csv(
    res_df,
    file.path(comp_dir, paste0("deseq2_results_shrunk_", comp_name, ".csv")),
    row.names = FALSE
  )

  # volcano:
  # y = -log10(FDR)
  # significance = FDR < 0.05 and |log2FC| >= 1
  make_professor_volcano(
    df = res_df,
    y_col = "padj",
    sig_col = "padj",
    sig_cutoff = 0.05,
    lfc_cutoff = 1,
    title_text = paste0("H1299 ", treatment_group, " vs ", control_group, " volcano plot"),
    y_label = expression(-log[10]~"(FDR)"),
    file_stub = paste0("volcano_FDRY_FDRsig_", comp_name),
    output_dir = comp_dir
  )

  # PCA
  vsd <- vst(dds, blind = TRUE)
  vsd_mat <- assay(vsd)

  pca_df <- plotPCA(vsd, intgroup = "condition", returnData = TRUE)
  percent_var <- round(100 * attr(pca_df, "percentVar"))

  p_pca <- ggplot(pca_df, aes(PC1, PC2, color = condition, label = name)) +
    geom_point(size = 3.2) +
    {
      if (has_ggrepel) {
        ggrepel::geom_text_repel(size = 3, show.legend = FALSE)
      } else {
        geom_text(vjust = -0.8, size = 3, show.legend = FALSE)
      }
    } +
    scale_color_manual(
      values = c("control" = "#4575b4", "treatment" = "#d73027")
    ) +
    labs(
      title = paste0("H1299 ", treatment_group, " vs ", control_group, " PCA"),
      x = paste0("PC1: ", percent_var[1], "% variance"),
      y = paste0("PC2: ", percent_var[2], "% variance"),
      color = NULL
    ) +
    theme_bw(base_size = 12) +
    theme(
      plot.title = element_text(face = "bold"),
      legend.position = "top"
    )

  ggsave(
    file.path(comp_dir, paste0("pca_", comp_name, ".png")),
    p_pca,
    width = 7,
    height = 5.5,
    dpi = 300
  )

  ggsave(
    file.path(comp_dir, paste0("pca_", comp_name, ".pdf")),
    p_pca,
    width = 7,
    height = 5.5
  )

  # sample distance heatmap
  sample_dist <- dist(t(vsd_mat))
  sample_dist_mat <- as.matrix(sample_dist)
  rownames(sample_dist_mat) <- colnames(vsd_mat)
  colnames(sample_dist_mat) <- colnames(vsd_mat)

  pdf(
    file.path(comp_dir, paste0("sample_distance_heatmap_", comp_name, ".pdf")),
    width = 6,
    height = 5
  )
  heatmap(sample_dist_mat, symm = TRUE, margins = c(8, 8))
  dev.off()

  png(
    file.path(comp_dir, paste0("sample_distance_heatmap_", comp_name, ".png")),
    width = 1800,
    height = 1500,
    res = 300
  )
  heatmap(sample_dist_mat, symm = TRUE, margins = c(8, 8))
  dev.off()

  message("Completed: ", comp_name)
}

# -------------------------
# 6. run comparisons
# -------------------------

# TERT-targeting vs. no-guide dCas9-KRAB control (off-target / specificity)
run_comparison(
  control_group = "E",
  treatment_group = "T",
  samples_all = samples_all,
  count_matrix_all = count_matrix_all,
  parent_output_dir = output_dir
)

# TERT-targeting vs. Mock (off-target / specificity)
run_comparison(
  control_group = "M",
  treatment_group = "T",
  samples_all = samples_all,
  count_matrix_all = count_matrix_all,
  parent_output_dir = output_dir
)

# CCR5-targeting vs. Mock (delivery / non-targeting locus control)
# Expectation: no significant DEGs
run_comparison(
  control_group = "M",
  treatment_group = "C",
  samples_all = samples_all,
  count_matrix_all = count_matrix_all,
  parent_output_dir = output_dir
)

message("Done. Output directory: ", output_dir)
