# Supplementary material for: CRISPRi-Mediated Epigenetic Suppression of TERT Reduces Cell Growth in Non-Small-Cell Lung Cancer Cells
Source: Cells. 2026 Jun 24;15(13):1150. doi: 10.3390/cells15131150 (PMC13359582; doi:10.3390/cells15131150)
Supplement: Supplementary file 1 [file cells-15-01150-s001.zip › Supplementary_Data_1/deg_res_H1299_E_T.csv]

ID	baseMean	log2FoldChange	lfcSE	pvalue	padj	padj_log10	sig	H1299_E1	H1299_E2	H1299_T1	H1299_T2
ENSG00000066322	1208.94398884637	-1.00117340027919	0.0979302285853655	7.50889884318936e-26	1.3923751124926e-21	20.8562437479587	neg_sig	1697.65773724501	1542.00064710353	833.393272107181	762.724298929748
ENSG00000196924	23314.0849231125	-0.445603373572787	0.062773994974445	5.94615779683193e-14	5.51298020133272e-10	9.25861356719194	not	27039.2250767923	26993.9880421798	18841.1868879828	20381.9396854951
ENSG00000164362	50.0180386302798	-3.54638896246275	0.515727048275859	6.89907460744275e-13	4.26431801486036e-09	8.37015041492215	neg_sig	113.177182483001	72.8111560404642	9.55726229480712	4.52655370284717
ENSG00000099889	704.299864343448	-0.494717385761397	0.11706919271774	9.30588300446824e-07	0.00431397471379637	2.3651224048271	not	803.281953720809	867.749393906902	554.321213098813	591.846896647267
ENSG00000179111	215.771050101137	-0.781987603365318	0.191614069009388	1.76484035615208e-06	0.00654508694482559	2.18408457991427	not	263.159952765351	294.236863451191	152.916196716914	152.771187471092
ENSG00000169247	834.902153902911	-4.2404032035481e-05	0.00144286526103083	2.81496530342856e-05	0.0745684308878225	1.12744499548961	not	932.101511018533	984.446726190934	697.68014752092	725.380230881259
ENSG00000276168	1406.99681601502	-0.340653647515627	0.101451254689725	2.74252428010888e-05	0.0745684308878225	1.12744499548961	not	1489.70616617868	1704.57898182402	1201.34787045726	1232.35424560014
ENSG00000130203	317.480509141605	-2.39510819781795e-05	0.00144273139966836	0.000396257445154046	0.816422422832387	0.0880850760056418	not	356.094061958709	397.967825481441	271.426249172522	244.433899953747
ENSG00000165617	580.332947052288	-0.370609745714381	0.149238188759876	0.00037142976461429	0.816422422832387	0.0880850760056418	not	601.771360519369	743.072756851313	474.040209822433	502.447461016036
ENSG00000000003	416.35364110126	5.61690908902484e-06	0.00144261440758736	0.477676873604273	0.999925960674445	3.21560609536208e-05	not	406.701745182815	398.965238577886	431.988255725282	427.759324919057
ENSG00000000419	558.556945641483	-5.64588360896732e-07	0.00144259159890344	0.947074369673882	0.999925960674445	3.21560609536208e-05	not	575.08730936484	545.584963755259	583.948726212715	529.606783233119
ENSG00000000457	176.498059571021	-6.83213290810739e-06	0.00144266450417336	0.195339513300641	0.999925960674445	3.21560609536208e-05	not	183.107799301765	201.477445481833	172.030721306528	149.376272193957
ENSG00000000460	236.141088789643	5.35502943094613e-07	0.00144264345481691	0.931145378136641	0.999925960674445	3.21560609536208e-05	not	225.434225271017	244.366208628955	230.330021304852	244.433899953747
ENSG00000001036	1165.78884157419	6.5297116321732e-06	0.00144253447273748	0.553762315341315	0.999925960674445	3.21560609536208e-05	not	1203.54272103874	1082.19320964252	1181.27761963816	1196.14181597736
ENSG00000001084	573.461376134551	6.82953026300999e-06	0.00144261573435823	0.791867567919289	0.999925960674445	3.21560609536208e-05	not	594.410242959499	539.600485176591	646.070931128962	513.763845273153
ENSG00000001167	609.62644965359	2.83360130088741e-06	0.00144258653678029	0.677461236111405	0.999925960674445	3.21560609536208e-05	not	628.455411673897	569.522878069933	601.151798343368	639.375710527162
ENSG00000001460	185.395322389062	-1.18133098737313e-06	0.00144265596861166	0.823235511347745	0.999925960674445	3.21560609536208e-05	not	169.305703877009	207.461924060501	188.2780672077	176.53559441104
ENSG00000001461	775.846254188262	-1.0707915017928e-05	0.00144258006508039	0.25521184181671	0.999925960674445	3.21560609536208e-05	not	776.59790256628	839.82182720645	737.82064915911	749.144637821206
ENSG00000001497	1289.96385276454	1.56287719837299e-05	0.00144259664480219	0.107123007164966	0.999925960674445	3.21560609536208e-05	not	1309.35878596187	1120.09490730742	1273.98306389779	1456.41865389108
ENSG00000001561	46.7738272541075	-5.65922885902108e-07	0.00144268377312777	0.841427434809819	0.999925960674445	3.21560609536208e-05	not	45.0868450542035	50.8680679186805	45.8748590150742	45.2655370284717
ENSG00000001617	17.6443963738068	6.42365930979862e-07	0.00144269088020971	0.715314779441054	0.999925960674445	3.21560609536208e-05	not	13.8020954247562	18.9508488324496	21.9817032780564	15.8429379599651
ENSG00000001629	3088.84211123026	4.84507139158968e-06	0.00144240139259335	0.741550779503811	0.999925960674445	3.21560609536208e-05	not	3016.21792015671	3110.93144781107	3057.3682081088	3170.85086884444
ENSG00000001630	118.139952190164	3.16488605140788e-06	0.00144266968599829	0.475242736386925	0.999925960674445	3.21560609536208e-05	not	119.618160347887	102.733548933806	122.332957373531	127.875142105432
ENSG00000001631	343.496156897734	-8.79204466191028e-06	0.00144263742403962	0.218913393267889	0.999925960674445	3.21560609536208e-05	not	380.017694028286	349.09458375565	314.433929499154	330.438420307843
ENSG00000002016	303.142428828716	-9.11206608764398e-06	0.00144264806054621	0.17060241846625	0.999925960674445	3.21560609536208e-05	not	303.646099344636	348.097170659206	291.496499991617	269.329945319406
ENSG00000002079	41.8545773483155	-1.61548022835627e-06	0.00144268569724725	0.542480211715904	0.999925960674445	3.21560609536208e-05	not	46.927124444171	43.8861762435675	44.9191327855935	31.6858759199302
ENSG00000002330	67.3652207649874	-5.82868213128584e-07	0.00144267938313112	0.861032589650624	0.999925960674445	3.21560609536208e-05	not	61.6493595639109	75.8033953297984	69.768014752092	62.2401134141486
ENSG00000002549	1740.96060456823	1.90324508294145e-05	0.0014425539407397	0.116909185633021	0.999925960674445	3.21560609536208e-05	not	1751.02583955407	1567.93338761109	1808.23402617751	1836.64916493024
ENSG00000002586	422.700855632218	4.10722879956525e-06	0.0014426114878774	0.604029490510666	0.999925960674445	3.21560609536208e-05	not	423.264259692522	401.95747786722	431.032529495801	434.549155473328
ENSG00000002745	124.864083018235	3.41041534290748e-07	0.00144266596180899	0.773664146526646	0.999925960674445	3.21560609536208e-05	not	120.53830004287	123.679223959145	131.890219668338	123.348588402585
ENSG00000002822	31.413258068552	-2.15800021042741e-07	0.00144268754754621	0.924281418992326	0.999925960674445	3.21560609536208e-05	not	36.8055877993498	26.9301536040073	32.4946918023442	29.4225990685066
ENSG00000002834	3878.16830058036	1.84825536804003e-05	0.00144245345946794	0.209973937925271	0.999925960674445	3.21560609536208e-05	not	3896.79160825616	3620.60954009432	3951.92795890275	4043.34409506823
ENSG00000002919	439.660624947308	4.89309584042884e-06	0.00144261603179179	0.528243595189264	0.999925960674445	3.21560609536208e-05	not	413.142723047701	439.859175532119	422.430993430475	483.209607778935
ENSG00000003056	1214.16614171857	-6.26312954745798e-06	0.00144251152710051	0.592306667016404	0.999925960674445	3.21560609536208e-05	not	1224.70593402336	1243.77413126656	1196.56923930985	1191.61526227452
ENSG00000003096	190.12521217125	3.405330741868e-06	0.0014426543826986	0.540379098320303	0.999925960674445	3.21560609536208e-05	not	174.826542046911	190.505901420941	201.65823442043	193.510170796716
ENSG00000003147	256.764425360641	-8.38389306391269e-07	0.00144264051505869	0.983972386514225	0.999925960674445	3.21560609536208e-05	not	250.277997035578	264.31447055785	271.426249172522	241.038984676612
ENSG00000003249	474.796969637558	4.93389631361585e-06	0.00144260563001053	0.549132030294859	0.999925960674445	3.21560609536208e-05	not	471.111523831677	453.822958882346	504.623449165816	469.629946670394
ENSG00000003393	1086.85411656815	-7.76890854250567e-06	0.00144253367182604	0.115819814082994	0.999925960674445	3.21560609536208e-05	not	1112.44889123535	1171.96038832254	1038.87441144553	1024.13277526917
ENSG00000003402	1151.00141354199	2.01132835069081e-07	0.00144253425642976	0.985961533923308	0.999925960674445	3.21560609536208e-05	not	1147.41419964473	1152.01212639365	1079.01491308372	1225.56441504587
ENSG00000003436	160.896337948017	4.58813641197968e-07	0.00144265937818087	0.929202599457538	0.999925960674445	3.21560609536208e-05	not	169.305703877009	150.609377563152	172.030721306528	151.63954904538
ENSG00000003509	298.037816728836	4.95930656419355e-06	0.00144263477502202	0.462668581469096	0.999925960674445	3.21560609536208e-05	not	291.684283309847	281.27049319741	312.522477040193	306.674013367896
ENSG00000003756	1043.10947428109	-1.02866705897585e-05	0.00144254067775852	0.326664353815911	0.999925960674445	3.21560609536208e-05	not	1081.1641416059	1071.22166558162	1014.02552947904	1006.02656045778
ENSG00000003987	30.1440992257964	-1.36139467244725e-06	0.00144268858020935	0.537133127784361	0.999925960674445	3.21560609536208e-05	not	26.6840511545286	39.8965238577886	32.4946918023442	21.501130088524
ENSG00000003989	405.410998095392	7.18650443731859e-06	0.00144262181606075	0.351412064988566	0.999925960674445	3.21560609536208e-05	not	394.739929148026	381.011802841881	439.634065561128	406.258194830533
ENSG00000004059	636.453404155487	1.33351203870341e-05	0.00144261072307871	0.141816667521492	0.999925960674445	3.21560609536208e-05	not	599.931081129401	598.447857866829	641.292299981558	706.142377644158
ENSG00000004139	84.9906390138918	5.3276233619744e-06	0.00144267994207005	0.161820338307133	0.999925960674445	3.21560609536208e-05	not	72.6910359037158	74.8059822333536	91.7497180301484	100.715819888349
ENSG00000004142	1192.48757421058	1.08304853965903e-05	0.00144252681686933	0.353536629125196	0.999925960674445	3.21560609536208e-05	not	1157.53573628955	1158.99401806876	1223.32957373531	1230.09096874872
ENSG00000004399	351.573883219474	-8.39653915823913e-07	0.00144262096920747	0.896713336047754	0.999925960674445	3.21560609536208e-05	not	347.812804703855	360.066127816542	355.530157366825	342.886442990673
ENSG00000004455	2142.81507604084	2.63235790408467e-05	0.00144256017703997	0.613297382930141	0.999925960674445	3.21560609536208e-05	not	2101.59906334287	2125.48730852369	2115.9778720703	2228.19606022652
ENSG00000004478	1390.56339180307	7.41494105544207e-06	0.00144252087553207	0.520189855925998	0.999925960674445	3.21560609536208e-05	not	1433.57764478467	1290.65254679946	1396.31602127132	1441.70735435682
ENSG00000004487	2075.76921653779	0.000193639262907766	0.00144907679920529	0.741559322000761	0.999925960674445	3.21560609536208e-05	not	2171.52968016164	1938.97105948853	2048.12130977717	2144.45481672385
ENSG00000004534	1161.40346032184	4.86171633364513e-06	0.00144252322361388	0.666810277083488	0.999925960674445	3.21560609536208e-05	not	1145.57392025476	1146.02764781498	1222.37384750583	1131.63842571179
ENSG00000004660	71.5096656576248	-2.09047432251429e-06	0.00144267879811234	0.547894732474293	0.999925960674445	3.21560609536208e-05	not	79.132013768602	72.8111560404642	70.7237409815727	63.3717518398603
ENSG00000004700	1437.71032352886	-1.14979759738989e-06	0.00144249703067004	0.922680489760017	0.999925960674445	3.21560609536208e-05	not	1480.50476922884	1402.36281360127	1393.44884258288	1474.52486870246
ENSG00000004766	710.421792697081	-5.21010606172002e-06	0.00144257240796676	0.585954131161791	0.999925960674445	3.21560609536208e-05	not	746.233292631817	703.176232993524	680.477075390267	711.800569772717
ENSG00000004776	15.1485724506013	8.86210280959089e-07	0.00144269146473632	0.590544435470999	0.999925960674445	3.21560609536208e-05	not	13.8020954247562	12.9663702537813	19.1145245896142	14.7112995342533
ENSG00000004777	752.108272571711	-4.8012265284689e-06	0.00144258749785561	0.591574250495219	0.999925960674445	3.21560609536208e-05	not	708.507565137483	827.852870049114	695.768695061959	776.303960038289
ENSG00000004779	480.231300087943	6.73426583957477e-06	0.0014426112022231	0.408276800062838	0.999925960674445	3.21560609536208e-05	not	485.833758951417	438.861762435675	483.59747211724	512.632206847442
ENSG00000004799	28.067440440466	5.67390238022238e-07	0.00144268847091262	0.797206226744997	0.999925960674445	3.21560609536208e-05	not	23.0034923745936	30.9198059897862	33.4504180318249	24.8960453656594
ENSG00000004838	22.7415494464321	-1.64202702800586e-07	0.00144268952371977	0.932380686084661	0.999925960674445	3.21560609536208e-05	not	20.2430732896424	25.9327405075626	21.0259770485757	23.7644069399476
ENSG00000004848	10.2705435242878	3.24839045777116e-07	0.00144269252108704	0.812290249288835	0.999925960674445	3.21560609536208e-05	not	8.2812572548537	10.9715440608919	10.5129885242878	11.3163842571179
ENSG00000004864	1691.28986979879	5.31534848812615e-06	0.00144248174038188	0.672525606629352	0.999925960674445	3.21560609536208e-05	not	1701.33829602494	1640.74454365156	1765.22634585088	1657.85029366778
ENSG00000004866	182.264283303504	2.57203970035637e-07	0.00144265389486473	0.963617788513421	0.999925960674445	3.21560609536208e-05	not	183.107799301765	180.531770456493	191.145245896143	174.272317559616
ENSG00000004897	2389.38451003765	-4.42654390435093e-05	0.00144275930834787	0.981992675889186	0.999925960674445	3.21560609536208e-05	not	2398.80418482262	2376.83540882776	2369.24532288269	2412.65312361754
ENSG00000004961	344.389956971106	7.79575067388697e-06	0.00144263259031767	0.31766157970072	0.999925960674445	3.21560609536208e-05	not	326.649591719229	328.148908730311	370.821777038516	351.939550396367
ENSG00000004975	1137.39368210882	-1.7151749442941e-06	0.00144252112440925	0.877628260286176	0.999925960674445	3.21560609536208e-05	not	1102.32735459053	1183.92934547988	1124.8897720988	1138.42825626606
ENSG00000005007	2910.83535828163	5.43250950980406e-07	0.00144244312647992	0.968607370355857	0.999925960674445	3.21560609536208e-05	not	2947.20744303293	2866.56523918211	2763.96025565822	3065.60849525324
ENSG00000005020	626.569290965799	-1.00551547005902e-05	0.00144259653876662	0.271345093606908	0.999925960674445	3.21560609536208e-05	not	636.736668928751	671.259013907293	615.487691785579	582.793789241573
ENSG00000005022	5326.96134564213	5.70943952315209e-07	0.00144233907194046	0.308267634427566	0.999925960674445	3.21560609536208e-05	not	5329.44911334585	5078.82748709649	5424.70207853252	5474.86670359365
ENSG00000005059	650.662851741423	4.66249550319992e-05	0.00144295006004187	0.789603959889269	0.999925960674445	3.21560609536208e-05	not	643.177646793637	644.328860303286	638.425121293116	676.719778575652
ENSG00000005073	7.19974277468857	-2.49508417916365e-07	0.00144269330153884	0.822317294283902	0.999925960674445	3.21560609536208e-05	not	5.52083816990246	9.97413096444715	7.6458098358457	5.65819212855896
ENSG00000005075	392.670240791022	-1.38047428372165e-05	0.00144264845523124	0.817950109514768	0.999925960674445	3.21560609536208e-05	not	414.983002437669	379.016976648992	397.582111463976	379.09887261345
ENSG00000005100	717.93924122415	8.83820751986333e-06	0.00144259521451135	0.306785097333044	0.999925960674445	3.21560609536208e-05	not	738.872175071947	637.346968628173	715.838945881054	779.698875315425
ENSG00000005108	59.1858678870291	-3.17479072842057e-06	0.00144268318099648	0.309910773460001	0.999925960674445	3.21560609536208e-05	not	69.0104771237808	62.8370250760171	44.9191327855935	59.976836562725
ENSG00000005156	639.667362512222	1.35616042293903e-05	0.00144260914040133	0.129306347940503	0.999925960674445	3.21560609536208e-05	not	621.094294114027	582.489248323714	691.945790144036	663.14011746711
ENSG00000005175	1230.3567302818	-7.14268768842626e-06	0.00144252872149483	0.524686389841338	0.999925960674445	3.21560609536208e-05	not	1313.0393447418	1197.8931288301	1229.0639311122	1181.43051644311
ENSG00000005189	159.306494201	5.16819186714459e-06	0.00144266302904423	0.325163620070082	0.999925960674445	3.21560609536208e-05	not	148.142490892383	148.614551370263	172.986447536009	167.482487005345
ENSG00000005194	658.779756957967	-1.03735973859164e-06	0.00144257796067	0.686938847590313	0.999925960674445	3.21560609536208e-05	not	662.500580388296	633.357316242394	636.513668834154	702.747462367023
ENSG00000005206	462.325174443229	1.17598571165053e-06	0.00144260297792855	0.832680676478567	0.999925960674445	3.21560609536208e-05	not	467.430965051742	448.835893400122	482.64174588776	450.392093433293
ENSG00000005238	893.88194051742	-9.89063150530992e-06	0.00144257698415874	0.331525732876756	0.999925960674445	3.21560609536208e-05	not	861.250754504785	990.431204769602	864.932237680045	858.91356511525
ENSG00000005249	388.718904526214	2.35178871335555e-07	0.00144262326304617	0.833895255097455	0.999925960674445	3.21560609536208e-05	not	380.93783372327	403.95230406011	347.884347530979	422.101132790498
ENSG00000005302	303.600332039776	5.0617908617867e-06	0.0014426349810395	0.453024284394687	0.999925960674445	3.21560609536208e-05	not	299.045400869717	284.262732486744	327.814096711884	303.27909809076
ENSG00000005339	2224.76840550712	-1.14460429103193e-05	0.00144249194996468	0.346632499085114	0.999925960674445	3.21560609536208e-05	not	2158.64772443186	2409.75004101043	2164.71990977381	2165.95594681237
ENSG00000005421	5.67896343132897	4.53104394303038e-07	0.00144269368676293	0.653780006944372	0.999925960674445	3.21560609536208e-05	not	4.60069847491872	4.98706548222358	8.60153606532641	4.52655370284717
ENSG00000005436	653.802103870772	7.28380035745501e-06	0.00144260187479361	0.387110307362935	0.999925960674445	3.21560609536208e-05	not	682.743653677938	577.50218284149	711.06031473365	643.90226423001
ENSG00000005448	815.668377764723	7.92602730047349e-06	0.00144256082004612	0.439112230800517	0.999925960674445	3.21560609536208e-05	not	798.68125524589	787.956346191325	829.570367189258	846.46554243242
ENSG00000005469	333.908998913625	3.42013156697495e-06	0.0014426281679906	0.628419199071157	0.999925960674445	3.21560609536208e-05	not	309.166937514538	342.112692080537	333.548454088769	350.807911970655
ENSG00000005483	1280.49575141864	2.51084691178964e-06	0.0014425285790481	0.820054291470101	0.999925960674445	3.21560609536208e-05	not	1186.98020652903	1355.48439806837	1288.31895734	1291.19944373715
ENSG00000005486	1126.49347483019	1.39795451418938e-07	0.00144252751043783	0.990975800147625	0.999925960674445	3.21560609536208e-05	not	1115.2093103203	1136.05351685053	1073.28055570684	1181.43051644311
ENSG00000005700	2257.11466506868	3.91274996371884e-05	0.0014427339228225	0.800341055064714	0.999925960674445	3.21560609536208e-05	not	2164.16856260177	2383.81730050287	2309.99029665488	2170.48250051522
ENSG00000005801	260.736532011803	1.61826654230683e-06	0.00144263866133257	0.196901517435168	0.999925960674445	3.21560609536208e-05	not	277.882187885091	281.27049319741	242.754462288101	241.038984676612
ENSG00000005810	1326.93479985411	1.23217058568049e-06	0.00144250382233	0.917265316709531	0.999925960674445	3.21560609536208e-05	not	1276.23375694245	1369.44818141859	1325.59228028975	1336.46498076563
ENSG00000005812	489.22534384098	-8.61516669460833e-06	0.00144261851622507	0.282867061504699	0.999925960674445	3.21560609536208e-05	not	476.63236200158	549.574616141038	476.907388510876	453.787008710429
ENSG00000005882	514.849963243977	-4.92448468695139e-06	0.00144260471504416	0.550078958475949	0.999925960674445	3.21560609536208e-05	not	494.115016206271	562.540986394819	491.243281953086	511.50056842173
ENSG00000005884	18493.4615649916	-1.70166755555752e-06	0.00144223910116149	0.413723117128255	0.999925960674445	3.21560609536208e-05	not	18439.5994874742	17948.4486705227	18852.6556027365	18733.142499233
ENSG00000005889	930.663516433778	-1.95660866797948e-05	0.00144260767973744	0.0662663002758264	0.999925960674445	3.21560609536208e-05	not	960.625841563029	1017.36135837361	856.330701614718	888.336164183757
ENSG00000005893	1757.26616598802	-9.52329370284706e-07	0.00144245912143189	0.941081936720836	0.999925960674445	3.21560609536208e-05	not	1774.94947162364	1746.4703318747	1742.28891634334	1765.3559441104
ENSG00000005961	50.4589283842587	-2.73041184433903e-06	0.00144268476710199	0.344861896443166	0.999925960674445	3.21560609536208e-05	not	55.2083816990247	57.8499595937935	52.5649426214392	36.2124296227773
ENSG00000006007	725.460299948095	-3.46660962251379e-06	0.00144256377899959	0.722932457766685	0.999925960674445	3.21560609536208e-05	not	729.670778122109	740.080517561979	710.104588504169	721.985315604123
ENSG00000006015	382.338946890725	5.33650735150184e-06	0.00144262642948616	0.464444568795259	0.999925960674445	3.21560609536208e-05	not	365.295458908546	371.037671877434	364.131693432151	428.890963344769
ENSG00000006016	6.25317415874567	-2.00508828442764e-07	0.00144269354983578	0.844785907297911	0.999925960674445	3.21560609536208e-05	not	8.2812572548537	4.98706548222358	3.82290491792285	7.92146897998254
ENSG00000006025	227.759978446772	-1.2661547385129e-05	0.00144267369626274	0.0335090485190185	0.999925960674445	3.21560609536208e-05	not	243.837019170692	270.298949136518	204.525413108872	192.378532371005
ENSG00000006047	739.474445499	1.28871187295121e-05	0.00144259565389401	0.270209885956924	0.999925960674445	3.21560609536208e-05	not	728.750638427125	688.215036546854	739.732101618072	801.200005403949
ENSG00000006062	1313.62686537399	-9.56278664789857e-06	0.00144255635706928	0.364540975038483	0.999925960674445	3.21560609536208e-05	not	1257.83096304278	1452.23346842351	1331.32663766663	1213.11639236304
ENSG00000006118	641.009823657521	-5.25231054125455e-05	0.00144305138952849	0.666800991704112	0.999925960674445	3.21560609536208e-05	not	643.177646793637	660.287469846402	633.646490145712	626.927687844333
ENSG00000006125	6714.03857462933	1.60361792480265e-05	0.00144238591361916	0.271799261527118	0.999925960674445	3.21560609536208e-05	not	6661.81139168231	6431.31964587552	6676.70343915226	7086.31982180724
ENSG00000006194	146.380478237659	-4.60668852417191e-06	0.00144266622442474	0.392584861264413	0.999925960674445	3.21560609536208e-05	not	157.34388784222	153.601616852486	125.200136061973	149.376272193957
ENSG00000006282	588.460698806689	-4.84292301010368e-06	0.00144258807554735	0.812061688479459	0.999925960674445	3.21560609536208e-05	not	567.72619180497	598.447857866829	611.664786867656	576.003958687302
ENSG00000006283	10.0384783983617	-2.45675216826213e-07	0.00144269263856994	0.849946746574939	0.999925960674445	3.21560609536208e-05	not	11.0416763398049	9.97413096444715	6.69008360636499	12.4480226828297
ENSG00000006327	1347.39899400456	2.14712116039229e-06	0.00144251915098833	0.849777037024844	0.999925960674445	3.21560609536208e-05	not	1265.19208060265	1413.33435766216	1323.68082783079	1387.38870992266
ENSG00000006377	44.7886477354489	2.21442089209452e-06	0.00144268591395084	0.411594602299831	0.999925960674445	3.21560609536208e-05	not	47.8472641391547	31.9172190862309	56.387847539362	43.0022601770481
ENSG00000006432	640.69815367016	-9.26211201082462e-06	0.0014425944797483	0.840736271427082	0.999925960674445	3.21560609536208e-05	not	677.222815508036	614.406467409945	649.893836046885	621.269495715774
ENSG00000006451	718.663287404854	5.84775801572876e-06	0.00144257165408623	0.545596285121577	0.999925960674445	3.21560609536208e-05	not	723.229800257223	681.233144871741	724.44048194638	745.749722544071
ENSG00000006453	2211.6035314119	8.81202908613921e-06	0.00144244299624183	0.657051465743832	0.999925960674445	3.21560609536208e-05	not	2156.8074450419	2215.25448720371	2232.57647206694	2241.77572133506
ENSG00000006459	332.884669664224	6.05478838244702e-07	0.00144263504659963	0.614756432528407	0.999925960674445	3.21560609536208e-05	not	316.528055074408	367.048019491655	291.496499991617	356.466104099214
ENSG00000006468	1026.82286762847	-9.07370574017366e-06	0.00144254856886787	0.381522712029529	0.999925960674445	3.21560609536208e-05	not	1019.51478204199	1095.1595798963	1021.67133931488	970.945769260717
ENSG00000006530	440.949672081516	-3.33976506643878e-06	0.00144261445889514	0.664067872310866	0.999925960674445	3.21560609536208e-05	not	481.233060476498	417.916087410336	417.652362283071	446.997178156158
ENSG00000006534	922.006956481883	-3.45291865302876e-06	0.00144256066877827	0.76611194132781	0.999925960674445	3.21560609536208e-05	not	864.011173589736	1000.40533573405	906.984191777196	916.627124826551
ENSG00000006576	2004.09780990071	-8.98712582686661e-06	0.00144245735870571	0.504211784735284	0.999925960674445	3.21560609536208e-05	not	2014.18579231942	2065.64252273701	1957.3273179765	1979.23560656992
ENSG00000006607	802.636036232546	-6.6034548056293e-06	0.00144256344858641	0.508999776951438	0.999925960674445	3.21560609536208e-05	not	803.281953720809	839.82182720645	761.713804896128	805.726559106796
ENSG00000006625	191.286536156513	1.26396714014816e-06	0.0014426547705035	0.816546274096736	0.999925960674445	3.21560609536208e-05	not	207.031431371342	169.560226395602	200.70250819095	187.851978668157
ENSG00000006634	1109.47018912598	7.27735030173431e-06	0.00144254398079281	0.499081523506258	0.999925960674445	3.21560609536208e-05	not	1078.40372252095	1089.17510131763	1068.50192455944	1201.80000810592
ENSG00000006638	91.7149684170905	-1.8480175248176e-06	0.00144267391493068	0.6394720080429	0.999925960674445	3.21560609536208e-05	not	96.6146679732931	94.754244162248	91.7497180301484	83.7412435026726
ENSG00000006652	152.931565301368	-1.92371227678205e-06	0.00144266202847153	0.623366763731145	0.999925960674445	3.21560609536208e-05	not	149.062630587367	167.565400202712	136.668850815742	158.429379599651
ENSG00000006695	363.828665543916	2.51529205654424e-06	0.001442621648474	0.732415503540536	0.999925960674445	3.21560609536208e-05	not	340.451687143985	375.027324263213	364.131693432151	375.703957336315
ENSG00000006704	604.7384865765	-9.02129945423255e-06	0.00144259526134892	0.325233807513318	0.999925960674445	3.21560609536208e-05	not	622.934573503995	634.354729338839	599.240345884407	562.424297578761
ENSG00000006712	2366.14092155234	-4.04960269990132e-06	0.00144242480850113	0.777912062042372	0.999925960674445	3.21560609536208e-05	not	2381.32153061793	2384.81471359931	2318.59183272021	2379.8356092719
ENSG00000006715	1411.42335087161	-2.44171109681157e-07	0.0014425030450609	0.98274070438194	0.999925960674445	3.21560609536208e-05	not	1348.92479284617	1476.17138273818	1404.91755733665	1415.67967056545
ENSG00000006740	12.0147523398629	3.04531873257294e-06	0.00144269396421104	0.866084332201122	0.999925960674445	3.21560609536208e-05	not	11.0416763398049	11.9689571573366	11.4687147537686	13.5796611085415
ENSG00000006744	1375.02800095126	6.65113629221478e-06	0.00144251055497066	0.480883974824735	0.999925960674445	3.21560609536208e-05	not	1393.09149820539	1296.63702537813	1374.33431799326	1436.04916222826
ENSG00000006756	190.636094382503	3.42035132724542e-06	0.00144265449367495	0.538276256892102	0.999925960674445	3.21560609536208e-05	not	188.628637471668	177.539531167159	207.392591797315	188.983617093869
ENSG00000006757	8.92260303771819	-9.81825254080195e-07	0.00144269312161831	0.422785980546451	0.999925960674445	3.21560609536208e-05	not	12.8819557297724	8.97671786800244	4.77863114740356	9.05310740569433
ENSG00000006788	83.1042881855075	1.91123797084562e-07	0.00144267618262687	0.960258281920386	0.999925960674445	3.21560609536208e-05	not	71.7708962087321	93.7568310658032	83.148181964822	83.7412435026726
ENSG00000006831	2702.10367095786	-8.15141435469206e-06	0.00144241393742548	0.60633368939019	0.999925960674445	3.21560609536208e-05	not	2722.6933574569	2750.86531999453	2678.90062123444	2655.95538514558
ENSG00000006837	11.0008100793729	-5.10825276491746e-07	0.00144269241044418	0.710940944478321	0.999925960674445	3.21560609536208e-05	not	10.1215366448212	13.963783350226	8.60153606532641	11.3163842571179
ENSG00000007038	5.94255468739167	5.98456900437454e-07	0.00144269364950858	0.562186062057565	0.999925960674445	3.21560609536208e-05	not	5.52083816990246	3.98965238577886	8.60153606532641	5.65819212855896
ENSG00000007047	1230.32789640856	-8.78372340731255e-06	0.00144257166820801	0.3758127263756	0.999925960674445	3.21560609536208e-05	not	1140.05308208486	1400.36798740838	1187.01197701504	1193.87853912594
ENSG00000007080	1149.13441637425	1.08686379778299e-05	0.00144255143835867	0.318314365223813	0.999925960674445	3.21560609536208e-05	not	1163.97671415444	1057.2578822314	1149.7386540653	1225.56441504587
ENSG00000007168	2798.10381386978	1.11080189840926e-05	0.00144243674347173	0.494492832886297	0.999925960674445	3.21560609536208e-05	not	2769.62048190107	2923.41778567946	2725.73120647899	2773.6457814196
ENSG00000007202	2289.03361117775	1.06855056813255e-05	0.00144248832019506	0.403686526174117	0.999925960674445	3.21560609536208e-05	not	2355.55761915839	2113.51835136635	2300.43303436007	2386.62543982617
ENSG00000007255	119.285234507288	1.67689989128075e-06	0.00144266852630291	0.705466655804114	0.999925960674445	3.21560609536208e-05	not	117.777880957919	113.705092994698	134.75739835678	110.900565719756
ENSG00000007264	21.0031870982477	1.06390543329525e-06	0.00144269026283405	0.576379376739619	0.999925960674445	3.21560609536208e-05	not	14.7222351197399	22.9405012182285	24.8488819664985	21.501130088524
ENSG00000007314	18.0279518039775	-1.49030598092383e-06	0.00144269101671605	0.402777345132026	0.999925960674445	3.21560609536208e-05	not	21.1632129846261	20.945675025339	15.2916196716914	14.7112995342533
ENSG00000007341	190.876127760565	6.70144065373922e-08	0.00144265598801747	0.991220858814187	0.999925960674445	3.21560609536208e-05	not	204.271012286391	176.542118070715	171.074995077048	211.616385608105
ENSG00000007372	131.611611270491	-6.01417786891787e-06	0.00144267348610427	0.179077572914596	0.999925960674445	3.21560609536208e-05	not	126.059138212773	165.570574009823	113.731421308205	121.085311551162
ENSG00000007376	302.219399023384	2.57449167347908e-07	0.00144263211809521	0.970585065927604	0.999925960674445	3.21560609536208e-05	not	316.528055074408	286.257558679633	291.496499991617	314.595482347878
ENSG00000007384	228.64380212877	-5.9238810621794e-06	0.00144265459406497	0.306078513476052	0.999925960674445	3.21560609536208e-05	not	222.673806186066	264.31447055785	228.41856884589	199.168362925275
ENSG00000007392	368.434919218267	-4.07654015738784e-06	0.00144262226541448	0.584668995534722	0.999925960674445	3.21560609536208e-05	not	362.535039823595	393.978173095663	351.707252448902	365.519211504909
ENSG00000007402	5.62074740031967	1.59776231442983e-07	0.00144269376866288	0.870343475861827	0.999925960674445	3.21560609536208e-05	not	3.68055877993498	6.98189167511301	9.55726229480712	2.26327685142358
ENSG00000007516	59.6843037294114	5.22249296803334e-08	0.00144268150695173	0.988608437581929	0.999925960674445	3.21560609536208e-05	not	50.6076832241059	68.8215036546854	64.9893836046885	54.318644434166
ENSG00000007520	401.327617103515	4.15443181787391e-06	0.00144261461721341	0.65813893677013	0.999925960674445	3.21560609536208e-05	not	393.819789453043	391.983346902773	398.537837693457	420.969494364787
ENSG00000007541	262.555033582229	6.55852463262895e-07	0.00144263775263804	0.919840820518241	0.999925960674445	3.21560609536208e-05	not	253.03841612053	269.301536040073	267.6033442546	260.276837913712
ENSG00000007545	285.0068551659	-1.4025649953647e-07	0.00144263902409949	0.981230367753872	0.999925960674445	3.21560609536208e-05	not	256.718974900465	314.185125380085	277.160606549407	291.962713833642
ENSG00000007866	242.273193232234	-3.8952855587479e-06	0.00144264375146801	0.516128107613433	0.999925960674445	3.21560609536208e-05	not	248.437717645611	254.340339593402	233.197199993294	233.117515696629
ENSG00000007923	893.113447525175	-6.82261559204578e-06	0.00144254644163355	0.666807198328049	0.999925960674445	3.21560609536208e-05	not	884.254246879378	875.72869867846	906.028465547715	906.442378995145
ENSG00000007944	336.605020560855	1.25378477405141e-05	0.00144265249609311	0.45737432464548	0.999925960674445	3.21560609536208e-05	not	322.04889324431	326.154082537422	368.910324579555	329.306781882131
ENSG00000007952	9.83053495293061	-1.04782755128771e-06	0.00144269283488916	0.425468068172183	0.999925960674445	3.21560609536208e-05	not	11.9618160347887	11.9689571573366	8.60153606532641	6.78983055427075
ENSG00000007968	371.220977951993	-3.83522754826941e-06	0.00144262195479214	0.245972014378921	0.999925960674445	3.21560609536208e-05	not	375.416995553368	408.939369542333	344.061442613056	356.466104099214
ENSG00000008018	3448.05740617811	1.56626297500065e-05	0.00144251493921463	0.216961403031146	0.999925960674445	3.21560609536208e-05	not	3585.78439135165	3067.0452715675	3541.92140645552	3597.47855533779
ENSG00000008056	14.1303088058373	-1.54404827731278e-06	0.00144269205792271	0.323644959089833	0.999925960674445	3.21560609536208e-05	not	16.5625145097074	17.9534357360049	9.55726229480712	12.4480226828297
ENSG00000008083	477.39683689104	9.1904066284144e-06	0.0014426165268298	0.262906768183021	0.999925960674445	3.21560609536208e-05	not	473.871942916628	433.874696953451	508.446354083739	493.394353610341
ENSG00000008086	63.1722483582388	-1.64509950302857e-06	0.00144268252664316	0.589129010664687	0.999925960674445	3.21560609536208e-05	not	51.5278229190897	82.7852870049114	51.6092163919585	66.7666671169957
ENSG00000008128	12.8334801121269	5.92091651102653e-07	0.00144269204630738	0.691965782827741	0.999925960674445	3.21560609536208e-05	not	8.2812572548537	14.9611964466707	13.38016721273	14.7112995342533
ENSG00000008130	1027.0192449619	1.22347608712321e-05	0.00144256330275068	0.251752341275999	0.999925960674445	3.21560609536208e-05	not	1034.23701716173	939.563136850922	1051.29885242878	1082.97797340618
ENSG00000008256	842.560127771012	1.93111999075744e-05	0.00144261532393874	0.267102121239942	0.999925960674445	3.21560609536208e-05	not	825.365306400419	793.940824769993	902.205560629793	848.728819283844
ENSG00000008277	1078.05536903942	-1.44355969774628e-05	0.00144257222933896	0.401525947126064	0.999925960674445	3.21560609536208e-05	not	1048.95925228147	1168.96814903321	1065.63474587099	1028.65932897202
ENSG00000008282	1327.22450003991	-6.88208809573766e-05	0.00144332367137498	0.580284543543217	0.999925960674445	3.21560609536208e-05	not	1320.40046230167	1378.4248992866	1288.31895734	1321.75368123137
ENSG00000008283	242.739669956128	1.12101165158651e-05	0.00144266504829158	0.998399795026013	0.999925960674445	3.21560609536208e-05	not	226.354364966001	259.327405075626	240.84300982914	244.433899953747
ENSG00000008294	6009.63863449895	8.13707115751096e-06	0.0014423233135257	0.625124702477546	0.999925960674445	3.21560609536208e-05	not	5994.71011281909	5896.70622618116	6030.6325080233	6116.50569097224
ENSG00000008300	1414.17271041396	-9.72107836932175e-06	0.00144251706588704	0.411022518365848	0.999925960674445	3.21560609536208e-05	not	1389.41093942545	1510.0834280173	1374.33431799326	1382.86215621981
ENSG00000008311	719.994628689271	-5.16550035104551e-06	0.00144257934496013	0.578386043014422	0.999925960674445	3.21560609536208e-05	not	691.024910932792	779.977041419767	688.122885226113	720.853677178411
ENSG00000008323	47.0083974132324	-4.10886406074423e-06	0.0014426878339945	0.129017836873347	0.999925960674445	3.21560609536208e-05	not	44.1667053592197	68.8215036546854	41.0962278676706	33.9491527713538
ENSG00000008324	148.684191300125	3.11358149374582e-06	0.00144266277539159	0.530200799795393	0.999925960674445	3.21560609536208e-05	not	138.020954247562	145.622312080928	148.13756556951	162.955933302498
ENSG00000008382	59.482516688789	-4.9749032244077e-07	0.00144268114269854	0.873656620011586	0.999925960674445	3.21560609536208e-05	not	55.2083816990247	65.8292643653512	53.5206688509199	63.3717518398603
ENSG00000008394	215.833733406594	-4.47749567797225e-07	0.00144265412270391	0.933157993451168	0.999925960674445	3.21560609536208e-05	not	245.67729856066	188.511075228051	232.241473763813	196.905086073852
ENSG00000008405	390.544137992586	-5.78357337329562e-06	0.0014426216411754	0.999242195065041	0.999925960674445	3.21560609536208e-05	not	382.778113113238	397.967825481441	371.777503267997	409.653110107669
ENSG00000008438	5.45935022432403	3.25484903625685e-07	0.0014426937223196	0.742741938581659	0.999925960674445	3.21560609536208e-05	not	3.68055877993498	5.98447857866829	7.6458098358457	4.52655370284717
ENSG00000008441	743.48421217374	-2.55891754548622e-06	0.00144257415849585	0.783448192210414	0.999925960674445	3.21560609536208e-05	not	701.146447577613	801.920129541551	733.042018011706	737.828253564088
ENSG00000008517	52.9540822948002	-3.55971469614045e-09	0.00144268336240452	0.99740807265664	0.999925960674445	3.21560609536208e-05	not	60.7292198689271	44.8835893400122	43.9634065561128	62.2401134141486
ENSG00000008710	2239.69047187314	-7.53788197252435e-06	0.0014424478543138	0.563604261003578	0.999925960674445	3.21560609536208e-05	not	2228.57834125063	2318.98544923396	2163.76418354433	2247.43391346362
ENSG00000008735	252.486358955202	-1.10404511837311e-06	0.00144264047903979	0.866151536874272	0.999925960674445	3.21560609536208e-05	not	250.277997035578	259.327405075626	238.931557370178	261.408476339424
ENSG00000008838	1081.69649615627	7.20166523283068e-06	0.00144253874253665	0.510374642681074	0.999925960674445	3.21560609536208e-05	not	1043.43841411157	1072.21907867807	1057.98893603515	1153.13955580032
ENSG00000008853	135.810779313626	-2.38575000981227e-06	0.00144266652204837	0.603766571475391	0.999925960674445	3.21560609536208e-05	not	127.89941760274	154.599029948931	120.42150491457	140.323164788262
ENSG00000008869	856.702525297046	-1.62242035752448e-05	0.00144260572036593	0.0999184479816213	0.999925960674445	3.21560609536208e-05	not	855.729916334882	960.508811876261	785.606960633146	824.964412343896
ENSG00000008952	1683.72430422112	-1.39152662221755e-05	0.00144249734050589	0.279162961621605	0.999925960674445	3.21560609536208e-05	not	1745.50500138416	1723.52983065647	1629.51322126461	1636.34916357925
ENSG00000008988	10028.201699733	3.36648230034986e-05	0.00144249588302364	0.0464714911611541	0.999925960674445	3.21560609536208e-05	not	9528.04654155667	9675.90444861018	10177.5286177401	10731.3271910249
ENSG00000009307	8217.03920449637	-5.89723272264022e-06	0.00144232253099233	0.200277604803233	0.999925960674445	3.21560609536208e-05	not	8215.00719681487	7760.87130343633	8458.17713090431	8434.10118682998
ENSG00000009335	2456.12004948911	3.5513570894466e-05	0.00144263316791455	0.3405699551749	0.999925960674445	3.21560609536208e-05	not	2414.44655963734	2378.83023502065	2508.78135238687	2522.42205091158
ENSG00000009413	2177.51112841064	-1.8786504509969e-05	0.00144250296716261	0.23113205537372	0.999925960674445	3.21560609536208e-05	not	2200.97415040112	2294.05012182285	2147.51683764316	2067.50340377544
ENSG00000009724	128.279526241384	-2.61860089559908e-07	0.00144266844215347	0.95101076005058	0.999925960674445	3.21560609536208e-05	not	149.98277028235	107.720614416029	130.934493438858	124.480226828297
ENSG00000009780	113.583446397801	-9.06031034744833e-08	0.00144266887355403	0.981991221064668	0.999925960674445	3.21560609536208e-05	not	119.618160347887	107.720614416029	107.04133770184	119.95367312545
ENSG00000009830	1236.89889355666	3.42057429953286e-06	0.00144250860223061	0.769995034826136	0.999925960674445	3.21560609536208e-05	not	1197.10174317385	1254.74567532745	1257.73571799662	1238.0124377287
ENSG00000009844	1454.65877767154	1.0227145438132e-05	0.00144250714093965	0.365576595552923	0.999925960674445	3.21560609536208e-05	not	1453.82071807432	1377.42748619015	1494.75582290783	1492.63108351385
ENSG00000009950	35.1187206863293	-1.07945117890238e-06	0.00144268723494345	0.651950836896919	0.999925960674445	3.21560609536208e-05	not	44.1667053592197	30.9198059897862	38.2290491792285	27.159322217083
ENSG00000009954	6609.11302550277	-8.24972250625508e-06	0.00144231998906462	0.620741269441869	0.999925960674445	3.21560609536208e-05	not	6575.31826035384	6784.40388201695	6538.12313587755	6538.60682376273
ENSG00000010017	1081.03346081301	1.58246567758833e-06	0.00144252641577552	0.886849261291837	0.999925960674445	3.21560609536208e-05	not	1055.40023014635	1096.15699299274	1052.25457865826	1120.32204145467
ENSG00000010072	215.983565850862	6.28017452746235e-07	0.00144265446663143	0.908948910884928	0.999925960674445	3.21560609536208e-05	not	246.597438255643	181.529183552938	208.348318026795	227.45932356807
ENSG00000010165	591.127910911402	1.13475005611374e-05	0.00144261657745147	0.0952048956989381	0.999925960674445	3.21560609536208e-05	not	584.288706314678	513.667744669028	601.151798343368	665.403394318534
ENSG00000010219	98.761213858562	2.71086620402178e-06	0.00144267356563475	0.504730833869646	0.999925960674445	3.21560609536208e-05	not	88.3334107184394	97.7464834515821	112.775695078724	96.1892661855023
ENSG00000010244	2396.32172218681	9.98808940814898e-06	0.00144246380179841	0.648644166220858	0.999925960674445	3.21560609536208e-05	not	2456.7729856066	2277.09409918329	2477.24238681401	2374.17741714334
ENSG00000010256	2099.12474577892	2.37088761469664e-05	0.00144257153905304	0.100819734404754	0.999925960674445	3.21560609536208e-05	not	2095.15808547799	1905.05901420941	2134.13667043043	2262.14521299787
ENSG00000010270	583.588456290161	-2.09742914492528e-06	0.0014425927139048	0.806891803363331	0.999925960674445	3.21560609536208e-05	not	628.455411673897	550.572029237483	590.63880981908	564.687574430184
ENSG00000010278	1853.73508476388	-2.93056092046269e-06	0.00144249140361448	0.945842413806113	0.999925960674445	3.21560609536208e-05	not	1959.89755031538	1739.48844019958	1860.79896879895	1854.75537974163
ENSG00000010292	7684.2815074317	-2.99675944110379e-06	0.00144234215176594	0.846138060037082	0.999925960674445	3.21560609536208e-05	not	7873.6353699759	7560.39127105094	7408.78973093448	7894.30965776546
ENSG00000010295	93.4685879288864	-4.05307467265876e-06	0.00144267655084788	0.300773017479137	0.999925960674445	3.21560609536208e-05	not	92.0139694983744	112.707679898253	83.148181964822	86.0045203540962
ENSG00000010310	93.9522582794395	-5.31682371282001e-06	0.00144267813269887	0.179972602279336	0.999925960674445	3.21560609536208e-05	not	101.215366448212	109.715440608919	87.9268131122255	76.9514129484019
ENSG00000010318	143.451558520956	1.58026122506723e-06	0.00144266357963042	0.992253045720283	0.999925960674445	3.21560609536208e-05	not	149.062630587367	137.643007309371	130.934493438858	156.166102748227
ENSG00000010322	1879.35980151291	-7.404897938622e-06	0.00144247337766903	0.294543473009683	0.999925960674445	3.21560609536208e-05	not	1880.76553654677	1988.84171431076	1859.84324256947	1787.98871262463
ENSG00000010361	121.697726539233	-1.08385565936889e-06	0.00144266671312152	0.809936496496129	0.999925960674445	3.21560609536208e-05	not	123.298719127822	124.676637055589	116.598599996647	122.216949976874
ENSG00000010404	124.409804348185	1.70068253293341e-06	0.00144266858922391	0.926262077495855	0.999925960674445	3.21560609536208e-05	not	132.500116077659	114.702506091142	139.536029504184	110.900565719756
ENSG00000010539	223.185541388122	1.74556159398614e-08	0.00144264896668358	0.998201098831186	0.999925960674445	3.21560609536208e-05	not	202.430732896424	244.366208628955	233.197199993294	212.748024033817
ENSG00000010626	165.719999225273	5.5483459781515e-07	0.00144265718365926	0.916633628644701	0.999925960674445	3.21560609536208e-05	not	165.625145097074	163.575747816933	172.986447536009	160.692656451074
ENSG00000010704	201.88879566832	-2.19206138400625e-06	0.00144265016093521	0.701609527399063	0.999925960674445	3.21560609536208e-05	not	207.951571066326	205.467097867611	194.968150814065	199.168362925275
ENSG00000010803	604.097155217161	2.60204205112541e-06	0.00144258352238203	0.762834569446442	0.999925960674445	3.21560609536208e-05	not	572.326890279889	621.388359085058	605.930429490772	616.742942012927
ENSG00000010810	1548.43384725057	1.90212890241428e-07	0.00144247578540191	0.988666935081078	0.999925960674445	3.21560609536208e-05	not	1564.23748147237	1531.02910304264	1536.80777700499	1561.66102748227
ENSG00000010818	1376.50983197723	-1.68857116075531e-05	0.00144258029031582	0.120596371325423	0.999925960674445	3.21560609536208e-05	not	1341.5636752863	1553.96960426087	1335.14954258456	1275.35650577719
ENSG00000011007	1411.95006670452	9.17983117474698e-06	0.00144252376653693	0.316966448424658	0.999925960674445	3.21560609536208e-05	not	1440.01862264956	1295.63961228169	1467.03976225289	1445.10226963396
ENSG00000011009	613.018053854637	-8.72929759543274e-06	0.00144259336564191	0.359340689175181	0.999925960674445	3.21560609536208e-05	not	656.05960252341	614.406467409945	595.417440966484	586.188704518708
ENSG00000011021	557.548826939086	-7.39842691044832e-06	0.0014426041266527	0.3840683102334	0.999925960674445	3.21560609536208e-05	not	546.562978820344	610.416815024166	557.188391787255	516.027122124577
ENSG00000011028	675.944580076128	1.11259095351819e-07	0.00144256948892511	0.991575203612357	0.999925960674445	3.21560609536208e-05	not	663.42072008328	688.215036546854	683.344254078709	668.798309595669
ENSG00000011105	440.980010224425	1.53220844077611e-06	0.00144261073590786	0.845531246339659	0.999925960674445	3.21560609536208e-05	not	414.062862742685	459.807437461014	427.209624577878	462.840116116123
ENSG00000011114	1655.77919160154	-4.86977145232288e-05	0.00144288330473375	0.0292741716845864	0.999925960674445	3.21560609536208e-05	not	1725.26192809452	1790.35650811826	1549.23221798823	1558.26611220514
ENSG00000011132	247.439030399025	1.65959385774551e-06	0.0014426409634013	0.905843293414089	0.999925960674445	3.21560609536208e-05	not	241.076600085741	250.350687207624	243.710188517582	254.618645785153
ENSG00000011143	400.954567991834	2.68487906216346e-06	0.00144261854710496	0.721021723436362	0.999925960674445	3.21560609536208e-05	not	408.542024572782	380.014389745437	433.899708184243	381.362149464874
ENSG00000011198	173.492017046724	3.51399157650349e-06	0.00144266016205985	0.497396175802379	0.999925960674445	3.21560609536208e-05	not	149.98277028235	180.531770456493	171.074995077048	192.378532371005
ENSG00000011243	447.048041466446	-1.18168098261638e-05	0.00144263775203027	0.245146697744482	0.999925960674445	3.21560609536208e-05	not	472.951803221645	470.778981521906	459.704316380223	384.757064742009
ENSG00000011258	791.723189366126	-3.89387328311686e-06	0.00144255794958707	0.697303098657871	0.999925960674445	3.21560609536208e-05	not	790.399997991036	814.886499795332	762.669531125609	798.936728552525
ENSG00000011260	1650.32584122798	1.25585849414004e-05	0.00144252475411124	0.29339925518652	0.999925960674445	3.21560609536208e-05	not	1683.85564182025	1511.08084111374	1671.56517536177	1734.80170661618
ENSG00000011275	1859.19800986871	-9.71309332283515e-06	0.00144247478248117	0.456658214191997	0.999925960674445	3.21560609536208e-05	not	1871.56413959694	1924.00986304186	1858.88751633999	1782.33052049607
ENSG00000011295	975.790114754707	9.68950066422813e-06	0.00144254789721342	0.111030788046666	0.999925960674445	3.21560609536208e-05	not	941.30290796837	906.648504668246	1019.75988685592	1035.44915952629
ENSG00000011304	8857.82425119732	6.71423283429915e-06	0.0014423290129414	0.0987899498500527	0.999925960674445	3.21560609536208e-05	not	8776.29241075495	8293.48989693781	8997.20672433143	9364.30797276508
ENSG00000011332	188.523946195291	2.21500743399876e-06	0.00144265631286557	0.679429469323476	0.999925960674445	3.21560609536208e-05	not	177.586961131863	188.511075228051	172.986447536009	215.01130088524
ENSG00000011347	10.3627978334697	-1.03701991353472e-06	0.00144269269205679	0.442738939680923	0.999925960674445	3.21560609536208e-05	not	11.9618160347887	12.9663702537813	8.60153606532641	7.92146897998254
ENSG00000011376	395.571363429961	-4.5483594789974e-06	0.0014426160757269	0.643962249087651	0.999925960674445	3.21560609536208e-05	not	380.93783372327	392.980759999218	397.582111463976	410.78474853338
ENSG00000011405	1553.37704539765	5.18579669846397e-06	0.00144248845201501	0.67514206790106	0.999925960674445	3.21560609536208e-05	not	1525.59161428305	1543.99547329642	1621.86741142877	1522.05368258236
ENSG00000011422	2533.90068466534	6.02076275887637e-06	0.00144242233156735	0.671889701301213	0.999925960674445	3.21560609536208e-05	not	2468.73480164139	2544.40080903047	2535.54168681233	2586.92544117716
ENSG00000011426	4107.56625686418	-1.72892777705867e-05	0.00144248421370244	0.208786781169523	0.999925960674445	3.21560609536208e-05	not	4378.94480842764	4104.35489187	3765.56134415401	4181.40398300507
ENSG00000011451	1285.83334872144	5.72444374354428e-06	0.0014425141285417	0.622427156714088	0.999925960674445	3.21560609536208e-05	not	1313.95948443679	1217.841390759	1298.83194586429	1312.70057382568
ENSG00000011454	1611.3859962161	-9.25393589860961e-06	0.00144250256076305	0.458071615646955	0.999925960674445	3.21560609536208e-05	not	1600.12292957673	1692.61002466668	1524.38333602174	1628.42769459927
ENSG00000011478	613.408630813867	3.41727974562222e-06	0.00144258041196393	0.712464570614022	0.999925960674445	3.21560609536208e-05	not	617.413735334092	591.465966191716	621.222049162463	623.532772567197
ENSG00000011485	646.197509728263	-3.44816608065615e-06	0.00144257933854761	0.866611842868452	0.999925960674445	3.21560609536208e-05	not	679.063094898003	621.388359085058	633.646490145712	650.69209478428
ENSG00000011523	701.515986135766	-7.46767333649942e-07	0.0014425665029832	0.937292575061913	0.999925960674445	3.21560609536208e-05	not	718.629101782304	688.215036546854	691.945790144036	707.27401606987
ENSG00000011566	697.192183365253	-4.74928271597209e-06	0.00144257152144823	0.619635368657026	0.999925960674445	3.21560609536208e-05	not	719.549241477288	701.181406800635	701.503052438843	666.535032744245
ENSG00000011590	8.1043803845176	-1.96067000542804e-07	0.0014426930769134	0.86740206541243	0.999925960674445	3.21560609536208e-05	not	11.0416763398049	5.98447857866829	8.60153606532641	6.78983055427075
ENSG00000011638	73.8814160448576	-1.93590632849713e-07	0.00144267939768529	0.952439116783549	0.999925960674445	3.21560609536208e-05	not	77.2917343786345	71.8137429440195	89.838265571187	56.5819212855896
ENSG00000011677	191.037198158379	1.33773677885076e-06	0.00144265203772151	0.812113240686027	0.999925960674445	3.21560609536208e-05	not	185.868218386716	190.505901420941	198.791055731988	188.983617093869
ENSG00000012048	1050.56626370031	-3.32700107088758e-05	0.00144271848800574	0.57496395559814	0.999925960674445	3.21560609536208e-05	not	1036.0772965517	1104.1362977643	1037.91868521605	1024.13277526917
ENSG00000012061	3164.18946628563	1.86830710614498e-05	0.00144244967112229	0.208865043835065	0.999925960674445	3.21560609536208e-05	not	3122.95412477483	3012.18755126304	3264.76079990611	3256.85538919854
ENSG00000012124	9.49019147284072	-3.22441212957526e-07	0.0014426928918714	0.794307030359115	0.999925960674445	3.21560609536208e-05	not	5.52083816990246	14.9611964466707	9.55726229480712	7.92146897998254
ENSG00000012171	21.9996131297732	1.28561012327928e-06	0.00144269017467181	0.506391685728341	0.999925960674445	3.21560609536208e-05	not	16.5625145097074	21.9430881217837	20.070250819095	29.4225990685066
ENSG00000012174	967.940292892343	2.25391275488175e-05	0.00144261904453158	0.245315064813404	0.999925960674445	3.21560609536208e-05	not	922.900114068695	938.565723754477	1017.84843439696	992.446899349241
ENSG00000012211	209.193978917257	-6.15369001902102e-06	0.0014426627513095	0.244557334482738	0.999925960674445	3.21560609536208e-05	not	189.548777166651	262.31964436496	195.923877043546	188.983617093869
ENSG00000012232	909.554132816104	-6.90728514173089e-06	0.00144254844818326	0.460246679488872	0.999925960674445	3.21560609536208e-05	not	914.618856813842	950.534680911814	892.648298334985	880.414695203774
ENSG00000012504	48.0261959529042	-8.4440050390394e-07	0.00144268353420781	0.768934641447146	0.999925960674445	3.21560609536208e-05	not	50.6076832241059	48.8732417257911	43.9634065561128	48.6604523056071
ENSG00000012660	3610.98273348616	7.38105785918336e-06	0.00144239020255523	0.477282287071044	0.999925960674445	3.21560609536208e-05	not	3639.15249366071	3459.02861847027	3656.60855399321	3689.14126782044
ENSG00000012822	1317.34680945103	-8.04944291405966e-06	0.00144250703584867	0.501431152985584	0.999925960674445	3.21560609536208e-05	not	1327.76157986154	1360.47146355059	1297.87621963481	1283.27797475717
ENSG00000012963	1189.84939005983	-1.85509319766767e-05	0.00144257267237615	0.101826206822555	0.999925960674445	3.21560609536208e-05	not	1244.02886761802	1258.73532771323	1161.20736881907	1095.42599608901
ENSG00000012983	662.581548589019	-5.48435310679305e-06	0.00144257798352941	0.558566285385399	0.999925960674445	3.21560609536208e-05	not	693.785330017743	661.284882942846	660.406824571172	634.849156824315
ENSG00000013016	199.007906507804	2.80315056367448e-07	0.00144265298913949	0.96062050398952	0.999925960674445	3.21560609536208e-05	not	178.507100826846	218.433468121393	198.791055731988	200.300001350987
ENSG00000013275	3456.45865567783	-7.90456233632782e-06	0.00144245068591078	0.303200239865007	0.999925960674445	3.21560609536208e-05	not	3538.85726690748	3182.74519075509	3450.17168842537	3654.06047662338
ENSG00000013288	1582.56601033727	-9.97245936751655e-06	0.00144253216297802	0.381053043276465	0.999925960674445	3.21560609536208e-05	not	1511.78951885829	1741.48326639247	1524.38333602174	1552.60792007658
ENSG00000013306	985.459293328006	1.91119979343615e-05	0.00144260415197269	0.105514682049505	0.999925960674445	3.21560609536208e-05	not	974.427936987785	886.700242739352	1022.62706554436	1058.08192804053
ENSG00000013364	2523.13415668609	-1.35513916638098e-05	0.00144249360590077	0.295731135123075	0.999925960674445	3.21560609536208e-05	not	2450.33200774171	2742.88601522297	2419.89881304516	2479.41979073454
ENSG00000013374	667.581354840884	1.19040935069449e-05	0.00144260171989676	0.202930930753277	0.999925960674445	3.21560609536208e-05	not	600.851220824385	668.266774617959	699.591599979881	701.615823941311
ENSG00000013375	991.440597783321	-2.02382261329489e-05	0.00144261637308912	0.763207616074053	0.999925960674445	3.21560609536208e-05	not	1060.92106831626	942.555376140256	995.866731118902	966.41921555787
ENSG00000013392	163.577988054042	5.48245764884917e-06	0.0014426651972326	0.276754142207828	0.999925960674445	3.21560609536208e-05	not	156.423748147237	145.622312080928	194.968150814065	157.297741173939
ENSG00000013441	659.372206939839	-2.32617404111969e-05	0.00144268535984377	0.314488190826888	0.999925960674445	3.21560609536208e-05	not	626.61513228393	748.059822333537	646.070931128962	616.742942012927
ENSG00000013503	346.076466429358	-1.49572483118243e-06	0.00144262336466634	0.826028546991251	0.999925960674445	3.21560609536208e-05	not	339.531547449002	360.066127816542	331.637001629807	353.071188822079
ENSG00000013523	572.679368051823	7.29420312151011e-06	0.00144259940908062	0.98426375104686	0.999925960674445	3.21560609536208e-05	not	583.368566619694	563.538399491264	604.01897703181	539.791529064525
ENSG00000013561	1206.33317572838	-2.21367485739338e-07	0.00144250927319137	0.947857724428344	0.999925960674445	3.21560609536208e-05	not	1192.50104469893	1214.84915146966	1182.23334586764	1235.74916087728
ENSG00000013563	88.2372895549366	3.78277421535694e-07	0.00144267486225837	0.92245436084163	0.999925960674445	3.21560609536208e-05	not	94.7743885833257	79.7930477155772	82.1924557353413	96.1892661855023
ENSG00000013573	1135.33802871161	-1.13766727451841e-05	0.00144253786162768	0.348064756966323	0.999925960674445	3.21560609536208e-05	not	1151.09475842466	1186.92158476921	1081.88209177217	1121.45367988039
ENSG00000013583	437.13975109614	7.64247583633184e-06	0.00144261650003401	0.34012019911529	0.999925960674445	3.21560609536208e-05	not	428.785097862425	407.941956445889	462.571495068665	449.260455007581
ENSG00000013588	1413.62910616944	4.11450272148854e-06	0.00144264462304078	0.508516081796736	0.999925960674445	3.21560609536208e-05	not	1513.62979824826	1204.87502050522	1503.35735897316	1432.65424695113
ENSG00000013619	78.0890245600581	2.18664798520876e-06	0.00144267888319676	0.641488321596859	0.999925960674445	3.21560609536208e-05	not	85.5729916334882	62.8370250760171	74.5466458994956	89.3994356312316
ENSG00000013810	3387.25199691947	7.74841018596126e-06	0.0014424693070817	0.485073638315602	0.999925960674445	3.21560609536208e-05	not	3521.37461270279	3381.23039694759	3103.24306712387	3543.15991090362
ENSG00000014123	1559.54559503252	6.92124546325356e-06	0.00144248311803772	0.583453320008281	0.999925960674445	3.21560609536208e-05	not	1520.07077611315	1549.97995187509	1570.25819503681	1597.87345710505
ENSG00000014138	116.028142469777	-3.10152411428383e-06	0.00144267104936191	0.470119631822369	0.999925960674445	3.21560609536208e-05	not	137.100814552578	108.718027512474	105.129885242878	113.163842571179
ENSG00000014164	685.224339128709	3.52338955439499e-05	0.00144278244720815	0.799669005731372	0.999925960674445	3.21560609536208e-05	not	663.42072008328	694.199515125522	698.635873750401	684.641247555634
ENSG00000014216	1752.4770437981	-7.33605048105306e-07	0.00144247237028831	0.953118270470366	0.999925960674445	3.21560609536208e-05	not	1731.70290595941	1778.38755096093	1692.59115241034	1807.22656586173
ENSG00000014641	1238.3368136832	-8.82734800855354e-06	0.00144252262476581	0.445309973392427	0.999925960674445	3.21560609536208e-05	not	1278.9941760274	1255.7430884239	1172.67608357283	1245.93390670868
ENSG00000014824	1685.69642923522	-1.14292601799811e-06	0.00144248255165908	0.925769382139913	0.999925960674445	3.21560609536208e-05	not	1761.14737619889	1618.80145552977	1674.43235405021	1688.40453116199
ENSG00000014914	214.227629636585	-1.52179846390667e-07	0.00144264703503562	0.978262536326327	0.999925960674445	3.21560609536208e-05	not	208.87171076131	220.428294314282	215.994127862641	211.616385608105
ENSG00000014919	693.160702392117	2.83383748520395e-06	0.0014425721964951	0.765528855551637	0.999925960674445	3.21560609536208e-05	not	713.108263612402	657.295230557067	706.281683586247	695.957631812752
ENSG00000015133	1189.26315490553	8.46801600339143e-06	0.00144252965859378	0.455175304995943	0.999925960674445	3.21560609536208e-05	not	1148.33433933971	1172.95780141899	1171.72035734335	1264.04012152007
ENSG00000015153	764.502338073132	5.23055467245833e-06	0.00144256502959575	0.596571040825703	0.999925960674445	3.21560609536208e-05	not	749.913851411752	750.054648526426	806.632937681721	751.40791467263
ENSG00000015171	1199.81701203743	7.78284854265162e-06	0.00144253748129405	0.480296117202848	0.999925960674445	3.21560609536208e-05	not	1232.06705158323	1111.11818943941	1196.56923930985	1259.51356781722
ENSG00000015475	321.24173693078	1.99005394735055e-06	0.00144262822229403	0.776554766331287	0.999925960674445	3.21560609536208e-05	not	328.489871109197	304.210994415638	317.301108187597	334.96497401069
ENSG00000015479	94.0960902689662	-4.33472498072293e-06	0.00144267834748532	0.253158539192208	0.999925960674445	3.21560609536208e-05	not	99.3750870582444	109.715440608919	99.3955278659941	67.8983055427075
ENSG00000015532	760.830764898297	7.83734209967802e-06	0.00144256748321882	0.433128299555982	0.999925960674445	3.21560609536208e-05	not	741.632594156898	737.088278272645	789.429865551068	775.172321612577
ENSG00000015568	51.4680904878265	1.08299560095587e-06	0.0014426827852672	0.719584734647322	0.999925960674445	3.21560609536208e-05	not	49.6875435291222	48.8732417257911	56.387847539362	50.9237291570306
ENSG00000015676	1507.95480170656	7.33891113904342e-06	0.00144249325135153	0.552695068159764	0.999925960674445	3.21560609536208e-05	not	1501.66798221347	1461.21018629151	1500.49018028472	1568.45085803654
ENSG00000016082	23.1866223278327	1.2752503086201e-06	0.0014426896670732	0.529888241360309	0.999925960674445	3.21560609536208e-05	not	19.3229335946586	21.9430881217837	27.7160606549407	23.7644069399476
ENSG00000016391	14.5563403751565	-1.43081619310145e-07	0.00144269157338159	0.925803365240113	0.999925960674445	3.21560609536208e-05	not	15.6423748147237	13.963783350226	10.5129885242878	18.1062148113887
ENSG00000016402	10.6919766710492	1.06011127057343e-07	0.00144269239575638	0.941000541527411	0.999925960674445	3.21560609536208e-05	not	11.9618160347887	8.97671786800244	10.5129885242878	11.3163842571179
ENSG00000016864	668.018852116657	0.000155543454537753	0.00144680651130818	0.97515273138376	0.999925960674445	3.21560609536208e-05	not	647.778345268556	687.217623450409	685.255706537671	651.823733209992
ENSG00000017260	2131.94678278468	1.91403629196193e-05	0.00144249406048513	0.758907889976425	0.999925960674445	3.21560609536208e-05	not	2144.84562900711	2153.41487522414	2117.88932452926	2111.6373023782
ENSG00000017483	8.14454216836484	-7.00247872695311e-07	0.00144269311574103	0.559785013363395	0.999925960674445	3.21560609536208e-05	not	10.1215366448212	8.97671786800244	6.69008360636499	6.78983055427075
ENSG00000017797	2896.11177577738	-1.00257423446671e-05	0.00144242411046182	0.486338939367135	0.999925960674445	3.21560609536208e-05	not	2914.08241401352	2978.27550598392	2779.25187532991	2912.83730778215
ENSG00000018189	497.110050108436	1.85548046615991e-07	0.00144259788595398	0.983212308023497	0.999925960674445	3.21560609536208e-05	not	506.076832241059	486.737591065021	480.730293428798	514.895483698865
ENSG00000018236	264.607640206687	2.36877164300191e-06	0.00144263908056547	0.272607405217103	0.999925960674445	3.21560609536208e-05	not	236.475901610822	260.324818172071	280.983511467329	280.646329576524
ENSG00000018280	9.57762639352247	-1.11186286204189e-06	0.00144269298617962	0.384987746800764	0.999925960674445	3.21560609536208e-05	not	14.7222351197399	8.97671786800244	6.69008360636499	7.92146897998254
ENSG00000018408	3033.46717313596	2.49176955501349e-05	0.00144249932965461	0.754348983929523	0.999925960674445	3.21560609536208e-05	not	2951.80814150785	3069.04009776039	3074.57128023945	3038.44917303616
ENSG00000018510	1456.5883061767	5.97835681621425e-06	0.00144253016642971	0.591235065737217	0.999925960674445	3.21560609536208e-05	not	1534.79301123289	1326.55941827147	1456.52677372861	1508.47402147382
ENSG00000018610	316.859080233335	-7.52352997095552e-07	0.00144262759615933	0.913123387985562	0.999925960674445	3.21560609536208e-05	not	324.809312329262	312.190299187196	306.788119663309	323.648589753572
ENSG00000018699	560.566979970422	8.76491386391647e-06	0.00144259983627835	0.137830111378258	0.999925960674445	3.21560609536208e-05	not	529.080324615653	524.63928872992	606.886155720252	581.662150815861
ENSG00000018869	60.6238017887317	2.031976998914e-06	0.00144268113451593	0.532978302699763	0.999925960674445	3.21560609536208e-05	not	57.9688007839759	54.8577203044593	64.0336573752077	65.6350286912839
ENSG00000019102	7.15450062242761	4.96814188872938e-07	0.00144269336341323	0.65853004688832	0.999925960674445	3.21560609536208e-05	not	8.2812572548537	3.98965238577886	9.55726229480712	6.78983055427075
ENSG00000019144	690.53737479118	-5.24843761060308e-06	0.00144258060202277	0.570702189221602	0.999925960674445	3.21560609536208e-05	not	676.302675813052	736.0908651762	702.458778668324	647.297179507145
ENSG00000019186	31.9740200862018	3.16341850709178e-06	0.00144268951785467	0.168947342626588	0.999925960674445	3.21560609536208e-05	not	31.2847496294473	18.9508488324496	39.1847754087092	38.4757064742009
ENSG00000019485	427.688387001927	-1.04058051062174e-09	0.0014426068373411	0.91948096195873	0.999925960674445	3.21560609536208e-05	not	430.625377252392	420.90832669967	434.855434413724	424.364409641922
ENSG00000019549	7.96738192730092	-3.31105363417181e-07	0.00144269307717939	0.779800135169792	0.999925960674445	3.21560609536208e-05	not	8.2812572548537	8.97671786800244	6.69008360636499	7.92146897998254
ENSG00000019582	11.0432630453139	-2.04438685071853e-08	0.00144269234479354	0.986127053210211	0.999925960674445	3.21560609536208e-05	not	9.20139694983744	12.9663702537813	9.55726229480712	12.4480226828297
ENSG00000019995	335.232447988585	-4.6757614188852e-06	0.0014426289158465	0.435586054172312	0.999925960674445	3.21560609536208e-05	not	336.77112836405	360.066127816542	312.522477040193	331.570058733555
ENSG00000020129	789.677327820986	1.49371075810314e-06	0.00144256198693411	0.628256992715303	0.999925960674445	3.21560609536208e-05	not	843.768100300093	764.018431876652	796.119949157434	754.802829949765
ENSG00000020181	28.7390250770563	8.70719112136071e-07	0.00144268911632308	0.678575210797484	0.999925960674445	3.21560609536208e-05	not	16.5625145097074	36.9042845684545	28.6717868844214	32.817514345642
ENSG00000020256	361.268183985469	5.36474989864354e-06	0.00144262651965073	0.47375564337314	0.999925960674445	3.21560609536208e-05	not	355.173922263725	342.112692080537	394.714932775534	353.071188822079
ENSG00000020426	301.523994746486	-3.187675491171e-06	0.00144263816649174	0.622846126099895	0.999925960674445	3.21560609536208e-05	not	317.448194769392	301.218755126304	263.780439336677	323.648589753572
ENSG00000020577	636.753870857302	1.28440206323439e-05	0.00144260530883858	0.819479054345366	0.999925960674445	3.21560609536208e-05	not	653.299183438458	608.421988831276	634.602216375193	650.69209478428
ENSG00000020633	438.546036669224	-1.22110810956738e-05	0.00144263439978534	0.707453552682372	0.999925960674445	3.21560609536208e-05	not	470.191384136693	421.905739796115	437.722613102166	424.364409641922
ENSG00000020922	1092.8592375786	-2.04933861753652e-06	0.00144253299329209	0.440069336357459	0.999925960674445	3.21560609536208e-05	not	1119.81000879522	1009.38205360205	1128.71267701672	1113.5322109004
ENSG00000021300	69.4909619233902	-1.13635009761982e-07	0.00144267840512327	0.972299379883732	0.999925960674445	3.21560609536208e-05	not	72.6910359037158	66.8266774617959	71.6794672110534	66.7666671169957
ENSG00000021355	221.680273855844	-3.29678399504005e-06	0.00144264883351982	0.574657333949455	0.999925960674445	3.21560609536208e-05	not	214.392548931212	244.366208628955	214.08267540368	213.879662459529
ENSG00000021488	32.9999020317123	5.59390704576249e-09	0.00144268726811385	0.999918975569876	0.999925960674445	3.21560609536208e-05	not	35.885448104366	29.9223928933415	27.7160606549407	38.4757064742009
ENSG00000021574	873.363425582804	-3.64294977731051e-06	0.00144255006568265	0.723194151500216	0.999925960674445	3.21560609536208e-05	not	897.136202609151	871.739046292681	891.692572105505	832.885881323879
ENSG00000021762	199.092653948587	-9.6511243114501e-06	0.0014426735534104	0.177707759426312	0.999925960674445	3.21560609536208e-05	not	191.389056556619	244.366208628955	198.791055731988	161.824294876786
ENSG00000021776	1675.64192463854	4.23650329659724e-05	0.00144277907200457	0.66675512350124	0.999925960674445	3.21560609536208e-05	not	1629.56739981621	1680.64106750935	1667.74227044384	1724.61696078477
ENSG00000021826	61.2671322097545	-4.22806522381478e-07	0.001442680483277	0.894691166040997	0.999925960674445	3.21560609536208e-05	not	65.3299183438458	58.8473726902382	56.387847539362	64.5033902655721
ENSG00000022267	1105.69990306708	1.89255316313149e-05	0.00144260078193545	0.0614122275761234	0.999925960674445	3.21560609536208e-05	not	1096.80651642062	974.472595226487	1205.17077537518	1146.34972524605
ENSG00000022277	694.702752018717	3.92571462886051e-05	0.00144283490831947	0.436784826943723	0.999925960674445	3.21560609536208e-05	not	668.021418558198	680.235731775296	693.857242602997	736.696615138377
ENSG00000022355	8.69078205094193	-7.00168892388921e-07	0.00144269304281094	0.566568312472508	0.999925960674445	3.21560609536208e-05	not	7.36111755986995	12.9663702537813	7.6458098358457	6.78983055427075
ENSG00000022556	251.70748381176	-9.43084645704335e-07	0.00144263992025824	0.855193784515434	0.999925960674445	3.21560609536208e-05	not	262.239813070367	246.361034821845	250.400272123947	247.828815230882
ENSG00000022567	391.277990973465	-1.00735860842512e-05	0.00144263212268384	0.163179367953819	0.999925960674445	3.21560609536208e-05	not	421.423980302555	412.929021928112	376.556134415401	354.202827247791
ENSG00000022840	2142.18310995382	-9.0407742780132e-05	0.00144385809257115	0.571517997994531	0.999925960674445	3.21560609536208e-05	not	2141.16507022717	2207.27518243215	2075.83737043211	2144.45481672385
ENSG00000022976	423.701603048017	5.66931730993749e-06	0.00144261430824761	0.473271641599183	0.999925960674445	3.21560609536208e-05	not	421.423980302555	397.967825481441	432.943981954763	442.470624453311
ENSG00000023041	539.212952087185	1.28679798249738e-06	0.001442593610229	0.791321171450207	0.999925960674445	3.21560609536208e-05	not	517.118508580864	573.512530455711	527.560878673353	538.659890638813
ENSG00000023171	1066.17399113425	-1.20263835877793e-05	0.00144255317023627	0.151134394280388	0.999925960674445	3.21560609536208e-05	not	1082.08428130088	1151.0147132972	1031.22860160969	1000.36836832922
ENSG00000023191	1531.693858437	2.20049920650661e-05	0.00144258421199669	0.064011924702548	0.999925960674445	3.21560609536208e-05	not	1492.46658526363	1397.37574811905	1553.05512290616	1683.87797745915
ENSG00000023228	2212.09375218471	-1.00775047900103e-05	0.00144246366767124	0.454715912459178	0.999925960674445	3.21560609536208e-05	not	2334.39440617376	2178.35020263526	2168.54281469174	2167.08758523808
ENSG00000023287	4927.35326252897	-9.44272469177343e-07	0.00144232917946659	0.989348037775961	0.999925960674445	3.21560609536208e-05	not	4911.70569182323	4946.17154526934	4945.88323756269	4905.65257546062
ENSG00000023318	636.639195616571	-8.45143035242962e-06	0.00144259036245965	0.357054291725923	0.999925960674445	3.21560609536208e-05	not	650.538764353507	668.266774617959	590.63880981908	637.112433675739
ENSG00000023330	1529.65802094595	-0.000106578384171096	0.00144446491803498	0.951251909600427	0.999925960674445	3.21560609536208e-05	not	1522.8311951981	1530.03168994619	1474.68557208874	1591.08362655078
ENSG00000023445	905.86147351287	-8.47549865209524e-06	0.00144258293811295	0.370697642215107	0.999925960674445	3.21560609536208e-05	not	861.250754504785	1013.37170598783	913.674275383561	835.149158175302
ENSG00000023516	1409.07795250697	-4.59367887134538e-06	0.00144249285353074	0.70547858655454	0.999925960674445	3.21560609536208e-05	not	1401.37275546024	1448.24381603773	1380.06867537015	1406.62656315976
ENSG00000023572	284.498865148266	-2.0313187721501e-06	0.00144263552963328	0.513267846348608	0.999925960674445	3.21560609536208e-05	not	308.246797819554	281.27049319741	284.806416385252	263.671753190847
ENSG00000023608	260.950906289238	-8.11568158243707e-07	0.00144263785578636	0.895888821303121	0.999925960674445	3.21560609536208e-05	not	262.239813070367	263.317057461405	252.311724582908	265.935030042271
ENSG00000023697	760.718510343591	4.30872290090876e-06	0.00144258051902266	0.595195148935595	0.999925960674445	3.21560609536208e-05	not	799.601394940874	689.212449643298	748.333637683398	805.726559106796
ENSG00000023734	3874.48594660001	-9.52967536064152e-06	0.00144242426296354	0.271839044408581	0.999925960674445	3.21560609536208e-05	not	3944.63887239531	3589.68973410453	3982.51119824613	3981.10398165408
ENSG00000023839	58.9528059702572	7.21406800991555e-07	0.00144268109173291	0.822204612681678	0.999925960674445	3.21560609536208e-05	not	58.8889404789596	55.8551334009041	55.4321213098813	65.6350286912839
ENSG00000023892	8.30925049050757	-1.40660020121453e-06	0.00144269358063882	0.220028885633411	0.999925960674445	3.21560609536208e-05	not	15.6423748147237	6.98189167511301	3.82290491792285	6.78983055427075
ENSG00000023902	66.0641107009744	2.27442630029931e-06	0.00144268021742509	0.500683572713837	0.999925960674445	3.21560609536208e-05	not	61.6493595639109	60.8421988831276	65.9451098341692	75.8197745226901
ENSG00000023909	622.88736611233	4.06545629183164e-06	0.00144259066996544	0.642322759529502	0.999925960674445	3.21560609536208e-05	not	655.139462828426	566.530638780598	638.425121293116	631.45424154718
ENSG00000024048	1640.63762912538	-1.24131703140638e-05	0.00144249978052674	0.327274119152374	0.999925960674445	3.21560609536208e-05	not	1649.81047310585	1723.52983065647	1609.44297044552	1579.76724229366
ENSG00000024422	810.204273237832	-6.3149553039244e-06	0.00144255717529341	0.535937671610577	0.999925960674445	3.21560609536208e-05	not	831.806284265305	823.863217663335	788.474139321588	796.673451701101
ENSG00000024526	1829.85307251871	-9.79518077327693e-06	0.00144250672778663	0.695748047256734	0.999925960674445	3.21560609536208e-05	not	1909.28986709127	1791.35392121471	1716.48430814736	1902.28419362152
ENSG00000024862	449.695988163561	7.08328469177623e-06	0.00144261334527717	0.381013544342009	0.999925960674445	3.21560609536208e-05	not	424.184399387506	439.859175532119	454.925685232819	479.8146925018
ENSG00000025039	847.46214652347	-1.00264236907227e-05	0.00144258629466368	0.293003813221708	0.999925960674445	3.21560609536208e-05	not	903.577180474037	859.770089135345	877.356678663294	749.144637821206
ENSG00000025156	436.558080893043	7.7565093160311e-07	0.00144261420005268	0.920190722218937	0.999925960674445	3.21560609536208e-05	not	403.941326097864	465.791916039682	457.792863921261	418.706217513363
ENSG00000025293	1225.79339748343	1.2369275394439e-06	0.00144250480078297	0.951533306686577	0.999925960674445	3.21560609536208e-05	not	1232.98719127822	1222.82845624122	1207.08222783414	1240.27571458012
ENSG00000025423	36.5726715181766	8.88249605870983e-07	0.0014426867735744	0.720392305110377	0.999925960674445	3.21560609536208e-05	not	41.4062862742685	27.927566700452	43.0076803266321	33.9491527713538
ENSG00000025434	121.056379973975	-3.84714075874149e-06	0.00144266927391196	0.394046222017006	0.999925960674445	3.21560609536208e-05	not	126.979277907757	131.658528730702	114.687147537686	110.900565719756
ENSG00000025708	36.1835227032982	-8.63986758510587e-07	0.00144268736846186	0.713912761029184	0.999925960674445	3.21560609536208e-05	not	26.6840511545286	49.8706548222358	35.3618704907864	32.817514345642
ENSG00000025770	605.302609410137	1.65150678311172e-05	0.00144263375486449	0.502633956953285	0.999925960674445	3.21560609536208e-05	not	609.132478079239	567.528051877043	591.594536048561	652.955371635704
ENSG00000025772	750.746189661685	5.39617849816994e-06	0.00144258430810134	0.555660648007767	0.999925960674445	3.21560609536208e-05	not	781.198601041199	684.225384161075	727.307660634822	810.253112809643
ENSG00000025796	2840.20694691966	2.34053081222355e-06	0.00144246287442156	0.857034200051053	0.999925960674445	3.21560609536208e-05	not	2983.0928911373	2669.07744608606	2947.45969171852	2761.19775873677
ENSG00000025800	2128.16554200894	8.59933518871537e-05	0.00144373040639351	0.708333944008648	0.999925960674445	3.21560609536208e-05	not	2167.8491213817	2044.69684771167	2121.71222944718	2178.4039694952
ENSG00000026025	15016.6322061816	1.30570811986209e-05	0.00144232732467279	0.267789542592396	0.999925960674445	3.21560609536208e-05	not	14476.5578211792	14844.4991143867	14866.3214995725	15879.1503895879
ENSG00000026036	59.15045336097	-4.74897042729081e-06	0.00144268583036628	0.122732398378575	0.999925960674445	3.21560609536208e-05	not	69.0104771237808	70.8163298475748	58.2992999983235	38.4757064742009
ENSG00000026103	211.113805786106	-6.74348838073964e-07	0.00144265013501223	0.904673075889248	0.999925960674445	3.21560609536208e-05	not	213.472409236229	212.448989542724	228.41856884589	190.115255519581
ENSG00000026297	85.0714124107015	3.20214500983087e-06	0.00144267685279723	0.400133641062495	0.999925960674445	3.21560609536208e-05	not	82.812572548537	73.8085691369089	96.528349177552	87.136158779808
ENSG00000026508	8653.22880907261	-6.96349598813904e-06	0.00144235094384547	0.661652719855064	0.999925960674445	3.21560609536208e-05	not	8488.28868622504	8988.68682515978	8314.8181964822	8821.12152842342
ENSG00000026559	49.3126332179184	3.47221823490112e-06	0.00144268577850028	0.226700411379877	0.999925960674445	3.21560609536208e-05	not	48.7674038341384	34.909458375565	59.2550262278042	54.318644434166
ENSG00000026652	530.707822451987	-4.97987113067817e-06	0.00144259849914721	0.558649561669257	0.999925960674445	3.21560609536208e-05	not	532.760883395588	555.559094719706	539.985319656603	494.525992036053
ENSG00000026950	270.98676855602	-6.21152196961776e-06	0.00144264867377347	0.314655753945195	0.999925960674445	3.21560609536208e-05	not	255.798835205481	318.174777765864	254.22317704187	255.750284210865
ENSG00000027001	137.624439104737	4.2018797628034e-06	0.00144266733125352	0.373380233662856	0.999925960674445	3.21560609536208e-05	not	132.500116077659	123.679223959145	134.75739835678	159.561018025363
ENSG00000027075	142.718406693238	-2.40139134607173e-06	0.00144266312979578	0.621062221224378	0.999925960674445	3.21560609536208e-05	not	144.461932112448	151.606790659597	142.403208192626	132.40169580828
ENSG00000027697	528.783959134379	-9.42659872513377e-06	0.00144261085772271	0.265576018671951	0.999925960674445	3.21560609536208e-05	not	525.399765835718	582.489248323714	503.667722936336	503.579099441747
ENSG00000027847	427.835822451862	3.39911247486364e-06	0.0014426095467276	0.941486874305812	0.999925960674445	3.21560609536208e-05	not	412.222583352717	440.856588628564	433.899708184243	424.364409641922
ENSG00000027869	6.0483040527557	1.11921343499598e-06	0.00144269382522217	0.276057037006907	0.999925960674445	3.21560609536208e-05	not	3.68055877993498	3.98965238577886	8.60153606532641	7.92146897998254
ENSG00000028116	332.109085168774	9.37153553779588e-06	0.001442640059035	0.247288104049824	0.999925960674445	3.21560609536208e-05	not	320.208613854343	305.208407512083	361.264514743709	341.754804564961
ENSG00000028137	133.709372640521	-1.90779936322828e-06	0.00144266521388379	0.682917929513209	0.999925960674445	3.21560609536208e-05	not	132.500116077659	143.627485888039	137.624577045223	121.085311551162
ENSG00000028203	1501.91194736887	1.34324510676869e-05	0.00144252173752772	0.275944690320678	0.999925960674445	3.21560609536208e-05	not	1411.49429210506	1496.11964466707	1583.63836224954	1516.3954904538
ENSG00000028277	96.1565832889216	1.72036975185877e-07	0.0014426726253842	0.967389731476985	0.999925960674445	3.21560609536208e-05	not	91.0938298033907	100.738722740916	102.262706554436	90.5310740569434
ENSG00000028310	999.961977127042	-2.66134109209962e-05	0.00144265254928971	0.253586113585365	0.999925960674445	3.21560609536208e-05	not	964.306400342964	959.511398779816	1011.15835079059	1064.8717585948
ENSG00000028528	1596.53486242799	-7.98941675081197e-06	0.00144248283648976	0.309347068071928	0.999925960674445	3.21560609536208e-05	not	1646.12991432592	1638.74971745867	1533.94059831654	1567.31921961083
ENSG00000028839	313.640371031478	-1.99073597590982e-06	0.00144263234316041	0.710341619190163	0.999925960674445	3.21560609536208e-05	not	335.850988669067	303.213581319193	289.585047532656	325.911866604996
ENSG00000029153	2468.92373476876	-3.99764056215079e-06	0.00144243225336956	0.772016502185292	0.999925960674445	3.21560609536208e-05	not	2560.74877113976	2413.73969339621	2434.23470648737	2466.97176805171
ENSG00000029363	4764.6877146609	-3.61336838289494e-05	0.00144256226658135	0.902594809792167	0.999925960674445	3.21560609536208e-05	not	4763.56320093084	4791.57251532041	4708.86313265147	4794.75200974086
ENSG00000029364	1574.59067751708	-5.99037512836347e-06	0.00144248998576357	0.626829420076186	0.999925960674445	3.21560609536208e-05	not	1545.83468757269	1648.72384842311	1569.30246880733	1534.50170526519
ENSG00000029534	280.319844223168	-6.26416469044723e-06	0.00144265303342653	0.290523476844836	0.999925960674445	3.21560609536208e-05	not	253.03841612053	344.107518273427	269.514796713561	254.618645785153
ENSG00000029639	330.725224254689	4.35449068743573e-06	0.00144263179258235	0.52076857266901	0.999925960674445	3.21560609536208e-05	not	312.847496294473	327.151495633867	366.043145891113	316.858759199302
ENSG00000029725	433.756990137523	1.6461876276352e-06	0.00144260711535176	0.81349174087398	0.999925960674445	3.21560609536208e-05	not	450.868450542035	425.895392181893	433.899708184243	424.364409641922
ENSG00000029993	1224.73538310078	3.6650338982823e-05	0.00144277237480887	0.38007823517428	0.999925960674445	3.21560609536208e-05	not	1276.23375694245	1099.14923228208	1235.75401471856	1287.80452846002
ENSG00000030066	1585.646988983	9.11981647986728e-06	0.00144249303829163	0.466076948622555	0.999925960674445	3.21560609536208e-05	not	1565.15762116735	1540.00582091064	1661.05218683748	1576.37232701653
ENSG00000030110	309.901103502449	8.6438149801871e-06	0.00144264873298612	0.179754000919881	0.999925960674445	3.21560609536208e-05	not	318.368334464375	255.337752689847	335.45990654773	330.438420307843
ENSG00000030419	146.579948311891	-6.21656892173825e-07	0.00144266248372198	0.903099305413669	0.999925960674445	3.21560609536208e-05	not	142.62165272248	153.601616852486	157.694827864318	132.40169580828
ENSG00000030582	1655.41819156836	-3.68818964024646e-06	0.00144247216896247	0.771439123473544	0.999925960674445	3.21560609536208e-05	not	1659.93200975067	1677.64882822001	1610.398696675	1673.69323162774
ENSG00000031003	1169.93286752364	-9.19125483252381e-06	0.00144252848063211	0.420837835161008	0.999925960674445	3.21560609536208e-05	not	1167.65727293437	1231.80517410922	1137.31421308205	1142.95480996891
ENSG00000031081	397.909722378478	-4.09657150432615e-08	0.00144261649894988	0.867307863309673	0.999925960674445	3.21560609536208e-05	not	378.177414638319	411.931608831667	422.430993430475	379.09887261345
ENSG00000031691	284.073718155051	2.55802991020707e-06	0.00144263495003852	0.701359818476621	0.999925960674445	3.21560609536208e-05	not	288.923864224896	267.306709847184	291.496499991617	288.567798556507
ENSG00000031698	3794.97584989158	3.92895731535767e-05	0.00144262706670724	0.0116830792984072	0.999925960674445	3.21560609536208e-05	not	3564.62117836703	3582.70784242942	4019.78452119588	4012.78985757401
ENSG00000031823	1027.09520583048	5.08568793198069e-06	0.00144254051636136	0.634897502131868	0.999925960674445	3.21560609536208e-05	not	966.146679732931	1055.26305603851	1025.4942442328	1061.47684331766
ENSG00000032219	591.29233287336	-1.43220763267811e-05	0.00144262475766951	0.101127722825088	0.999925960674445	3.21560609536208e-05	not	610.052617774222	653.305578171289	580.125821294792	521.685314253136
ENSG00000032389	498.210674637912	4.64634109731677e-06	0.0014425998454311	0.583124868345128	0.999925960674445	3.21560609536208e-05	not	495.035155901254	477.760873197019	501.756270477374	518.290398976001
ENSG00000032444	1114.17835279734	-1.15222072785871e-05	0.00144254683674775	0.343166956310485	0.999925960674445	3.21560609536208e-05	not	1138.21280269489	1157.99660497231	1037.91868521605	1122.5853183061
ENSG00000032742	270.218473620418	1.90875218213437e-06	0.0014426380353013	0.763977280723292	0.999925960674445	3.21560609536208e-05	not	253.03841612053	278.278253908076	266.647618025119	282.909606427948
ENSG00000033011	202.696967118287	7.91045418693777e-06	0.00144266212657324	0.159739926098157	0.999925960674445	3.21560609536208e-05	not	195.989755031538	172.552465684936	210.259770485757	231.985877270917
ENSG00000033030	1085.54235253074	-9.66818193331133e-06	0.00144254870054597	0.328036551238974	0.999925960674445	3.21560609536208e-05	not	1065.52176679118	1176.94745380476	1060.85611472359	1038.84407480342
ENSG00000033050	215.937531032934	3.99685801560441e-06	0.00144265186844587	0.488626285876886	0.999925960674445	3.21560609536208e-05	not	223.59394588105	189.508488324496	232.241473763813	218.406216162376
ENSG00000033100	627.10871415683	-1.11449851521084e-05	0.0014425971479535	0.229507954319703	0.999925960674445	3.21560609536208e-05	not	650.538764353507	662.282296039291	599.240345884407	596.373450350114
ENSG00000033122	35.7931016240768	1.37518052663447e-06	0.00144268669433384	0.584355994041073	0.999925960674445	3.21560609536208e-05	not	33.1250290194148	32.9146321826756	42.0519540971514	35.0807911970655
ENSG00000033170	929.053498931976	-2.10426938412878e-06	0.00144253872272469	0.924308931255638	0.999925960674445	3.21560609536208e-05	not	933.021650713517	930.586418982919	903.161286859273	949.444639172193
ENSG00000033178	1441.19648541809	3.34655999112496e-06	0.00144252687863529	0.761101841576273	0.999925960674445	3.21560609536208e-05	not	1477.74435014389	1374.43524690082	1359.99842455105	1552.60792007658
ENSG00000033327	425.762821440643	-5.82100509444516e-06	0.00144261838788131	0.470262519451988	0.999925960674445	3.21560609536208e-05	not	424.184399387506	456.81519817168	433.899708184243	388.151980019145
ENSG00000033627	571.236186540926	1.46791876775904e-06	0.00144258926897446	0.969345078391888	0.999925960674445	3.21560609536208e-05	not	547.483118515328	597.450444770384	587.771631130638	552.239551747354
ENSG00000033800	626.86896303923	-1.92869396936868e-05	0.00144264135371216	0.0338406086281376	0.999925960674445	3.21560609536208e-05	not	668.941558253182	688.215036546854	568.657106541024	581.662150815861
ENSG00000033867	3268.00506566635	1.64815391428538e-05	0.00144249556260236	0.225328939696058	0.999925960674445	3.21560609536208e-05	not	3351.1487691308	2969.29878811592	3324.9715523634	3426.60115305531
ENSG00000034053	695.036143225461	5.15229070961339e-06	0.00144258611961462	0.569918061020582	0.999925960674445	3.21560609536208e-05	not	730.590917817093	627.372837663726	702.458778668324	719.7220387527
ENSG00000034152	1718.32900825609	-2.27889351967348e-06	0.00144246996857505	0.857497965346048	0.999925960674445	3.21560609536208e-05	not	1681.0952227353	1773.4004854787	1714.5728556884	1704.24746912196
ENSG00000034510	7558.46103310431	-3.87204906185695e-05	0.0014426253931891	0.0764568548786604	0.999925960674445	3.21560609536208e-05	not	7332.59322932546	7155.44155389439	7512.0081637184	8233.801185479
ENSG00000034533	133.755159925816	-5.20801756309817e-07	0.00144266413415861	0.871738931918086	0.999925960674445	3.21560609536208e-05	not	129.739696992708	134.650768020037	140.491755733665	130.138418956856
ENSG00000034677	580.378925009386	-4.88387337814997e-06	0.0014426057592255	0.551025644971898	0.999925960674445	3.21560609536208e-05	not	536.441442175523	655.300404364178	569.612832770505	560.161020727337
ENSG00000034693	314.513931557892	-2.56370063203458e-06	0.00144262936744555	0.658551764482566	0.999925960674445	3.21560609536208e-05	not	333.090569584115	310.195472994306	305.832393433828	308.937290219319
ENSG00000034713	899.555151475067	1.56354841105528e-06	0.00144254007820501	0.883487229345185	0.999925960674445	3.21560609536208e-05	not	904.497320169021	885.702829642907	911.7628229246	896.257633163739
ENSG00000035115	156.312430399451	3.35530710990277e-06	0.00144266577149234	0.480900619546245	0.999925960674445	3.21560609536208e-05	not	172.06612296196	123.679223959145	171.074995077048	158.429379599651
ENSG00000035141	1235.43187189796	2.00499218496438e-05	0.00144261139748707	0.0824179037273582	0.999925960674445	3.21560609536208e-05	not	1255.07054395783	1068.22942629229	1335.14954258456	1283.27797475717
ENSG00000035403	8952.23112052921	-1.61295399126707e-05	0.00144232052581878	0.353351726556003	0.999925960674445	3.21560609536208e-05	not	9207.83792770233	9040.5523061749	8743.93927351904	8816.59497472057
ENSG00000035499	515.242781053622	-4.15003122223815e-07	0.0014426017860913	0.958733744225891	0.999925960674445	3.21560609536208e-05	not	539.201861260474	492.722069643689	483.59747211724	545.449721193084
ENSG00000035664	10.5264861915591	-1.87136294292478e-07	0.0014426925182825	0.887785027703929	0.999925960674445	3.21560609536208e-05	not	11.9618160347887	9.97413096444715	13.38016721273	6.78983055427075
ENSG00000035681	1682.75829974784	5.72595101809236e-06	0.00144246843322023	0.340594295630911	0.999925960674445	3.21560609536208e-05	not	1647.97019371589	1627.77817339778	1719.3514868358	1735.93334504189
ENSG00000035687	881.089934651972	2.20890941761023e-05	0.0014426325184127	0.388776695264562	0.999925960674445	3.21560609536208e-05	not	883.334107184394	824.86063075978	885.958214728621	930.206785935093
ENSG00000035862	3202.80973732235	-1.06873213034987e-05	0.00144244384821527	0.444060811451048	0.999925960674445	3.21560609536208e-05	not	3121.11384538486	3411.15278984093	3101.33161466491	3177.64069939871
ENSG00000035928	2943.81626881859	3.5734113061088e-05	0.0014426132390069	0.474438477379597	0.999925960674445	3.21560609536208e-05	not	2871.75598804427	2913.44365471501	3004.80326548736	2985.26216702771
ENSG00000036054	950.653564773395	-6.55233361378291e-06	0.00144254409441938	0.277341460775884	0.999925960674445	3.21560609536208e-05	not	960.625841563029	1010.3794666985	912.71854915408	918.890401677975
ENSG00000036257	1797.81731101369	1.9328365715813e-05	0.0014425211465049	0.141055361097107	0.999925960674445	3.21560609536208e-05	not	1743.6647219942	1706.57380801691	1876.09058847064	1864.94012557303
ENSG00000036448	5.57703033117547	4.12549412794515e-07	0.00144269382920922	0.666504390421123	0.999925960674445	3.21560609536208e-05	not	7.36111755986995	1.99482619288943	9.55726229480712	3.39491527713538
ENSG00000036530	5.55264767076686	3.84255314251204e-07	0.00144269370718018	0.700120388252623	0.999925960674445	3.21560609536208e-05	not	5.52083816990246	3.98965238577886	4.77863114740356	7.92146897998254
ENSG00000036549	923.02528755976	-1.93179199584698e-05	0.00144260511432976	0.137926444294959	0.999925960674445	3.21560609536208e-05	not	942.223047663354	997.413096444715	875.445226204333	877.019779926639
ENSG00000036672	48.4999657641501	-1.03612207970355e-06	0.00144268358285071	0.71930682113537	0.999925960674445	3.21560609536208e-05	not	50.6076832241059	50.8680679186805	50.6534901624778	41.8706217513363
ENSG00000037042	221.626119011588	-2.59318479256449e-06	0.00144264671757092	0.663300365603251	0.999925960674445	3.21560609536208e-05	not	222.673806186066	232.397251471619	219.817032780564	211.616385608105
ENSG00000037241	601.263350598853	1.26178029600463e-05	0.00144263315183205	0.11682260732412	0.999925960674445	3.21560609536208e-05	not	625.694992588946	491.724656547245	640.336573752077	647.297179507145
ENSG00000037280	100.149831756362	6.57879056088056e-07	0.00144267233446641	0.872577884373823	0.999925960674445	3.21560609536208e-05	not	109.496623703066	87.772352487135	100.351254095475	102.979096739773
ENSG00000037474	1143.15301597274	6.06217050298151e-06	0.0014425190115421	0.59781644711887	0.999925960674445	3.21560609536208e-05	not	1139.13294238988	1109.12336324652	1162.16309504855	1162.19266320601
ENSG00000037637	608.410467085278	-1.59351669643389e-05	0.00144264388390807	0.0543862520635986	0.999925960674445	3.21560609536208e-05	not	594.410242959499	724.121908018863	544.763950804006	570.345766558743
ENSG00000037749	923.269003513892	-5.49947014577549e-06	0.00144254967085589	0.581883452764156	0.999925960674445	3.21560609536208e-05	not	960.625841563029	921.609701114917	939.47888357954	871.36158779808
ENSG00000037757	327.96656805956	-6.54827324226602e-06	0.0014426351427696	0.667846356676375	0.999925960674445	3.21560609536208e-05	not	313.767635989457	328.148908730311	356.485883596306	313.463843922166
ENSG00000037897	166.10262999531	4.84758964768779e-06	0.00144266128779778	0.382501235173074	0.999925960674445	3.21560609536208e-05	not	155.503608452253	156.59385614182	170.119268847567	182.193786539598
ENSG00000037965	705.209586749285	5.83336374638841e-06	0.00144257040772404	0.548586026299378	0.999925960674445	3.21560609536208e-05	not	681.823513982955	697.191754414856	718.706124569496	723.116954029835
ENSG00000038002	122.398464267228	4.90437192459009e-08	0.00144266859607623	0.992289640784269	0.999925960674445	3.21560609536208e-05	not	110.416763398049	134.650768020037	134.75739835678	109.768927294044
ENSG00000038210	1098.206456493	0.000140744252704423	0.00144599622289845	0.203262874316452	0.999925960674445	3.21560609536208e-05	not	1109.6884721504	991.428617866047	1118.19968849243	1173.50904746313
ENSG00000038219	3846.29436991981	-1.15128381032158e-05	0.00144239113270697	0.452011012567268	0.999925960674445	3.21560609536208e-05	not	3876.54853496651	3952.74810121041	3842.97516874194	3712.90567476039
ENSG00000038274	1447.266265976	2.24317561486281e-05	0.00144257385539992	0.345612266933316	0.999925960674445	3.21560609536208e-05	not	1412.41443180005	1402.36281360127	1516.73752618589	1457.55029231679
ENSG00000038295	10.8106599011903	-7.77197034528053e-07	0.00144269267949928	0.559399666595891	0.999925960674445	3.21560609536208e-05	not	9.20139694983744	15.9586095431154	12.4244409832493	5.65819212855896
ENSG00000038358	1026.32911989246	1.81453290981616e-06	0.00144253297102161	0.867742971378342	0.999925960674445	3.21560609536208e-05	not	1024.11548051691	1016.36394527716	992.04382620098	1072.79322757478
ENSG00000038382	4137.49190190907	-5.04151704896333e-06	0.00144239079489865	0.142762255392006	0.999925960674445	3.21560609536208e-05	not	4160.87170071649	4405.57364699631	3905.09737365819	4078.4248862653
ENSG00000038427	303.156565104246	-8.16092040061766e-07	0.00144263013946235	0.904076853748484	0.999925960674445	3.21560609536208e-05	not	302.725959649652	307.203233704972	291.496499991617	311.200567070743
ENSG00000038532	543.71184468876	-9.98742808440687e-06	0.00144260687149816	0.251845408006331	0.999925960674445	3.21560609536208e-05	not	582.44842692471	556.556507816151	526.605152443873	509.237291570306
ENSG00000038945	6.28876069324263	7.55383764772054e-07	0.00144269359678328	0.47699416255458	0.999925960674445	3.21560609536208e-05	not	4.60069847491872	4.98706548222358	7.6458098358457	7.92146897998254
ENSG00000039123	2162.04425354434	2.66746869440448e-05	0.00144256881688797	0.0362215953646191	0.999925960674445	3.21560609536208e-05	not	2089.63724730808	1991.8339536001	2327.19336878553	2239.51244448364
ENSG00000039139	205.090500875112	1.52480491544883e-05	0.00144268941270444	0.54692827604261	0.999925960674445	3.21560609536208e-05	not	190.468916861635	204.469684771167	221.728485239525	203.694916628123
ENSG00000039319	1194.76360691987	4.62121349500904e-05	0.00144288363224115	0.544066084873366	0.999925960674445	3.21560609536208e-05	not	1180.53922866414	1254.74567532745	1161.20736881907	1182.56215486882
ENSG00000039523	951.132754132215	5.66676914855959e-06	0.00144253844387169	0.740640986681497	0.999925960674445	3.21560609536208e-05	not	970.74737820785	952.529507104703	944.257514726944	936.996616489364
ENSG00000039560	1847.07851434629	-1.99394480302647e-05	0.00144252380544303	0.903236418280863	0.999925960674445	3.21560609536208e-05	not	1889.04679380163	1817.28666172227	1846.46307535674	1835.51752650453
ENSG00000039650	282.604052433246	-3.88400536066824e-08	0.00144263403487868	0.994249870743882	0.999925960674445	3.21560609536208e-05	not	276.041908495123	289.249797968967	274.293427860964	290.83107540793
ENSG00000040199	443.55687270023	-4.70349024089688e-06	0.00144261625750302	0.43895121097581	0.999925960674445	3.21560609536208e-05	not	478.472641391547	439.859175532119	397.582111463976	458.313562413276
ENSG00000040275	1628.0988816367	5.3390232216596e-07	0.0014425164286677	0.963257431129301	0.999925960674445	3.21560609536208e-05	not	1685.69592121022	1563.94373522531	1523.42760979226	1739.32826031902
ENSG00000040341	1166.20354382082	-4.87585669820122e-06	0.00144255293270427	0.520927043809905	0.999925960674445	3.21560609536208e-05	not	1111.52875154036	1274.69393725635	1195.61351308037	1082.97797340618
ENSG00000040487	496.823063256884	-5.70329285369695e-07	0.00144259696079642	0.945008628528606	0.999925960674445	3.21560609536208e-05	not	501.476133766141	494.716895836579	480.730293428798	510.368929996018
ENSG00000040531	289.479915876016	2.8328846288027e-06	0.00144263442895948	0.672851564419792	0.999925960674445	3.21560609536208e-05	not	277.882187885091	288.252384872523	307.743845892789	284.04124485366
ENSG00000040608	32.6382099990769	2.20351261242746e-08	0.00144268758524015	0.994253399694648	0.999925960674445	3.21560609536208e-05	not	34.0451687143985	30.9198059897862	24.8488819664985	40.7389833256245
ENSG00000040633	694.933648679327	-2.45371773187408e-06	0.0014425847367294	0.519856897640568	0.999925960674445	3.21560609536208e-05	not	656.979742218393	769.005497358876	662.318277030134	691.431078109905
ENSG00000040933	567.743235503093	-2.63508230064804e-06	0.00144259131178254	0.761068971408506	0.999925960674445	3.21560609536208e-05	not	544.722699430377	605.429749541942	562.92274916414	557.897743875913
ENSG00000041353	148.597287282803	8.34827371760989e-07	0.00144266418282576	0.861048657196334	0.999925960674445	3.21560609536208e-05	not	134.340395467627	158.58868233471	132.845945897819	168.614125431057
ENSG00000041357	1719.44474364564	1.60138699207666e-05	0.00144254739401785	0.174096059923642	0.999925960674445	3.21560609536208e-05	not	1753.78625863902	1541.00323400709	1763.31489339191	1819.67458854456
ENSG00000041802	931.65319457495	5.33099378952549e-05	0.00144303050605901	0.745718443124726	0.999925960674445	3.21560609536208e-05	not	901.736901084069	941.557963043811	957.637681939674	925.680232232246
ENSG00000041880	241.059500465746	-1.32183459244076e-06	0.00144264339466981	0.827917921436918	0.999925960674445	3.21560609536208e-05	not	229.114784050952	259.327405075626	237.020104911217	238.775707825188
ENSG00000041982	50.0574076784017	-3.17604912885653e-07	0.00144268368515326	0.909938636791765	0.999925960674445	3.21560609536208e-05	not	53.3681023090572	47.8758286293463	40.1405016381899	58.8451981370132
ENSG00000041988	162.456585106959	9.71478245651688e-07	0.00144265848819248	0.945732504542425	0.999925960674445	3.21560609536208e-05	not	165.625145097074	160.583508527599	153.871922946395	169.745763856769
ENSG00000042062	27.7486833196276	-7.25144647996224e-07	0.0014426888149265	0.732415941470561	0.999925960674445	3.21560609536208e-05	not	23.0034923745936	35.9068714720098	30.5832393433828	21.501130088524
ENSG00000042088	892.708166626449	1.83565691221351e-05	0.0014426019832621	0.481256514282257	0.999925960674445	3.21560609536208e-05	not	881.493827794427	859.770089135345	886.913940958101	942.654808617923
ENSG00000042286	292.25362589197	4.60831871486757e-06	0.00144263682738276	0.491293498580996	0.999925960674445	3.21560609536208e-05	not	296.284981784766	266.309296750739	302.009488515905	304.410736516472
ENSG00000042317	178.513111863587	3.28496674456989e-06	0.00144265833340706	0.534492089112798	0.999925960674445	3.21560609536208e-05	not	154.583468757269	187.513662131606	186.366614748739	185.588701816734
ENSG00000042429	115.893392569594	1.76670113131364e-05	0.00144272349649732	0.637889907703957	0.999925960674445	3.21560609536208e-05	not	112.257042788017	110.712853705363	137.624577045223	102.979096739773
ENSG00000042445	629.645645086135	-8.28750877470134e-06	0.00144259223522114	0.361810882221195	0.999925960674445	3.21560609536208e-05	not	642.257507098653	663.279709135736	633.646490145712	579.398873964437
ENSG00000042493	12.7249183872353	-1.66209413592683e-06	0.00144269252161534	0.259660775878499	0.999925960674445	3.21560609536208e-05	not	19.3229335946586	12.9663702537813	9.55726229480712	9.05310740569433
ENSG00000042753	1376.29216049985	7.66687347191077e-06	0.00144252380495882	0.503382053130244	0.999925960674445	3.21560609536208e-05	not	1398.61233637529	1294.64219918524	1347.5739835678	1464.34012287106
ENSG00000042980	23.3897063707923	1.57877815263603e-07	0.00144268943682275	0.939422055959341	0.999925960674445	3.21560609536208e-05	not	19.3229335946586	26.9301536040073	25.8046081959792	21.501130088524
ENSG00000043039	60.7557519942754	1.66298139719397e-06	0.00144268147343399	0.602685171569761	0.999925960674445	3.21560609536208e-05	not	53.3681023090572	60.8421988831276	56.387847539362	72.4248592455547
ENSG00000043093	956.108783957375	-5.6568865634808e-05	0.00144309132738295	0.898428437640171	0.999925960674445	3.21560609536208e-05	not	976.268216377753	943.552789236701	928.010168825772	976.603961389276
ENSG00000043143	6512.41784426584	-7.60067189319664e-06	0.00144231826396711	0.151720602642764	0.999925960674445	3.21560609536208e-05	not	6646.16901686758	6782.40905582406	6228.4678375258	6392.62546684591
ENSG00000043355	454.516692037472	2.78622947712879e-06	0.00144260941651848	0.725914717299924	0.999925960674445	3.21560609536208e-05	not	422.344119997539	472.773807714795	475.951662281395	446.997178156158
ENSG00000043514	290.881808646449	2.34166364160261e-06	0.00144263951720773	0.544754477730843	0.999925960674445	3.21560609536208e-05	not	311.007216904506	250.350687207624	294.363678680059	307.805651793607
ENSG00000043591	31.675357140632	-4.04215335457299e-07	0.00144268888700819	0.846134886370267	0.999925960674445	3.21560609536208e-05	not	44.1667053592197	20.945675025339	21.9817032780564	39.6073448999127
ENSG00000044090	1795.34854405352	3.58290522064199e-06	0.00144246902851074	0.615108883106367	0.999925960674445	3.21560609536208e-05	not	1803.47380216814	1837.23492365117	1716.48430814736	1824.20114224741
ENSG00000044115	5716.13048717355	6.04304351166396e-06	0.00144233397311654	0.608934906041474	0.999925960674445	3.21560609536208e-05	not	5751.79323334339	5549.6064686184	5711.41994737674	5851.70229935568
ENSG00000044446	425.076674584951	3.30508311119083e-06	0.00144261241811488	0.627761887768969	0.999925960674445	3.21560609536208e-05	not	395.66006884301	435.869523146341	444.412696708531	424.364409641922
ENSG00000044459	630.348281021843	-1.99649213045645e-05	0.00144264583960919	0.626353482481406	0.999925960674445	3.21560609536208e-05	not	633.9762498438	651.310751978399	637.469395063635	598.636727201538
ENSG00000044574	7859.21379420207	-7.27761277181391e-07	0.00144244176084551	0.956012478131443	0.999925960674445	3.21560609536208e-05	not	7249.78065677692	8492.97251622675	7879.00703583899	7815.09496796563
ENSG00000046604	1379.73059728002	8.92642253041855e-06	0.00144250290079772	0.492549730238093	0.999925960674445	3.21560609536208e-05	not	1351.68521193112	1351.49474568259	1394.40456881236	1421.33786269401
ENSG00000046647	208.993723028286	1.07401325534578e-06	0.00144264842025843	0.854612897376791	0.999925960674445	3.21560609536208e-05	not	207.951571066326	205.467097867611	218.861306551083	203.694916628123
ENSG00000046651	882.216871524034	-3.20080723813213e-06	0.00144254602786927	0.338494300255557	0.999925960674445	3.21560609536208e-05	not	919.21955528876	903.656265378912	869.710868827448	836.280796601014
ENSG00000046653	43.0808165552513	7.70259189532429e-07	0.00144268516503381	0.775550237522749	0.999925960674445	3.21560609536208e-05	not	34.0451687143985	48.8732417257911	43.0076803266321	46.3971754541835
ENSG00000046889	32.1692106188268	9.08650872211529e-07	0.0014426875315292	0.700724954732778	0.999925960674445	3.21560609536208e-05	not	25.7639114595448	34.909458375565	36.3175967202671	31.6858759199302
ENSG00000047056	520.731365513654	-1.59326547470293e-05	0.00144263598273441	0.0645221345442118	0.999925960674445	3.21560609536208e-05	not	563.125493330051	558.551334009041	476.907388510876	484.341246204647
ENSG00000047188	1024.5299467262	1.00601007131706e-06	0.00144252575750418	0.657714576351844	0.999925960674445	3.21560609536208e-05	not	991.910591192476	1027.33548933806	1026.44997046229	1052.42373591197
ENSG00000047230	170.016021828844	-5.28856098741668e-06	0.00144266299635765	0.726597348713125	0.999925960674445	3.21560609536208e-05	not	167.465424487041	180.531770456493	151.004744257953	181.062148113887
ENSG00000047249	894.308059748004	5.37883408240919e-07	0.00144254254739095	0.959899577320419	0.999925960674445	3.21560609536208e-05	not	915.538996508825	869.744220099792	894.559750793947	897.389271589451
ENSG00000047315	1662.26021537814	-1.3759932175662e-05	0.00144249880312325	0.264870195690774	0.999925960674445	3.21560609536208e-05	not	1715.1403914497	1713.55569969202	1624.73459011721	1595.61018025363
ENSG00000047346	439.759656786516	-1.16700642410687e-05	0.00144263448993278	0.134027670570814	0.999925960674445	3.21560609536208e-05	not	445.347612372132	495.714308933024	425.298172118917	392.678533721992
ENSG00000047365	83.4075200479836	-9.19099266160558e-07	0.00144267540760087	0.806308441587282	0.999925960674445	3.21560609536208e-05	not	80.9722931585695	89.7671786800244	80.2810032763798	82.6096050769608
ENSG00000047410	3949.31037736188	-7.305409213986e-06	0.00144237504462443	0.605553588732264	0.999925960674445	3.21560609536208e-05	not	4078.97926786294	3914.84640354551	3906.05309988767	3897.36273815141
ENSG00000047457	5.78394669771598	-4.88561728245391e-07	0.00144269374287144	0.617299941861729	0.999925960674445	3.21560609536208e-05	not	3.68055877993498	9.97413096444715	3.82290491792285	5.65819212855896
ENSG00000047578	685.42950154896	1.25093687243693e-06	0.00144257518457438	0.894021891698453	0.999925960674445	3.21560609536208e-05	not	645.938065878588	718.137429440195	686.211432767152	691.431078109905
ENSG00000047579	404.003614031136	-5.8992780720286e-06	0.00144262083799945	0.437304746915268	0.999925960674445	3.21560609536208e-05	not	410.38230396275	426.892805278338	367.954598350074	410.78474853338
ENSG00000047597	189.50224480264	5.98428445828867e-06	0.00144266264805061	0.257749005821734	0.999925960674445	3.21560609536208e-05	not	197.830034421505	151.606790659597	202.613960649911	205.958193479546
ENSG00000047617	10.0600879308207	7.21889536223731e-07	0.00144269270172681	0.587814783494065	0.999925960674445	3.21560609536208e-05	not	10.1215366448212	6.98189167511301	9.55726229480712	13.5796611085415
ENSG00000047621	703.236063544919	1.08991907626038e-05	0.00144258422702038	0.810798070083974	0.999925960674445	3.21560609536208e-05	not	708.507565137483	685.222797257519	706.281683586247	712.932208198429
ENSG00000047634	448.614789759407	2.93618611876654e-06	0.00144260654446995	0.716573535446859	0.999925960674445	3.21560609536208e-05	not	449.028171152067	433.874696953451	470.217304904511	441.338986027599
ENSG00000047644	185.463675983692	-3.99119856583357e-06	0.00144265893429618	0.450105343941236	0.999925960674445	3.21560609536208e-05	not	173.906402351928	216.438641928503	180.632257371855	170.877402282481
ENSG00000047648	7.95543512744316	4.00524168096577e-07	0.00144269308450247	0.740145631887819	0.999925960674445	3.21560609536208e-05	not	7.36111755986995	6.98189167511301	9.55726229480712	7.92146897998254
ENSG00000047662	19.1616204318694	-2.54869332613743e-07	0.00144269035524803	0.887880743555932	0.999925960674445	3.21560609536208e-05	not	17.4826542046911	21.9430881217837	19.1145245896142	18.1062148113887
ENSG00000047849	7186.53489280473	-2.26272549221754e-07	0.00144230868210058	0.421204599260404	0.999925960674445	3.21560609536208e-05	not	7083.23537198486	7038.74422161036	7156.47800635158	7467.68197127211
ENSG00000047932	1161.70641508207	-1.19179357260373e-05	0.00144253438645386	0.302147213445198	0.999925960674445	3.21560609536208e-05	not	1194.3413240889	1203.87760740877	1124.8897720988	1123.71695673181
ENSG00000048028	734.827679377077	2.69519249445585e-06	0.00144256573302717	0.782078496922807	0.999925960674445	3.21560609536208e-05	not	713.108263612402	742.075343754868	765.536709814051	718.590400326988
ENSG00000048052	505.178901993515	7.55690880304228e-07	0.0014426026206399	0.927289250004368	0.999925960674445	3.21560609536208e-05	not	516.198368885881	490.7272434508	541.896772115564	471.893223521817
ENSG00000048140	1184.29625481701	2.41343776527449e-05	0.00144261825799666	0.113356502779425	0.999925960674445	3.21560609536208e-05	not	1166.73713323939	1082.19320964252	1261.55862291454	1226.69605347158
ENSG00000048162	352.022972435941	1.7036251080609e-05	0.00144268664623887	0.167152446348935	0.999925960674445	3.21560609536208e-05	not	370.816297078449	278.278253908076	358.397336055267	400.600002701974
ENSG00000048342	586.166024292092	-4.41755697071849e-07	0.00144260206083696	0.955968080146727	0.999925960674445	3.21560609536208e-05	not	527.240045225685	648.318512689065	577.25864260635	591.846896647267
ENSG00000048392	1193.3819096332	-1.45735657679883e-05	0.0014425636303912	0.185452411319227	0.999925960674445	3.21560609536208e-05	not	1199.8621622588	1289.65513370302	1092.39508029645	1191.61526227452
ENSG00000048405	612.129406872171	-1.15883957247219e-05	0.00144261305816114	0.183285274629898	0.999925960674445	3.21560609536208e-05	not	599.931081129401	692.204688932633	584.904452442196	571.477404984455
ENSG00000048471	291.945666621489	9.38094021415372e-07	0.00144263792865444	0.88512665540075	0.999925960674445	3.21560609536208e-05	not	279.722467275058	300.221342029859	323.035465564481	264.803391616559
ENSG00000048540	24.6723202557587	7.73189341231903e-07	0.00144268925111767	0.709526790141599	0.999925960674445	3.21560609536208e-05	not	19.3229335946586	26.9301536040073	28.6717868844214	23.7644069399476
ENSG00000048544	1243.02809868146	1.21090001252769e-05	0.00144255142346773	0.27343761602092	0.999925960674445	3.21560609536208e-05	not	1270.71291877255	1126.07938588608	1298.83194586429	1276.4881442029
ENSG00000048649	2320.2918428736	2.2748645233862e-06	0.00144244697539197	0.24377502920126	0.999925960674445	3.21560609536208e-05	not	2313.23119318913	2473.58447918289	2289.92004583579	2204.43165328657
ENSG00000048707	2099.24732108194	-2.61398707231327e-05	0.00144255924145919	0.777386431768852	0.999925960674445	3.21560609536208e-05	not	2070.31431371342	2160.39676689925	2098.77479993964	2067.50340377544
ENSG00000048828	4450.58318711595	1.06524637630621e-05	0.00144241097262108	0.472307537384997	0.999925960674445	3.21560609536208e-05	not	4540.88939474478	4203.09878841803	4441.25978839687	4617.08477690411
ENSG00000048991	2892.14323621461	1.22160486835183e-05	0.00144243770951865	0.39959355372981	0.999925960674445	3.21560609536208e-05	not	2908.56157584362	2751.86273309097	2914.96499991617	2993.18363600769
ENSG00000049130	60.6606292532243	-7.89696945063968e-07	0.00144268058616934	0.805952831080017	0.999925960674445	3.21560609536208e-05	not	58.8889404789596	65.8292643653512	60.2107524572849	57.7135597113014
ENSG00000049167	395.040452911766	-1.10038586985873e-05	0.00144263651625801	0.146057929312856	0.999925960674445	3.21560609536208e-05	not	402.101046707896	442.851414821454	370.821777038516	364.387573079197
ENSG00000049192	80.9218729199759	-1.47334366930981e-06	0.00144267731840819	0.682006546781016	0.999925960674445	3.21560609536208e-05	not	72.6910359037158	95.7516572586927	72.6351934405342	82.6096050769608
ENSG00000049239	1598.72778244113	1.10404308569651e-05	0.00144250084605322	0.376277905206815	0.999925960674445	3.21560609536208e-05	not	1562.3972020824	1553.96960426087	1689.7239737219	1588.82034969936
ENSG00000049245	1930.84086860503	2.10240422000859e-05	0.00144254053842864	0.503441786400356	0.999925960674445	3.21560609536208e-05	not	1966.33852818026	1822.27372720449	1948.72578191117	1986.02543712419
ENSG00000049246	243.616818666974	-5.19676714224139e-07	0.00144264373147467	0.864274598512	0.999925960674445	3.21560609536208e-05	not	228.194644355969	264.31447055785	246.577367206024	235.380792548053
ENSG00000049249	10.9850470143046	-2.91104883644782e-07	0.00144269242018096	0.830674083355024	0.999925960674445	3.21560609536208e-05	not	8.2812572548537	14.9611964466707	10.5129885242878	10.1847458314061
ENSG00000049323	263.425048549272	-3.47567815688083e-06	0.00144263954431989	0.588513129035855	0.999925960674445	3.21560609536208e-05	not	267.76065124027	275.286014618741	262.824713107196	247.828815230882
ENSG00000049449	639.332998276383	2.3834998136258e-05	0.0014426817432157	0.181277230525502	0.999925960674445	3.21560609536208e-05	not	620.174154419044	590.468553095272	712.971767192612	633.717518398603
ENSG00000049541	932.579704974274	3.01298244890224e-05	0.00144270438446674	0.132519986971529	0.999925960674445	3.21560609536208e-05	not	926.58067284863	839.82182720645	962.416313087077	1001.50000675494
ENSG00000049618	3479.50443609707	-1.66196431226817e-06	0.00144241144075271	0.906802685592118	0.999925960674445	3.21560609536208e-05	not	3372.31198211542	3608.64058293698	3559.12447858617	3377.9407007497
ENSG00000049656	1355.2276295236	4.17172237130538e-06	0.00144253114323907	0.704653517057464	0.999925960674445	3.21560609536208e-05	not	1421.61582874988	1253.74826223101	1320.81364914234	1424.73277797115
ENSG00000049759	559.261038899323	-1.6917909522949e-05	0.00144263878488917	0.593635143130103	0.999925960674445	3.21560609536208e-05	not	557.604655160149	535.610832790812	548.586855721929	595.241811924403
ENSG00000049768	10.9321723316226	-5.39617511240089e-07	0.00144269245189112	0.693923927509398	0.999925960674445	3.21560609536208e-05	not	9.20139694983744	14.9611964466707	10.5129885242878	9.05310740569433
ENSG00000049769	5.31496415822952	-1.51918063583676e-07	0.0014426937966687	0.871140191497526	0.999925960674445	3.21560609536208e-05	not	7.36111755986995	3.98965238577886	7.6458098358457	2.26327685142358
ENSG00000049860	1856.07531130744	9.85123417327345e-07	0.0014424560708399	0.940930100888359	0.999925960674445	3.21560609536208e-05	not	1857.76204417218	1846.21164151917	1822.56991961972	1897.75763991867
ENSG00000049883	373.945224239081	5.40862273231642e-06	0.00144262339970968	0.467921011314083	0.999925960674445	3.21560609536208e-05	not	368.055877993498	353.084236141429	371.777503267997	402.863279553398
ENSG00000050130	580.061094895861	-8.68855739522962e-06	0.00144259735787992	0.164991908779196	0.999925960674445	3.21560609536208e-05	not	603.611639909336	621.388359085058	554.321213098813	540.923167490237
ENSG00000050165	1019.37306148298	3.01993921684729e-06	0.00144253190975812	0.782493328630425	0.999925960674445	3.21560609536208e-05	not	981.789054547655	1038.30703339895	1014.02552947904	1043.37062850627
ENSG00000050327	135.948772732992	-4.77587745475983e-07	0.00144266377518786	0.981802060542974	0.999925960674445	3.21560609536208e-05	not	142.62165272248	129.663702537813	135.713124586261	135.796611085415
ENSG00000050344	530.60592218091	1.32788877870969e-05	0.00144262128739199	0.314494788032136	0.999925960674445	3.21560609536208e-05	not	509.757391020994	506.685852993915	539.029593427122	566.950851281608
ENSG00000050393	1041.79402184755	1.59180308266086e-05	0.0014425766427149	0.198858046441295	0.999925960674445	3.21560609536208e-05	not	1027.79603929684	965.495877358484	1051.29885242878	1122.5853183061
ENSG00000050405	1483.38288353332	5.29264409127608e-06	0.00144248692691202	0.670065288210001	0.999925960674445	3.21560609536208e-05	not	1460.2616959392	1470.18690415951	1526.2947884807	1476.78814555389
ENSG00000050426	2057.74257297961	1.74302414572604e-06	0.00144246232341869	0.893828638319684	0.999925960674445	3.21560609536208e-05	not	1964.49824879029	2136.45885258458	2080.61600157951	2049.39718896406
ENSG00000050438	642.880572593083	-1.1499217018348e-05	0.0014425965638533	0.218786161858191	0.999925960674445	3.21560609536208e-05	not	678.142955203019	668.266774617959	604.974703261291	620.137857290062
ENSG00000050555	58.2550365518577	7.43447522178128e-07	0.00144268149659204	0.814332968191313	0.999925960674445	3.21560609536208e-05	not	63.4896389538783	49.8706548222358	63.077931145727	56.5819212855896
ENSG00000050628	13.1102662128802	-3.8759174666954e-07	0.00144269187971332	0.796315003194138	0.999925960674445	3.21560609536208e-05	not	11.9618160347887	15.9586095431154	14.3358934422107	10.1847458314061
ENSG00000050748	1299.30166688606	6.53387978698667e-08	0.00144251996783964	0.99616378109335	0.999925960674445	3.21560609536208e-05	not	1373.76856461073	1223.82586933767	1295.96476717585	1303.64746641998
ENSG00000050820	2318.04735195489	-3.98637134639417e-06	0.00144242650215024	0.77487560585173	0.999925960674445	3.21560609536208e-05	not	2327.03328861389	2342.92336354864	2275.58415239358	2326.64860326344
ENSG00000051009	309.769589160255	-2.71329655532414e-06	0.00144262984778713	0.69421681804488	0.999925960674445	3.21560609536208e-05	not	308.246797819554	324.159256344532	306.788119663309	299.884182813625
ENSG00000051108	677.449264360154	-1.69601045049106e-05	0.00144264117107117	0.0451813984007983	0.999925960674445	3.21560609536208e-05	not	680.903374287971	787.956346191325	660.406824571172	580.530512390149
ENSG00000051128	113.260114027613	-3.79269416154869e-08	0.0014426685056855	0.991790999982769	0.999925960674445	3.21560609536208e-05	not	116.857741262936	109.715440608919	109.908516390282	116.558757848315
ENSG00000051180	459.900864596874	7.24633595822673e-06	0.00144261817654152	0.358378877981314	0.999925960674445	3.21560609536208e-05	not	472.951803221645	407.941956445889	484.553198346721	474.156500373241
ENSG00000051341	851.895534570262	-4.58191338552901e-06	0.00144255072894281	0.658814295167147	0.999925960674445	3.21560609536208e-05	not	865.851452979703	863.759741521123	819.057378664971	858.91356511525
ENSG00000051382	1842.34924033312	-1.09909816774429e-05	0.00144247458112803	0.404558326692869	0.999925960674445	3.21560609536208e-05	not	1878.92525715681	1890.09781776274	1822.56991961972	1777.80396679323
ENSG00000051523	690.02358451855	-1.02974771939756e-05	0.00144259143719066	0.271800988596098	0.999925960674445	3.21560609536208e-05	not	721.389520867255	716.142603247306	628.867858998309	693.694354961328
ENSG00000051596	345.288947471066	1.31335346840142e-06	0.00144262934485366	0.853392329924775	0.999925960674445	3.21560609536208e-05	not	374.496855858384	309.198059897862	354.574431137344	342.886442990673
ENSG00000051620	1400.35676846734	6.14816766110804e-06	0.00144251329165559	0.5984533036249	0.999925960674445	3.21560609536208e-05	not	1348.92479284617	1405.3550528906	1359.04269832157	1488.10452981101
ENSG00000051825	1474.41889436471	-1.31494267047718e-05	0.00144251676060078	0.283006484565572	0.999925960674445	3.21560609536208e-05	not	1559.63678299745	1482.15586131685	1434.54507045055	1421.33786269401
ENSG00000052126	1359.23224924926	-5.15414534958814e-06	0.00144249564697081	0.67025566350778	0.999925960674445	3.21560609536208e-05	not	1364.56716766089	1388.39903025104	1341.83962619092	1342.12317289419
ENSG00000052723	547.990229905092	1.56464664619394e-05	0.00144263159390031	0.86095366203837	0.999925960674445	3.21560609536208e-05	not	553.924096380214	533.616006597923	535.206688509199	569.214128133031
ENSG00000052749	1146.64543707412	6.1646189756038e-06	0.00144266503399953	0.231608050965781	0.999925960674445	3.21560609536208e-05	not	1200.78230195379	900.664026089578	1253.91281307869	1231.22260717443
ENSG00000052795	290.060226153506	7.58388135368456e-07	0.00144263508778868	0.909238680376185	0.999925960674445	3.21560609536208e-05	not	268.680790935253	308.200646801417	298.186583597982	285.172883279372
ENSG00000052802	350.365751720953	5.75024190140273e-06	0.0014426292922466	0.444456578661724	0.999925960674445	3.21560609536208e-05	not	345.052385618904	329.146321826756	383.246218021766	344.018081416385
ENSG00000052841	1353.98243348577	-1.96613636029013e-06	0.00144250230326663	0.867135308836624	0.999925960674445	3.21560609536208e-05	not	1370.0880058308	1352.49215877903	1395.36029504184	1297.98927429143
ENSG00000053254	682.034587054218	-5.93187640206304e-08	0.0014425698506395	0.994184074680996	0.999925960674445	3.21560609536208e-05	not	662.500580388296	702.17881989708	683.344254078709	680.114693852787
ENSG00000053371	663.802873033477	5.87813589801683e-06	0.00144257890474791	0.462748210694999	0.999925960674445	3.21560609536208e-05	not	665.260999473247	624.380598374392	671.875539324941	693.694354961328
ENSG00000053372	1014.33142441103	1.917267712533e-05	0.0014426401361242	0.0396810168754957	0.999925960674445	3.21560609536208e-05	not	1033.31687746674	831.842522434893	1050.3431261993	1141.8231715432
ENSG00000053438	23.8137237963017	4.72505719907148e-07	0.00144268982726214	0.809919295222235	0.999925960674445	3.21560609536208e-05	not	17.4826542046911	27.927566700452	18.1587983601335	31.6858759199302
ENSG00000053501	193.376674985957	-4.11501159807622e-06	0.00144265510809711	0.383724073122781	0.999925960674445	3.21560609536208e-05	not	194.14947564157	214.443815735614	181.587983601335	183.32542496531
ENSG00000053524	26.6770630463257	-1.51224126373182e-06	0.00144268921374473	0.474001214960191	0.999925960674445	3.21560609536208e-05	not	23.9236320695774	35.9068714720098	21.9817032780564	24.8960453656594
ENSG00000053702	82.8579297876815	-2.84366368501188e-06	0.00144267691430618	0.447878549069507	0.999925960674445	3.21560609536208e-05	not	90.1736901084069	87.772352487135	82.1924557353413	71.2932208198429
ENSG00000053747	97.7221236210797	3.69436095860172e-07	0.0014426721542801	0.93035328513234	0.999925960674445	3.21560609536208e-05	not	103.055645838179	90.7645917764691	97.4840754070327	99.5841814626377
ENSG00000053770	610.615532927924	-5.31573238474686e-06	0.00144258333768421	0.561491070398617	0.999925960674445	3.21560609536208e-05	not	622.014433809011	627.372837663726	606.886155720252	586.188704518708
ENSG00000053900	936.880429605578	-6.50812206733593e-06	0.00144254247461086	0.429860787165419	0.999925960674445	3.21560609536208e-05	not	959.705701868045	963.501051165595	903.161286859273	921.153678529399
ENSG00000054116	582.323931708059	3.7746931689345e-05	0.00144283374861987	0.514624461262356	0.999925960674445	3.21560609536208e-05	not	567.72619180497	566.530638780598	626.956406539347	568.082489707319
ENSG00000054118	3183.60320568618	-9.12642144696521e-05	0.0014438472317192	0.910539594225567	0.999925960674445	3.21560609536208e-05	not	3103.63119118017	3245.5822158311	3132.87058023778	3252.32883549569
ENSG00000054148	330.551347412758	6.85143590415708e-06	0.00144263713408056	0.254525750066737	0.999925960674445	3.21560609536208e-05	not	311.007216904506	310.195472994306	323.035465564481	377.967234187738
ENSG00000054179	6.95420576578792	3.7993936388263e-07	0.00144269333059031	0.736667926336381	0.999925960674445	3.21560609536208e-05	not	6.44097786488621	5.98447857866829	8.60153606532641	6.78983055427075
ENSG00000054267	762.776109745257	-1.27315045795643e-05	0.00144259387115552	0.187030703109448	0.999925960674445	3.21560609536208e-05	not	759.115248361589	841.81665339934	722.529029487419	727.643507732682
ENSG00000054282	352.602715453492	-2.05930577404856e-06	0.00144262923101613	0.765083881437854	0.999925960674445	3.21560609536208e-05	not	353.333642873758	362.060954009432	312.522477040193	382.493787890586
ENSG00000054392	110.076443616129	2.30201270424419e-06	0.00144267036449393	0.593512512563866	0.999925960674445	3.21560609536208e-05	not	106.736204618114	103.73096203025	122.332957373531	107.50565044262
ENSG00000054523	3005.69471495442	-3.47527409214011e-06	0.00144239351858662	0.813666367612816	0.999925960674445	3.21560609536208e-05	not	3060.38462551593	2985.25739765903	2982.8215622093	2994.3152744334
ENSG00000054598	235.958652216126	6.00823806575431e-06	0.00144265560360845	0.925410363430607	0.999925960674445	3.21560609536208e-05	not	219.913387101115	254.340339593402	209.304044256276	260.276837913712
ENSG00000054611	411.765358188683	-4.86816881160234e-06	0.00144262748602687	0.4663283517791	0.999925960674445	3.21560609536208e-05	not	381.857973418254	471.77639461835	380.379039333324	413.048025384804
ENSG00000054654	2856.75188685614	-2.44986355263132e-05	0.00144252182949912	0.0831332171073679	0.999925960674445	3.21560609536208e-05	not	2899.36017889378	3066.04785847105	2678.90062123444	2782.6988888253
ENSG00000054690	767.15019821601	5.53777638773416e-06	0.00144256667946593	0.573668020913703	0.999925960674445	3.21560609536208e-05	not	776.59790256628	726.116734211753	800.898580304837	764.987575781171
ENSG00000054793	105.590125656537	-4.79265303418122e-06	0.00144267695385368	0.228913503208319	0.999925960674445	3.21560609536208e-05	not	102.135506143196	131.658528730702	82.1924557353413	106.374012016908
ENSG00000054965	1474.51734490206	-7.05126829868177e-06	0.0014424984801318	0.653632057565057	0.999925960674445	3.21560609536208e-05	not	1451.98043868435	1537.01358162131	1477.55275077718	1431.52260852542
ENSG00000054967	103.282876042197	3.5604015268116e-06	0.0014426737632755	0.388369472261991	0.999925960674445	3.21560609536208e-05	not	98.4549473632606	92.7594179693585	122.332957373531	99.5841814626377
ENSG00000054983	766.245037081567	5.31953855961135e-06	0.00144256717607367	0.587456214808141	0.999925960674445	3.21560609536208e-05	not	730.590917817093	771.99773664821	807.588663911202	754.802829949765
ENSG00000055044	1304.37147525106	1.01575302973306e-05	0.0014425467720089	0.343650172164403	0.999925960674445	3.21560609536208e-05	not	1334.20255772643	1191.90865025143	1289.27468356948	1402.10000945691
ENSG00000055070	1704.26332541108	3.46913777480921e-05	0.0014426748879764	0.00699348791213476	0.999925960674445	3.21560609536208e-05	not	1602.88334866168	1547.9851256822	1821.61419339024	1844.57063391022
ENSG00000055118	5.91560380660538	-3.97030874929987e-07	0.00144269365878311	0.692406515565927	0.999925960674445	3.21560609536208e-05	not	4.60069847491872	8.97671786800244	6.69008360636499	3.39491527713538
ENSG00000055130	1238.90129378715	-6.45168519069216e-07	0.00144251829335846	0.952889573421356	0.999925960674445	3.21560609536208e-05	not	1301.07752870701	1180.93710619054	1236.70974094804	1236.88079930299
ENSG00000055147	497.67576246275	1.28564565611203e-07	0.00144259950106514	0.527309301835551	0.999925960674445	3.21560609536208e-05	not	502.396273461124	465.791916039682	531.383783591276	491.131076758918
ENSG00000055163	31.9254757313268	9.99619582861908e-07	0.00144268764389747	0.670345524854286	0.999925960674445	3.21560609536208e-05	not	26.6840511545286	32.9146321826756	29.6275131139021	38.4757064742009
ENSG00000055208	1967.78458052667	-1.31853087483966e-05	0.00144249557833758	0.30494220655334	0.999925960674445	3.21560609536208e-05	not	1941.4947564157	2107.53387278768	1902.8509228961	1919.2587700072
ENSG00000055211	965.214312629303	-2.48786634495648e-06	0.00144253566870475	0.986707128105789	0.999925960674445	3.21560609536208e-05	not	994.671010277428	936.570897561588	964.327765546039	965.287577132159
ENSG00000055332	2379.44654240905	-7.17044384767076e-06	0.00144243235403214	0.60781979097137	0.999925960674445	3.21560609536208e-05	not	2370.27985427813	2451.64139106111	2338.6620835393	2357.20284075766
ENSG00000055483	1513.61903235458	1.105432060512e-05	0.00144251082661845	0.373347917325739	0.999925960674445	3.21560609536208e-05	not	1421.61582874988	1526.04203756041	1540.63068192291	1566.18758118512
ENSG00000055609	1714.87607540861	-2.44752864320443e-05	0.00144263230024089	0.0255895175421709	0.999925960674445	3.21560609536208e-05	not	1688.45634029517	1993.82877979299	1643.84911470683	1533.37006683948
ENSG00000055732	426.235036663121	-1.0759340021867e-05	0.00144263128259991	0.166329934023759	0.999925960674445	3.21560609536208e-05	not	449.948310847051	457.812611268124	421.475267200994	375.703957336315
ENSG00000055813	12.7256844862124	-2.08679690601892e-07	0.00144269213898211	0.883382561364714	0.999925960674445	3.21560609536208e-05	not	18.4027938996749	7.97930477155772	14.3358934422107	10.1847458314061
ENSG00000055917	2906.84438077226	-2.31306833655861e-05	0.00144248901285697	0.703408878199072	0.999925960674445	3.21560609536208e-05	not	2975.73177357743	2892.49797968967	2900.62910647396	2858.51866334799
ENSG00000055950	562.132146261568	9.91009831143151e-06	0.00144261691993839	0.642902923404588	0.999925960674445	3.21560609536208e-05	not	526.319905530702	574.509943552156	527.560878673353	620.137857290062
ENSG00000056050	272.875181439416	3.14620735528927e-06	0.00144263803811249	0.570091963552388	0.999925960674445	3.21560609536208e-05	not	276.041908495123	252.345513400513	279.072059008368	284.04124485366
ENSG00000056097	3978.59374736107	1.51827511820131e-05	0.00144241263766664	0.319878687666278	0.999925960674445	3.21560609536208e-05	not	3984.20487927961	3785.18270100769	4048.4563080803	4096.53110107669
ENSG00000056277	397.125847940868	-7.24756207761869e-05	0.00144352560639696	0.982382000670442	0.999925960674445	3.21560609536208e-05	not	385.538532198189	409.936782638778	407.139373758784	385.888703167721
ENSG00000056291	131.999297407038	2.19988824226183e-06	0.00144266581972248	0.811535778500043	0.999925960674445	3.21560609536208e-05	not	120.53830004287	138.640420405815	131.890219668338	136.928249511127
ENSG00000056487	12.1425931835418	-1.56534281106844e-07	0.00144269205935069	0.912995078163333	0.999925960674445	3.21560609536208e-05	not	11.0416763398049	13.963783350226	13.38016721273	10.1847458314061
ENSG00000056558	313.219395092578	-6.13029942049084e-06	0.0014426373460481	0.366940935919495	0.999925960674445	3.21560609536208e-05	not	309.166937514538	347.099757562761	287.673595073694	308.937290219319
ENSG00000056586	2923.4869626435	-2.63282723375319e-05	0.00144251221278211	0.0748712602692541	0.999925960674445	3.21560609536208e-05	not	3055.78392704101	3045.10218344572	2806.96793598485	2786.09380410243
ENSG00000056736	56.8128436706666	-5.41626115601495e-07	0.00144268216390213	0.857409597681494	0.999925960674445	3.21560609536208e-05	not	58.8889404789596	56.8525464973488	45.8748590150742	65.6350286912839
ENSG00000056972	87.9316319748691	-6.25290885802598e-06	0.00144268245187201	0.0947552160052897	0.999925960674445	3.21560609536208e-05	not	109.496623703066	94.754244162248	84.1039081943027	63.3717518398603
ENSG00000057019	16973.5698364378	-0.0895581310211037	0.175135687652015	0.0055475161561797	0.999925960674445	3.21560609536208e-05	not	17546.143843645	18341.4294305219	15748.4568093832	16258.2492622013
ENSG00000057252	695.357359815476	-1.08007308995131e-06	0.00144258863241817	0.901049390700827	0.999925960674445	3.21560609536208e-05	not	763.715946836508	633.357316242394	680.477075390267	703.879100792735
ENSG00000057294	571.30013845943	-1.71375840192909e-05	0.00144264083157506	0.753861899919122	0.999925960674445	3.21560609536208e-05	not	578.767868144775	579.49700903438	597.328893425445	529.606783233119
ENSG00000057468	15.8445165743925	-1.65414676111445e-06	0.00144269172017563	0.317371973296665	0.999925960674445	3.21560609536208e-05	not	16.5625145097074	21.9430881217837	12.4244409832493	12.4480226828297
ENSG00000057608	3580.52364992722	6.99766979905364e-07	0.00144237771926065	0.196355045505041	0.999925960674445	3.21560609536208e-05	not	3541.61768599243	3398.18641958715	3667.12154251749	3715.16895161181
ENSG00000057657	48.415099063846	6.17517091910356e-07	0.0014426837333428	0.831051166271772	0.999925960674445	3.21560609536208e-05	not	40.4861465792847	53.8603072080146	50.6534901624778	48.6604523056071
ENSG00000057663	991.259972602611	5.26131944313937e-06	0.00144253567769252	0.62953729321046	0.999925960674445	3.21560609536208e-05	not	982.709194242639	968.488116647819	1029.31714915073	984.525430369259
ENSG00000057704	489.0808392277	-1.28642540775198e-06	0.00144260149460881	0.874718572105084	0.999925960674445	3.21560609536208e-05	not	466.510825356758	518.654810151252	484.553198346721	486.60452305607
ENSG00000057757	489.554276710714	-3.27000738657874e-06	0.001442602178711	0.691530227121601	0.999925960674445	3.21560609536208e-05	not	483.993479561449	512.670331572584	499.844818018413	461.708477690411
ENSG00000057935	1050.36906352762	1.36335586398953e-05	0.00144255706964921	0.876725590320294	0.999925960674445	3.21560609536208e-05	not	1020.43492173697	1070.22425248518	1074.23628193632	1036.580797952
ENSG00000058056	669.088368164408	-8.66123710883177e-06	0.00144258545620589	0.122195763868786	0.999925960674445	3.21560609536208e-05	not	692.865190322759	724.121908018863	627.912132768828	631.45424154718
ENSG00000058063	2283.1908999286	-5.98216776047019e-06	0.00144245336102775	0.669758884896343	0.999925960674445	3.21560609536208e-05	not	2388.6826481778	2229.21827055394	2215.37339993629	2299.48928104636
ENSG00000058085	1381.89502566144	7.24848890555364e-06	0.00144251015591812	0.54068656998675	0.999925960674445	3.21560609536208e-05	not	1396.77205698532	1314.59046111413	1373.37859176378	1442.83899278253
ENSG00000058091	285.196736203029	2.95933720312766e-06	0.00144263463799376	0.655364958480745	0.999925960674445	3.21560609536208e-05	not	272.361349715188	284.262732486744	287.673595073694	296.489267536489
ENSG00000058262	4248.59817296375	1.04699070459658e-05	0.00144237173499004	0.505761017978796	0.999925960674445	3.21560609536208e-05	not	4222.5210602804	4144.25141572779	4260.62753102502	4366.9926848218
ENSG00000058272	2264.0415967596	-2.45498693795478e-05	0.00144253506987328	0.364446858341551	0.999925960674445	3.21560609536208e-05	not	2304.94993593428	2330.9544063913	2249.7795441976	2170.48250051522
ENSG00000058453	805.754642914999	4.253351147519e-06	0.00144255435356951	0.677255682882266	0.999925960674445	3.21560609536208e-05	not	783.95902012615	803.914955734441	818.10165243549	817.042943363914
ENSG00000058600	520.498575412987	-7.76385113313363e-07	0.00144259578092683	0.926016227138295	0.999925960674445	3.21560609536208e-05	not	517.118508580864	528.628941115699	542.852498345045	493.394353610341
ENSG00000058668	1099.81451965079	-2.25037515415948e-05	0.00144261184267905	0.0426980208924593	0.999925960674445	3.21560609536208e-05	not	1171.33783171431	1171.96038832254	991.088099971499	1064.8717585948
ENSG00000058673	9.73749848640135	-7.71223012029833e-07	0.00144269284019778	0.549310448882026	0.999925960674445	3.21560609536208e-05	not	13.8020954247562	8.97671786800244	10.5129885242878	5.65819212855896
ENSG00000058729	481.610394626355	-1.54834108851909e-06	0.00144260115063195	0.850155429048437	0.999925960674445	3.21560609536208e-05	not	465.590685661775	505.688439897471	473.084483592953	482.077969353223
ENSG00000058799	342.367799260066	1.76861020808896e-07	0.00144263527799696	0.979646430664029	0.999925960674445	3.21560609536208e-05	not	362.535039823595	320.169603958754	302.009488515905	384.757064742009
ENSG00000058804	1482.26549110735	1.45660199366749e-05	0.00144256699164406	0.443501520694629	0.999925960674445	3.21560609536208e-05	not	1561.47706238741	1326.55941827147	1486.15428684251	1554.871196928
ENSG00000059122	1519.65936488227	2.23246122064511e-05	0.00144256718839085	0.0724651377746412	0.999925960674445	3.21560609536208e-05	not	1459.34155624422	1421.31366243372	1574.08109995473	1623.90114089642
ENSG00000059145	162.721345162305	-5.40966843036728e-06	0.00144266296683367	0.295524064253818	0.999925960674445	3.21560609536208e-05	not	175.746681741895	173.54987878138	156.739101634837	144.849718491109
ENSG00000059377	23.7959144706829	3.94434100405556e-07	0.00144268932075249	0.84825658022216	0.999925960674445	3.21560609536208e-05	not	23.9236320695774	21.9430881217837	21.0259770485757	28.2909606427948
ENSG00000059378	414.769077080178	4.58119039056931e-06	0.00144261593691689	0.554073445561478	0.999925960674445	3.21560609536208e-05	not	423.264259692522	383.006629034771	420.519540971513	432.285878621904
ENSG00000059573	1283.19606421259	1.5065598910342e-05	0.00144255831537282	0.181643759089019	0.999925960674445	3.21560609536208e-05	not	1259.67124243275	1195.89830263721	1273.98306389779	1403.23164788262
ENSG00000059588	592.823428499589	1.64006709772659e-05	0.00144263224579777	0.0647732312117713	0.999925960674445	3.21560609536208e-05	not	574.167169669856	522.644462537031	644.15947867	630.322603121468
ENSG00000059691	221.345336476047	1.72501496256381e-06	0.00144265090363586	0.762618273866437	0.999925960674445	3.21560609536208e-05	not	240.156460390757	193.498140710275	214.08267540368	237.644069399476
ENSG00000059728	575.068688593128	-1.46973444399594e-05	0.00144265601243987	0.0478122852044797	0.999925960674445	3.21560609536208e-05	not	537.361581870507	723.124494922419	511.313532772181	528.475144807407
ENSG00000059758	1038.38408598269	4.3831060389101e-06	0.00144253102513414	0.725866585500717	0.999925960674445	3.21560609536208e-05	not	1016.75436295704	1084.18803583541	1021.67133931488	1030.92260582344
ENSG00000059769	181.46949808846	-2.35746689798085e-06	0.00144265542861632	0.638071156988023	0.999925960674445	3.21560609536208e-05	not	190.468916861635	183.524009745828	166.296363929644	185.588701816734
ENSG00000059804	1108.91515308539	-1.13604439976621e-05	0.00144257954787991	0.254150250620539	0.999925960674445	3.21560609536208e-05	not	1051.71967136642	1257.73791461679	1039.83013767502	1086.37288868332
ENSG00000059915	26.9169816686152	-1.89452696326225e-06	0.00144268998180113	0.34940808475011	0.999925960674445	3.21560609536208e-05	not	22.0833526796099	40.8939369542333	27.7160606549407	16.9745763856769
ENSG00000060069	550.408018119272	-5.2545784722468e-06	0.00144259888245813	0.537371986686271	0.999925960674445	3.21560609536208e-05	not	554.844236075198	575.507356648601	567.701380311543	503.579099441747
ENSG00000060138	7945.4963810997	3.18526204546612e-05	0.00144246624933304	0.062515419501231	0.999925960674445	3.21560609536208e-05	not	7741.13525389824	7525.48181267538	8267.98761123764	8247.38084658754
ENSG00000060140	21.0418006257706	-1.89857567358767e-06	0.00144269073131425	0.314115537129599	0.999925960674445	3.21560609536208e-05	not	20.2430732896424	29.9223928933415	18.1587983601335	15.8429379599651
ENSG00000060237	9768.19109942557	-6.30155162810981e-06	0.00144228520915919	0.715615628090519	0.999925960674445	3.21560609536208e-05	not	9789.36621493206	9894.33791673158	9538.14777021751	9850.91249582115
ENSG00000060339	2543.20737096774	2.74387290378647e-06	0.00144241877892433	0.762560722723107	0.999925960674445	3.21560609536208e-05	not	2574.55086656452	2472.58706608645	2579.50509336844	2546.18645785153
ENSG00000060491	812.90500466991	-2.80543337299794e-07	0.00144255034370947	0.97725857692858	0.999925960674445	3.21560609536208e-05	not	823.525027010451	803.914955734441	816.190199976528	807.989835958219
ENSG00000060642	191.492914504856	2.30659966680264e-07	0.00144265283296947	0.967872313056549	0.999925960674445	3.21560609536208e-05	not	200.590453506456	181.529183552938	201.65823442043	182.193786539598
ENSG00000060656	10.1253913592163	-1.63010830665117e-06	0.00144269312327145	0.214860085205886	0.999925960674445	3.21560609536208e-05	not	12.8819557297724	13.963783350226	5.73435737688428	7.92146897998254
ENSG00000060688	791.554752703945	2.13101546594849e-06	0.00144256015298176	0.830247005961817	0.999925960674445	3.21560609536208e-05	not	806.962512500744	763.021018780207	771.271067190935	824.964412343896
ENSG00000060718	23.8315010051799	1.34330329103046e-06	0.00144268953641592	0.513740133407645	0.999925960674445	3.21560609536208e-05	not	20.2430732896424	21.9430881217837	24.8488819664985	28.2909606427948
ENSG00000060749	2217.13747662188	3.76222604370402e-05	0.00144268566042474	0.808251792294749	0.999925960674445	3.21560609536208e-05	not	2245.14085576034	2159.39935380281	2178.10007698654	2285.90961993782
ENSG00000060762	161.197357091556	3.76630993821404e-06	0.00144266045059094	0.497204107919609	0.999925960674445	3.21560609536208e-05	not	154.583468757269	152.604203756041	170.119268847567	167.482487005345
ENSG00000060971	183.048816847528	2.49989419311748e-06	0.00144265640722017	0.641484881887438	0.999925960674445	3.21560609536208e-05	not	176.666821436879	177.539531167159	172.030721306528	205.958193479546
ENSG00000060982	2856.72274835126	3.12559962136814e-05	0.00144264197891702	0.0181489894630634	0.999925960674445	3.21560609536208e-05	not	2852.43305444961	2475.57930537578	3003.84753925788	3095.03109432175
ENSG00000061273	3933.8475701096	-8.36154150667157e-06	0.00144240567928275	0.570188639589875	0.999925960674445	3.21560609536208e-05	not	3836.06238838723	4141.25917643846	3857.31106218416	3900.75765342855
ENSG00000061455	127.176141248846	2.15522264224621e-06	0.00144266628693276	0.642009246335056	0.999925960674445	3.21560609536208e-05	not	119.618160347887	125.674050152034	136.668850815742	126.743503679721
ENSG00000061656	262.269026680759	-3.62204761537403e-06	0.00144264331233246	0.560738937512819	0.999925960674445	3.21560609536208e-05	not	249.357857340595	293.239450354746	260.913260648234	245.565538379459
ENSG00000061676	5198.46076056025	8.51605207890045e-06	0.00144235734970739	0.348141717078572	0.999925960674445	3.21560609536208e-05	not	5197.86913696317	4978.08876435557	5375.00431459953	5242.88082632273
ENSG00000061794	1827.59646685117	1.01983772619191e-05	0.00144252667229005	0.379674692838143	0.999925960674445	3.21560609536208e-05	not	1911.13014648124	1643.73678294089	1901.89519666662	1853.62374131592
ENSG00000061918	26.4808293764398	-5.50074018229163e-07	0.00144268868114941	0.796385007656347	0.999925960674445	3.21560609536208e-05	not	31.2847496294473	23.9379143146732	25.8046081959792	24.8960453656594
ENSG00000061936	1106.18481696806	1.59055721563194e-05	0.00144259130718546	0.916317318986178	0.999925960674445	3.21560609536208e-05	not	1014.91408356707	1189.91382405855	1108.64242619763	1111.26893404898
ENSG00000061938	1892.23100783134	-1.9022805923352e-05	0.00144252704223453	0.140145129512478	0.999925960674445	3.21560609536208e-05	not	1902.84888922638	2037.71495603655	1799.63249011218	1828.72769595026
ENSG00000061987	1749.56145654066	-3.33530138885418e-05	0.00144266678322837	0.512184084253281	0.999925960674445	3.21560609536208e-05	not	1715.1403914497	1850.20129390495	1724.13011798321	1708.77402282481
ENSG00000062194	1512.70931496488	-9.85772255436924e-07	0.00144247760510022	0.707411951885882	0.999925960674445	3.21560609536208e-05	not	1499.8277028235	1493.12740537774	1548.27649175875	1509.60565989953
ENSG00000062282	248.622214388341	3.57627375561507e-06	0.00144264286534868	0.569101918754673	0.999925960674445	3.21560609536208e-05	not	244.757158865676	236.386903857398	266.647618025119	246.697176805171
ENSG00000062370	185.680563973949	1.84183173134703e-06	0.0014426539387163	0.738227618304324	0.999925960674445	3.21560609536208e-05	not	190.468916861635	172.552465684936	187.32234097822	192.378532371005
ENSG00000062485	4208.73035772445	1.67023252685665e-05	0.00144241788473172	0.351373856890214	0.999925960674445	3.21560609536208e-05	not	4233.56273662021	3998.62910364686	4303.63521135165	4299.0943792791
ENSG00000062524	6.0899909197197	1.2419653242269e-07	0.00144269358930905	0.905525417158412	0.999925960674445	3.21560609536208e-05	not	3.68055877993498	7.97930477155772	4.77863114740356	7.92146897998254
ENSG00000062582	6.87133003608609	6.82519819356738e-08	0.00144269346698713	0.950875460515416	0.999925960674445	3.21560609536208e-05	not	4.60069847491872	8.97671786800244	10.5129885242878	3.39491527713538
ENSG00000062598	571.045769832779	1.83068243338874e-05	0.00144264224755447	0.668593281732848	0.999925960674445	3.21560609536208e-05	not	578.767868144775	583.486661420158	575.347190147389	546.581359618795
ENSG00000062650	2261.40575808832	-3.45817757360198e-06	0.00144243023803846	0.609681551319286	0.999925960674445	3.21560609536208e-05	not	2258.94295118509	2323.97251471619	2222.06348354266	2240.64408290935
ENSG00000062716	3609.89482304193	-6.5964923515394e-06	0.00144237912159427	0.665257918823146	0.999925960674445	3.21560609536208e-05	not	3700.80185322462	3592.68197339386	3591.61917038852	3554.47629516074
ENSG00000062725	994.904971160164	-6.84277525827626e-06	0.00144256108848185	0.464871042125936	0.999925960674445	3.21560609536208e-05	not	946.823746138273	1095.1595798963	957.637681939674	979.998876666412
ENSG00000062822	705.276002436634	9.47855378714153e-06	0.00144260714391016	0.273123970039216	0.999925960674445	3.21560609536208e-05	not	698.386028492662	646.323686496176	666.141181948057	810.253112809643
ENSG00000063015	11.7214210166939	3.60313731567681e-07	0.00144269214467315	0.806033654346433	0.999925960674445	3.21560609536208e-05	not	11.0416763398049	10.9715440608919	12.4244409832493	12.4480226828297
ENSG00000063046	15028.211996945	2.1389369681496e-05	0.00144232570176067	0.513715311190508	0.999925960674445	3.21560609536208e-05	not	14620.0996135967	15042.9843205792	15280.1509569376	15169.6130966666
ENSG00000063127	57.6572021481721	-5.65450657425799e-07	0.00144268112795768	0.857061761739362	0.999925960674445	3.21560609536208e-05	not	59.8090801739434	57.8499595937935	56.387847539362	56.5819212855896
ENSG00000063169	285.013145129962	-2.85434894763242e-06	0.00144263437412855	0.617052304546892	0.999925960674445	3.21560609536208e-05	not	285.243305444961	300.221342029859	276.204880319926	278.383052725101
ENSG00000063176	179.386967051442	2.23574060006083e-06	0.00144265505395444	0.681592660043658	0.999925960674445	3.21560609536208e-05	not	179.42724052183	169.560226395602	186.366614748739	182.193786539598
ENSG00000063177	5048.08940536936	2.48822128968352e-05	0.00144248464608231	0.0723616012347071	0.999925960674445	3.21560609536208e-05	not	4959.55295596238	4703.80016283328	5101.66661296804	5427.33788971375
ENSG00000063180	308.682602453657	-1.52363829235125e-05	0.00144268108536186	0.0148781106051652	0.999925960674445	3.21560609536208e-05	not	304.566239039619	398.965238577886	261.868986877715	269.329945319406
ENSG00000063241	362.60416937702	8.27882539888142e-06	0.00144264492280734	0.603870874112405	0.999925960674445	3.21560609536208e-05	not	373.5767161634	330.143734923201	326.858370482404	419.837855939075
ENSG00000063244	2832.4476686268	2.3304563991203e-05	0.00144248814303236	0.411980674263008	0.999925960674445	3.21560609536208e-05	not	2780.66215824088	2769.81616882697	2871.00159336006	2908.3107540793
ENSG00000063245	1672.83609224534	2.8915780180792e-05	0.00144261071716205	0.815627755188185	0.999925960674445	3.21560609536208e-05	not	1674.65424487041	1692.61002466668	1639.07048355942	1685.00961588486
ENSG00000063322	2254.77087193889	1.22185031546782e-05	0.00144247523989767	0.519923662287567	0.999925960674445	3.21560609536208e-05	not	2128.2831144974	2303.02683969085	2280.36278354098	2307.41075002634
ENSG00000063438	5.13043236665812	-5.135321770232e-07	0.001442693828639	0.589383351552156	0.999925960674445	3.21560609536208e-05	not	7.36111755986995	4.98706548222358	4.77863114740356	3.39491527713538
ENSG00000063587	355.036384945959	1.96992942627363e-06	0.00144262339849923	0.758414933633456	0.999925960674445	3.21560609536208e-05	not	368.976017688481	330.143734923201	367.954598350074	353.071188822079
ENSG00000063601	1165.8195903847	-2.96912022807071e-06	0.00144251690794177	0.793509045328225	0.999925960674445	3.21560609536208e-05	not	1193.42118439392	1157.99660497231	1187.01197701504	1124.84859515752
ENSG00000063660	357.516748626677	-1.35734265618807e-06	0.00144262218701969	0.846733729864044	0.999925960674445	3.21560609536208e-05	not	376.337135248351	345.104931369872	343.105716383576	365.519211504909
ENSG00000063761	156.170928041203	6.93426804519525e-06	0.00144266767097749	0.172518615672473	0.999925960674445	3.21560609536208e-05	not	145.382071807432	136.645594212926	167.252090159125	175.403955985328
ENSG00000063854	255.749340867557	-3.44758274982133e-06	0.00144264407125711	0.980729756098656	0.999925960674445	3.21560609536208e-05	not	266.840511545286	243.368795532511	238.931557370178	273.856499022254
ENSG00000063978	1587.7680077515	4.51166833154556e-06	0.00144249051385848	0.713306325346625	0.999925960674445	3.21560609536208e-05	not	1576.19929750715	1563.94373522531	1540.63068192291	1670.2983163506
ENSG00000064012	307.145514578227	1.01703383774037e-06	0.00144263094064582	0.882285587035497	0.999925960674445	3.21560609536208e-05	not	300.885680259684	308.200646801417	292.452226221098	327.043505030708
ENSG00000064042	45.4096256982433	5.29158052839413e-07	0.00144268427643324	0.851583458264506	0.999925960674445	3.21560609536208e-05	not	49.6875435291222	38.8991107613439	47.7863114740356	45.2655370284717
ENSG00000064102	1092.88206192888	-8.74329308197248e-06	0.00144256144374919	0.868584080766433	0.999925960674445	3.21560609536208e-05	not	1184.21978744408	1013.37170598783	1069.45765078892	1104.47910349471
ENSG00000064115	1183.26733002005	3.28241747519757e-06	0.00144251339056235	0.775260285842503	0.999925960674445	3.21560609536208e-05	not	1163.97671415444	1180.93710619054	1165.98599996647	1222.16949976874
ENSG00000064199	143.858616539179	-8.24849621532328e-07	0.00144266605042307	0.901088162537294	0.999925960674445	3.21560609536208e-05	not	158.264027537204	132.655941827147	163.429185241202	121.085311551162
ENSG00000064225	234.300754109727	-7.49005406701432e-07	0.00144264277589153	0.902022705897371	0.999925960674445	3.21560609536208e-05	not	234.635622220855	237.384316953842	233.197199993294	231.985877270917
ENSG00000064270	55.0980657671732	8.02747812597191e-10	0.00144268264875582	0.998245628066514	0.999925960674445	3.21560609536208e-05	not	65.3299183438458	44.8835893400122	59.2550262278042	50.9237291570306
ENSG00000064300	5.78928804604327	-4.72773926502504e-07	0.00144269370902685	0.632252671725393	0.999925960674445	3.21560609536208e-05	not	5.52083816990246	7.97930477155772	2.86717868844214	6.78983055427075
ENSG00000064309	144.18431143978	2.09312092450966e-06	0.00144266262265762	0.670051145486548	0.999925960674445	3.21560609536208e-05	not	139.861233637529	139.63783350226	155.783375405356	141.454803213974
ENSG00000064313	1536.19130325785	1.51548365793403e-05	0.00144251056735809	0.833861875531358	0.999925960674445	3.21560609536208e-05	not	1533.8728715379	1556.9618435502	1520.56043110381	1533.37006683948
ENSG00000064393	5970.74724133039	1.04912717799339e-06	0.00144234657625523	0.84437598675649	0.999925960674445	3.21560609536208e-05	not	6177.81791212086	5815.91576536914	5870.07050147054	6019.18478636102
ENSG00000064419	2175.71089028852	1.00667974101356e-05	0.00144244985914472	0.46517930101585	0.999925960674445	3.21560609536208e-05	not	2111.72059998769	2156.40711451347	2201.99323272356	2232.72261392937
ENSG00000064490	510.579843027731	2.34541893966774e-06	0.0014426083523744	0.766888872343501	0.999925960674445	3.21560609536208e-05	not	465.590685661775	541.59531136948	487.420377035163	547.712998044507
ENSG00000064545	570.008992904296	2.56851139853635e-06	0.00144259618045978	0.76329917125674	0.999925960674445	3.21560609536208e-05	not	601.771360519369	523.641875633476	594.461714737003	560.161020727337
ENSG00000064547	144.916633981342	-2.08312923047631e-06	0.00144266249927708	0.66957505048444	0.999925960674445	3.21560609536208e-05	not	148.142490892383	150.609377563152	133.8016721273	147.112995342533
ENSG00000064601	1265.25772591828	-1.8827072270748e-05	0.00144257149606893	0.976318925934467	0.999925960674445	3.21560609536208e-05	not	1232.06705158323	1300.62667776391	1240.53264586596	1287.80452846002
ENSG00000064607	3557.26508544806	-1.11548430469577e-05	0.00144238893469377	0.467592608575906	0.999925960674445	3.21560609536208e-05	not	3602.34690586136	3633.5759103481	3506.55953596473	3486.57798961803
ENSG00000064651	843.250390186992	9.20146184850981e-07	0.00144255471833595	0.928086438181321	0.999925960674445	3.21560609536208e-05	not	835.48684304524	844.808892688674	806.632937681721	886.072887332333
ENSG00000064652	696.409457422622	7.21072388031035e-06	0.00144257732639273	0.33070522647389	0.999925960674445	3.21560609536208e-05	not	656.979742218393	685.222797257519	740.687827847552	702.747462367023
ENSG00000064666	2190.58508271635	-9.08918395519361e-06	0.00144244426626964	0.560951003394763	0.999925960674445	3.21560609536208e-05	not	2205.57484887604	2242.18464080772	2159.94127862641	2154.63956255525
ENSG00000064687	381.990416091311	-6.48422872379508e-06	0.0014426290776366	0.214832446976059	0.999925960674445	3.21560609536208e-05	not	375.416995553368	435.869523146341	366.998872120594	349.676273544944
ENSG00000064703	352.857224754233	-1.58881203879913e-06	0.00144262360430633	0.825542047374341	0.999925960674445	3.21560609536208e-05	not	375.416995553368	338.123039694759	358.397336055267	339.491527713538
ENSG00000064726	1261.78999066892	1.17463092660693e-05	0.00144256021901818	0.317720370880706	0.999925960674445	3.21560609536208e-05	not	1277.15389663744	1159.9914311652	1227.15247865323	1382.86215621981
ENSG00000064763	494.231805608907	3.57535182417103e-06	0.00144260717634811	0.658364877056931	0.999925960674445	3.21560609536208e-05	not	516.198368885881	452.825545785901	524.693699984911	483.209607778935
ENSG00000064932	1624.43869238498	-2.82331504959638e-06	0.00144249923175483	0.812015923834415	0.999925960674445	3.21560609536208e-05	not	1563.31734177738	1708.5686342098	1557.83375405356	1668.03503949918
ENSG00000064933	415.812971430183	1.47396472963293e-05	0.00144265032781885	0.423235938547351	0.999925960674445	3.21560609536208e-05	not	424.184399387506	376.024737359658	438.678339331647	424.364409641922
ENSG00000064961	1646.91409077069	1.51763402067985e-06	0.0014424740384986	0.905140054569912	0.999925960674445	3.21560609536208e-05	not	1646.12991432592	1635.75747816933	1609.44297044552	1696.32600014198
ENSG00000064989	13.3441174018367	-2.52711610801237e-09	0.00144269174819841	0.996549928039276	0.999925960674445	3.21560609536208e-05	not	13.8020954247562	12.9663702537813	15.2916196716914	11.3163842571179
ENSG00000064995	537.729095318387	-9.25092224039271e-06	0.00144260665316294	0.283285639957596	0.999925960674445	3.21560609536208e-05	not	570.486610889921	553.564268526817	532.339509820757	494.525992036053
ENSG00000064999	602.087649180494	-7.35318395676975e-06	0.00144259102457039	0.415592941213462	0.999925960674445	3.21560609536208e-05	not	606.372058994287	637.346968628173	595.417440966484	569.214128133031
ENSG00000065000	5446.51834399011	1.88608162777557e-05	0.00144238521394942	0.249700722413776	0.999925960674445	3.21560609536208e-05	not	5296.32408432643	5321.19886953256	5654.0763736079	5514.47404849356
ENSG00000065029	883.073745819975	4.27442548897879e-06	0.00144255006642921	0.520581906498828	0.999925960674445	3.21560609536208e-05	not	897.136202609151	828.850283145558	896.471203252908	909.837294272281
ENSG00000065054	182.070405049193	8.00508875672887e-07	0.00144265428177113	0.883967245134135	0.999925960674445	3.21560609536208e-05	not	172.06612296196	188.511075228051	178.720804912893	188.983617093869
ENSG00000065057	151.337058898311	2.94632968340467e-06	0.00144266129012906	0.709027373662515	0.999925960674445	3.21560609536208e-05	not	150.902909977334	143.627485888039	155.783375405356	155.034464322515
ENSG00000065060	2297.34140317513	4.80822514587303e-06	0.00144244904357399	0.909336595217047	0.999925960674445	3.21560609536208e-05	not	2288.38742142457	2291.05788253351	2215.37339993629	2394.54690880615
ENSG00000065135	1632.53439924905	1.27781002019947e-05	0.00144249994748212	0.314568707162722	0.999925960674445	3.21560609536208e-05	not	1617.60558378142	1553.96960426087	1679.21098519761	1679.3514237563
ENSG00000065150	5460.83550702133	2.68578533180819e-05	0.00144251487414669	0.207714995645152	0.999925960674445	3.21560609536208e-05	not	5552.12291953191	5033.94389775648	5688.4825178692	5568.79269292773
ENSG00000065154	1003.76920958622	-9.19898882195464e-06	0.00144254961340985	0.844271514993956	0.999925960674445	3.21560609536208e-05	not	1036.0772965517	957.516572586927	993.955278659941	1027.52769054631
ENSG00000065183	624.892133122407	-3.14593896550242e-07	0.00144257711133594	0.971996430753518	0.999925960674445	3.21560609536208e-05	not	636.736668928751	614.406467409945	613.576239326617	634.849156824315
ENSG00000065243	1926.10195052872	-4.46586639061023e-06	0.00144245387632056	0.721224134088512	0.999925960674445	3.21560609536208e-05	not	1970.93922665518	1918.02538446319	1883.73639830648	1931.70679269003
ENSG00000065268	681.410207529568	4.29663044408229e-06	0.00144258209278779	0.546292553942984	0.999925960674445	3.21560609536208e-05	not	701.146447577613	628.370250760171	671.875539324941	724.248592455547
ENSG00000065308	2989.56966162172	1.52181717079434e-06	0.00144239483888923	0.918371004924975	0.999925960674445	3.21560609536208e-05	not	2934.32548730316	3030.14098699905	3002.8918130284	2990.92035915627
ENSG00000065320	15.65157720989	-6.89925985535335e-07	0.00144269148475329	0.669072545113526	0.999925960674445	3.21560609536208e-05	not	17.4826542046911	16.9560226395602	19.1145245896142	9.05310740569433
ENSG00000065328	457.069756999874	4.166579096461e-09	0.00144260965097243	0.983669498829812	0.999925960674445	3.21560609536208e-05	not	489.514317731352	424.897979085449	445.368422938012	468.498308244682
ENSG00000065357	316.296697046255	-7.38091468410092e-06	0.00144263769598843	0.287183455688637	0.999925960674445	3.21560609536208e-05	not	324.809312329262	343.110105176982	308.69957212227	288.567798556507
ENSG00000065361	146.055587102826	-3.53782700281843e-06	0.00144266722560063	0.601546229734428	0.999925960674445	3.21560609536208e-05	not	129.739696992708	174.547291877825	145.270386881068	134.664972659703
ENSG00000065413	198.913519577685	-5.40247319687412e-06	0.00144265883996171	0.258619410040438	0.999925960674445	3.21560609536208e-05	not	193.229335946586	234.392077664508	189.233793437181	178.798871262463
ENSG00000065427	3618.68026374339	3.23214558080042e-05	0.0014426121311072	0.0193143338765819	0.999925960674445	3.21560609536208e-05	not	3572.90243562188	3221.64430151643	3757.91553431816	3922.25878351707
ENSG00000065457	453.72499595633	7.30757350645882e-06	0.00144261375900479	0.36659130398606	0.999925960674445	3.21560609536208e-05	not	451.788590237018	418.91350050678	471.173031133991	473.024861947529
ENSG00000065485	144.654628384486	8.1870361722925e-06	0.00144267340377449	0.0541092784917039	0.999925960674445	3.21560609536208e-05	not	127.89941760274	120.686984669811	168.207816388605	161.824294876786
ENSG00000065491	338.843546067058	-9.52284238312376e-06	0.00144264373368254	0.172251603697503	0.999925960674445	3.21560609536208e-05	not	334.930848974083	390.985933806328	318.256834417077	311.200567070743
ENSG00000065518	857.061231645409	1.98026516036179e-05	0.00144262912514859	0.044408509468067	0.999925960674445	3.21560609536208e-05	not	846.528519385045	741.077930658423	925.14299013733	915.49548640084
ENSG00000065526	3418.02883175168	-5.76798312599735e-05	0.0014429650819727	0.814731346440753	0.999925960674445	3.21560609536208e-05	not	3357.58974699568	3517.87599116051	3424.36708022939	3372.28250862114
ENSG00000065534	144.438959715803	-3.68964885814533e-06	0.0014426641668205	0.450348281387189	0.999925960674445	3.21560609536208e-05	not	156.423748147237	148.614551370263	141.447481963145	131.270057382568
ENSG00000065548	1055.95894252395	1.55058182172387e-05	0.00144258086916176	0.0405113378266471	0.999925960674445	3.21560609536208e-05	not	1036.0772965517	928.59159279003	1110.55387865659	1148.61300209747
ENSG00000065559	517.501100587565	8.71230830512945e-07	0.00144259474534146	0.919398039495162	0.999925960674445	3.21560609536208e-05	not	534.601162785555	495.714308933024	518.003616378546	521.685314253136
ENSG00000065600	125.497251920037	7.57991484950311e-07	0.00144266696363602	0.941797519291664	0.999925960674445	3.21560609536208e-05	not	115.017461872968	137.643007309371	127.111588520935	122.216949976874
ENSG00000065609	207.952608921067	1.46371994170152e-06	0.00144264847795521	0.802494087342746	0.999925960674445	3.21560609536208e-05	not	207.031431371342	202.474858578277	214.08267540368	208.22147033097
ENSG00000065613	4056.52812753717	8.49552953731823e-06	0.00144237223720007	0.585483114145165	0.999925960674445	3.21560609536208e-05	not	4072.53828999805	3937.78690476374	4124.91440643875	4090.87290894813
ENSG00000065615	525.197567101014	-7.27757320495925e-07	0.00144259328177831	0.931378681552888	0.999925960674445	3.21560609536208e-05	not	513.437949800929	540.597898273036	510.3578065427	536.396613787389
ENSG00000065618	172.918722818301	1.56738432710017e-06	0.00144265764412173	0.765412704929607	0.999925960674445	3.21560609536208e-05	not	182.187659606781	156.59385614182	185.410888519258	167.482487005345
ENSG00000065621	56.4262549150262	1.6819847239609e-06	0.00144268363301263	0.567290291797598	0.999925960674445	3.21560609536208e-05	not	61.6493595639109	42.8887631471228	48.7420377035163	72.4248592455547
ENSG00000065665	167.073851977501	1.14947629172843e-06	0.00144265837444212	0.824873209558856	0.999925960674445	3.21560609536208e-05	not	172.986262656944	155.596443045376	158.650554093798	181.062148113887
ENSG00000065675	39.8534548589202	-7.02086762358388e-07	0.00144268592292321	0.783292111681513	0.999925960674445	3.21560609536208e-05	not	37.7257274943335	44.8835893400122	31.5389655728635	45.2655370284717
ENSG00000065717	137.750351452657	-5.66487046276963e-06	0.00144267033259296	0.225114665475021	0.999925960674445	3.21560609536208e-05	not	138.020954247562	163.575747816933	132.845945897819	116.558757848315
ENSG00000065802	960.988420415225	4.68207407601761e-05	0.00144292789647494	0.645918959880694	0.999925960674445	3.21560609536208e-05	not	889.775085049281	1001.40274883049	961.460586857597	991.31526092353
ENSG00000065809	42.770174693083	-1.53001005946485e-06	0.00144268568266336	0.563036761816828	0.999925960674445	3.21560609536208e-05	not	55.2083816990247	36.9042845684545	38.2290491792285	40.7389833256245
ENSG00000065833	330.720428821789	7.32637136610745e-06	0.00144263769709297	0.296208202454879	0.999925960674445	3.21560609536208e-05	not	327.569731414213	298.22651583697	368.910324579555	328.17514345642
ENSG00000065882	2905.39167105817	1.52777729052665e-05	0.00144243336567785	0.30630636694181	0.999925960674445	3.21560609536208e-05	not	2845.99207658472	2819.68682364921	2987.60019335671	2968.28759064203
ENSG00000065883	1354.36052172108	-1.47670559996302e-05	0.00144257009275289	0.172688319096901	0.999925960674445	3.21560609536208e-05	not	1316.71990352174	1516.06790659597	1334.19381635507	1250.46046041153
ENSG00000065911	4877.54583945842	1.59925146304541e-05	0.00144241628530334	0.105068304285433	0.999925960674445	3.21560609536208e-05	not	4802.20906812016	4577.1286995848	4916.25572444879	5214.58986567994
ENSG00000065923	2741.78692895202	-3.28468745786742e-05	0.00144258784261467	0.0241878001065342	0.999925960674445	3.21560609536208e-05	not	2887.39836285899	2901.47469755768	2576.63791468	2601.63674071141
ENSG00000065970	1021.81320998256	3.35349079286805e-05	0.00144272129569613	0.319282294022524	0.999925960674445	3.21560609536208e-05	not	968.907098817883	1008.38464050561	1066.59047210048	1043.37062850627
ENSG00000065978	12027.2826037241	3.59715236745304e-05	0.00144252844588634	0.0294709517094412	0.999925960674445	3.21560609536208e-05	not	11794.3506103016	11135.1198087088	12378.5661242342	12801.0938716518
ENSG00000065989	315.824444420895	-9.75118808807636e-06	0.00144264885155785	0.146712131102145	0.999925960674445	3.21560609536208e-05	not	311.927356599489	369.042845684545	291.496499991617	290.83107540793
ENSG00000066027	755.57848960167	1.03571660990678e-06	0.0014425578601405	0.917998000665943	0.999925960674445	3.21560609536208e-05	not	752.674270496703	753.04688781576	767.448162273012	749.144637821206
ENSG00000066044	1830.31434334619	4.03996140399441e-06	0.0014424727739418	0.751866938886698	0.999925960674445	3.21560609536208e-05	not	1872.48427929192	1754.44963664625	1810.14547863647	1884.17797881013
ENSG00000066056	20.9528806359434	1.74664332955853e-06	0.0014426905880615	0.358616166633216	0.999925960674445	3.21560609536208e-05	not	14.7222351197399	19.9482619288943	21.9817032780564	27.159322217083
ENSG00000066084	2929.17330969559	4.55345427937669e-07	0.00144240150785853	0.975747139100988	0.999925960674445	3.21560609536208e-05	not	2866.23514987436	2988.24963694837	2949.37114417748	2912.83730778215
ENSG00000066117	2688.31240881429	6.91248491874412e-06	0.00144243830678341	0.61776474004676	0.999925960674445	3.21560609536208e-05	not	2755.81838647631	2550.38528760914	2733.37701631484	2713.66894485688
ENSG00000066135	599.500913514466	-2.5389219770914e-06	0.00144258656246811	0.774340102357663	0.999925960674445	3.21560609536208e-05	not	576.007449059824	637.346968628173	597.328893425445	587.32034294442
ENSG00000066136	968.239148862991	9.42394117654635e-07	0.00144253505147746	0.416411819531855	0.999925960674445	3.21560609536208e-05	not	968.907098817883	914.627809439804	1008.29117210215	981.130515092124
ENSG00000066230	33.5079471454434	-3.94809783750844e-06	0.00144269051458559	0.0849407539694853	0.999925960674445	3.21560609536208e-05	not	33.1250290194148	51.8654810151252	28.6717868844214	20.3694916628123
ENSG00000066248	400.69982982792	9.61151611484082e-08	0.00144261870166852	0.865862741142835	0.999925960674445	3.21560609536208e-05	not	373.5767161634	420.90832669967	379.423313103843	428.890963344769
ENSG00000066279	3450.5882000957	-2.95015734338039e-06	0.0014424623264824	0.819640813294881	0.999925960674445	3.21560609536208e-05	not	3507.57251727803	3435.0907041556	3186.3912490887	3673.29832986048
ENSG00000066379	122.695440629562	5.85334714000931e-08	0.00144266811990026	0.815636264045855	0.999925960674445	3.21560609536208e-05	not	131.579976382675	108.718027512474	114.687147537686	135.796611085415
ENSG00000066405	10.6299443748294	-6.72119624288859e-07	0.0014426925320116	0.621337382860589	0.999925960674445	3.21560609536208e-05	not	10.1215366448212	13.963783350226	10.5129885242878	7.92146897998254
ENSG00000066422	1032.02030755986	1.66575287145973e-06	0.00144253338937816	0.878190957175896	0.999925960674445	3.21560609536208e-05	not	990.990451497492	1063.24236081007	1059.90038849411	1013.94802943777
ENSG00000066427	1042.55292273385	5.49943786544888e-05	0.00144307273088908	0.903751153726912	0.999925960674445	3.21560609536208e-05	not	1115.2093103203	960.508811876261	1052.25457865826	1042.23899008056
ENSG00000066455	1057.28481720204	-9.05059335467939e-06	0.00144255406769168	0.368136089091082	0.999925960674445	3.21560609536208e-05	not	1025.03562021189	1155.00436568298	1028.36142292125	1020.73785999204
ENSG00000066557	495.166005138811	9.8950282562506e-06	0.00144262336134132	0.216429487784094	0.999925960674445	3.21560609536208e-05	not	478.472641391547	455.817785075235	481.686019658279	564.687574430184
ENSG00000066583	417.612425619992	5.9788143228508e-06	0.00144261761757407	0.44208141046787	0.999925960674445	3.21560609536208e-05	not	386.458671893173	418.91350050678	421.475267200994	443.602262879022
ENSG00000066629	522.99583426751	5.33574059436202e-06	0.00144259782757141	0.785896633072367	0.999925960674445	3.21560609536208e-05	not	531.840743700604	525.636701826365	496.97763932997	537.528252213101
ENSG00000066651	371.579080753895	-1.28581915196849e-06	0.00144261960386651	0.763874831380331	0.999925960674445	3.21560609536208e-05	not	388.29895128314	366.050606395211	382.290491792285	349.676273544944
ENSG00000066654	638.74223514775	-9.19433246685651e-06	0.00144258861606321	0.324693612996809	0.999925960674445	3.21560609536208e-05	not	661.580440693312	664.27712223218	607.841881949733	621.269495715774
ENSG00000066697	767.756503379806	8.49555919425213e-06	0.00144257608034469	0.338165783013959	0.999925960674445	3.21560609536208e-05	not	776.59790256628	704.173646089969	803.765758993279	786.488705869695
ENSG00000066735	80.0225445417334	-9.03777938675991e-07	0.00144267615886377	0.805784358528746	0.999925960674445	3.21560609536208e-05	not	78.2118740736183	85.7775262942455	80.2810032763798	75.8197745226901
ENSG00000066739	1678.22010586522	-1.6886232827133e-05	0.00144251673013074	0.134479535754656	0.999925960674445	3.21560609536208e-05	not	1724.34178839954	1773.4004854787	1616.13305405188	1599.00509553076
ENSG00000066777	4218.7751895029	-1.40154127436919e-05	0.0014424264373462	0.340539587984953	0.999925960674445	3.21560609536208e-05	not	4143.3890465118	4491.35117329055	4157.4090982411	4082.95143996814
ENSG00000066827	283.581071142931	-5.6080243176434e-07	0.00144263475726866	0.893071830605796	0.999925960674445	3.21560609536208e-05	not	271.441210020205	300.221342029859	287.673595073694	274.988137447965
ENSG00000066855	1889.52683350713	1.02065119200244e-05	0.00144248018635166	0.581410121396141	0.999925960674445	3.21560609536208e-05	not	1923.09196251603	1797.33839979338	1910.49673273194	1927.18023898718
ENSG00000066923	998.225175442256	-2.42156134941507e-05	0.00144263160222556	0.659214851458439	0.999925960674445	3.21560609536208e-05	not	1017.67450265202	1007.38722740916	959.549134398635	1008.28983730921
ENSG00000066926	721.583698106113	3.43082548632562e-05	0.00144277077569937	0.555138656427126	0.999925960674445	3.21560609536208e-05	not	698.386028492662	712.152950861527	706.281683586247	769.514129484018
ENSG00000066933	1139.10453577829	-1.5315295962953e-05	0.00144255739437773	0.374381972730342	0.999925960674445	3.21560609536208e-05	not	1145.57392025476	1196.89571573366	1085.70499669009	1128.24351043466
ENSG00000067057	1913.99689632494	2.31514461542306e-05	0.0014425616287753	0.0656335620204583	0.999925960674445	3.21560609536208e-05	not	1888.12665410664	1740.48585329603	1992.68918846729	2034.6858894298
ENSG00000067064	603.974238597978	-3.30449724073664e-05	0.00144276921994016	0.53890981595511	0.999925960674445	3.21560609536208e-05	not	634.896389538784	602.437510252608	593.505988507522	585.057066092996
ENSG00000067066	924.371667055059	-9.56473433776963e-06	0.00144256100924024	0.406044898968993	0.999925960674445	3.21560609536208e-05	not	949.584165223224	951.532094008258	858.24215407368	938.128254915075
ENSG00000067082	2666.38440255512	-0.125279643486198	0.356628443305607	0.00463370385501095	0.999925960674445	3.21560609536208e-05	not	2665.64469636791	3115.91851329329	2386.44839501334	2497.52600554592
ENSG00000067113	160.497391794982	6.40949731671463e-06	0.0014426654445121	0.16661941718887	0.999925960674445	3.21560609536208e-05	not	147.222351197399	142.630072791594	171.074995077048	181.062148113887
ENSG00000067141	28.0349040722026	-1.29787644210639e-06	0.0014426885012209	0.55741407492482	0.999925960674445	3.21560609536208e-05	not	28.5243305444961	32.9146321826756	25.8046081959792	24.8960453656594
ENSG00000067167	4287.39818609785	3.35243277334257e-06	0.00144235294941924	0.791442744964915	0.999925960674445	3.21560609536208e-05	not	4268.52804502959	4254.96426943316	4373.40322610374	4252.69720382491
ENSG00000067177	881.398221098565	1.26299162275596e-05	0.00144257457797132	0.291915906835186	0.999925960674445	3.21560609536208e-05	not	880.573688099443	816.881325988222	906.984191777196	921.153678529399
ENSG00000067182	3534.53652418944	-1.96741396485155e-05	0.00144247892491491	0.168625556065565	0.999925960674445	3.21560609536208e-05	not	3500.21139971816	3815.10509390104	3435.83579498316	3386.99380815539
ENSG00000067191	83.8304693343287	1.95563512651979e-06	0.00144267649595352	0.600826545707679	0.999925960674445	3.21560609536208e-05	not	87.4132710234557	71.8137429440195	94.6168967185905	81.477966651249
ENSG00000067208	746.75596884911	-1.68608794342354e-06	0.0014425757728501	0.855163667544906	0.999925960674445	3.21560609536208e-05	not	702.066587272597	802.917542637996	764.58098358457	717.458761901276
ENSG00000067221	148.073271655401	-3.75887058588272e-06	0.00144266432349114	0.511182095681604	0.999925960674445	3.21560609536208e-05	not	147.222351197399	163.575747816933	149.093291798991	132.40169580828
ENSG00000067225	18605.8256623359	3.31145656947204e-05	0.00144252404186841	0.948011605427964	0.999925960674445	3.21560609536208e-05	not	19211.5966915656	18052.1796325529	17885.4606585021	19274.0656667232
ENSG00000067248	800.925326824494	7.14681088820262e-06	0.00144257289821664	0.617572211469824	0.999925960674445	3.21560609536208e-05	not	750.833991106735	820.870978374001	779.872603256261	852.123734560979
ENSG00000067334	1090.24203837155	8.45364897712772e-06	0.00144254574252759	0.434472039134157	0.999925960674445	3.21560609536208e-05	not	1113.36903093033	1009.38205360205	1095.2622589849	1142.95480996891
ENSG00000067365	192.887899265087	-1.81220066147486e-06	0.00144265177830896	0.962876081022433	0.999925960674445	3.21560609536208e-05	not	193.229335946586	191.503314517385	197.835329502507	188.983617093869
ENSG00000067369	2068.03368819133	-1.35386533788382e-05	0.00144249198036585	0.297839044105276	0.999925960674445	3.21560609536208e-05	not	2041.78998316893	2214.25707410727	2023.27242781067	1992.81526767847
ENSG00000067445	226.535690126409	-5.65528172973899e-07	0.00144264432235753	0.643207742286629	0.999925960674445	3.21560609536208e-05	not	227.274504660985	238.381730050287	219.817032780564	220.669493013799
ENSG00000067533	345.661660861032	6.45566405527823e-06	0.00144262995005243	0.372207475607301	0.999925960674445	3.21560609536208e-05	not	343.212106228937	317.177364669419	361.264514743709	360.992657802062
ENSG00000067560	3486.5320225296	2.21962137751583e-05	0.00144247743815557	0.170621850694296	0.999925960674445	3.21560609536208e-05	not	3467.08637069875	3271.51495633867	3559.12447858617	3648.40228449482
ENSG00000067596	1027.10972143925	-2.32220871284312e-06	0.00144252629210742	0.832920057267045	0.999925960674445	3.21560609536208e-05	not	1048.03911258648	1020.35359766294	1028.36142292125	1011.68475258634
ENSG00000067606	366.415478890707	1.90051966133926e-06	0.00144262520692278	0.791395555603887	0.999925960674445	3.21560609536208e-05	not	330.330150499164	392.980759999218	368.910324579555	373.440680484891
ENSG00000067704	2404.85915045362	1.27977779951941e-06	0.00144243668991874	0.890752424456574	0.999925960674445	3.21560609536208e-05	not	2457.69312530158	2334.94405877708	2469.59657697816	2357.20284075766
ENSG00000067715	430.56353766386	7.63802379436454e-06	0.00144261653023753	0.340145023453004	0.999925960674445	3.21560609536208e-05	not	412.222583352717	411.931608831667	451.102780314896	446.997178156158
ENSG00000067798	390.28046350571	-6.41163586747005e-06	0.00144263742002334	0.347511358637604	0.999925960674445	3.21560609536208e-05	not	458.229568101905	360.066127816542	347.884347530979	394.941810573415
ENSG00000067829	652.099804980708	-3.93103829112505e-06	0.00144257723218234	0.672624072694399	0.999925960674445	3.21560609536208e-05	not	647.778345268556	678.240905582406	656.583919653249	625.796049418621
ENSG00000067836	52.2969958376816	3.40539876998877e-07	0.00144268251640088	0.911523246681674	0.999925960674445	3.21560609536208e-05	not	55.2083816990247	47.8758286293463	50.6534901624778	55.4502828598778
ENSG00000067840	14.5550362579821	-1.7711549029149e-06	0.00144269225023281	0.254503918073317	0.999925960674445	3.21560609536208e-05	not	13.8020954247562	22.9405012182285	12.4244409832493	9.05310740569433
ENSG00000067900	2536.40860526993	4.1334502838259e-07	0.00144242677958786	0.963056690489578	0.999925960674445	3.21560609536208e-05	not	2457.69312530158	2609.23266029938	2521.20579337012	2557.50284210865
ENSG00000067955	954.142882775111	-1.09243374517788e-05	0.00144255471921985	0.92314153755143	0.999925960674445	3.21560609536208e-05	not	973.507797292801	940.560549947367	939.47888357954	963.024300280735
ENSG00000067992	257.003636567384	-6.62028231582481e-06	0.00144264636081226	0.298173197718315	0.999925960674445	3.21560609536208e-05	not	266.840511545286	277.280840811631	236.064378681736	247.828815230882
ENSG00000068001	215.609207529716	-4.47797589552985e-07	0.00144265184549484	0.9347652999497	0.999925960674445	3.21560609536208e-05	not	197.830034421505	235.389490760953	194.968150814065	234.249154122341
ENSG00000068024	271.620970605247	2.32591425406585e-06	0.00144263748115848	0.731365890488339	0.999925960674445	3.21560609536208e-05	not	265.920371850302	267.306709847184	289.585047532656	263.671753190847
ENSG00000068028	187.241474030717	-4.7943552370681e-06	0.00144265830101601	0.37555989322633	0.999925960674445	3.21560609536208e-05	not	184.027938996749	212.448989542724	169.163542618086	183.32542496531
ENSG00000068078	20.9370943976675	-1.04355731515871e-06	0.00144269017584209	0.582982450298892	0.999925960674445	3.21560609536208e-05	not	20.2430732896424	25.9327405075626	17.2030721306528	20.3694916628123
ENSG00000068079	217.565640114722	5.73579198889857e-06	0.00144265196938125	0.334353159825071	0.999925960674445	3.21560609536208e-05	not	207.031431371342	202.474858578277	226.507116386929	234.249154122341
ENSG00000068097	1006.43064469267	2.81178490320143e-06	0.00144253203421451	0.797050822253796	0.999925960674445	3.21560609536208e-05	not	979.948775157688	1016.36394527716	1036.96295898657	992.446899349241
ENSG00000068120	1092.97584347775	3.99551945137805e-06	0.00144252786755495	0.718970779636964	0.999925960674445	3.21560609536208e-05	not	1118.88986910023	1041.29927268828	1116.28823603347	1095.42599608901
ENSG00000068137	515.109469357685	-6.82946507232816e-06	0.00144262053440906	0.375529900763316	0.999925960674445	3.21560609536208e-05	not	476.63236200158	596.45303167394	482.64174588776	504.710737867459
ENSG00000068305	681.779531644198	-1.17208977718751e-05	0.00144259507675446	0.2144810542206	0.999925960674445	3.21560609536208e-05	not	689.184631542824	739.083104465534	647.026657358442	651.823733209992
ENSG00000068308	1088.39506501633	1.10216016329821e-05	0.00144255715894502	0.287771385540278	0.999925960674445	3.21560609536208e-05	not	1002.0321278373	1096.15699299274	1081.88209177217	1173.50904746313
ENSG00000068323	1337.14671909703	2.0559022916195e-05	0.00144257180375962	0.784282096029222	0.999925960674445	3.21560609536208e-05	not	1309.35878596187	1342.51802781459	1321.76937537183	1374.94068723983
ENSG00000068354	236.338887556617	1.37264343150022e-06	0.00144264518656892	0.820627839699575	0.999925960674445	3.21560609536208e-05	not	223.59394588105	242.371382436066	223.639937698487	255.750284210865
ENSG00000068366	1935.68429336741	0.000146157174321916	0.00144617919403889	0.489077956886173	0.999925960674445	3.21560609536208e-05	not	1874.32455868189	1925.0072761383	1975.48611633663	1967.91922231281
ENSG00000068383	690.981945876942	4.86609148846628e-05	0.00144297716376773	0.780983345717455	0.999925960674445	3.21560609536208e-05	not	680.903374287971	686.220210353964	680.477075390267	716.327123475564
ENSG00000068394	406.642638116479	1.98728020602304e-05	0.00144268505058344	0.543427367261578	0.999925960674445	3.21560609536208e-05	not	417.74342152262	371.037671877434	397.582111463976	440.207347601887
ENSG00000068400	809.413513180834	-5.8054802087835e-06	0.00144257090953509	0.548363897928995	0.999925960674445	3.21560609536208e-05	not	774.757623176313	880.715764160684	792.297044239511	789.883621146831
ENSG00000068438	403.097053924025	8.85998360817659e-06	0.00144262691239624	0.249118883864754	0.999925960674445	3.21560609536208e-05	not	390.139230673108	372.035084973879	410.006552447226	440.207347601887
ENSG00000068489	4985.98291919845	2.43030467236238e-05	0.00144248797618636	0.11370463237284	0.999925960674445	3.21560609536208e-05	not	4932.86890480785	4656.92174730038	5000.35963264309	5353.78139204249
ENSG00000068650	1652.73267186989	9.18021370831591e-07	0.00144246947125214	0.49694922202483	0.999925960674445	3.21560609536208e-05	not	1683.85564182025	1685.62813299157	1651.49492454267	1589.95198812507
ENSG00000068654	2661.65073139854	6.4650531986205e-06	0.00144242048573587	0.653674597609722	0.999925960674445	3.21560609536208e-05	not	2684.96762996257	2577.31544121314	2668.38763271015	2715.9322217083
ENSG00000068697	888.867810699516	-3.14302733497398e-06	0.00144255198837213	0.757654827813929	0.999925960674445	3.21560609536208e-05	not	908.177878948956	889.692482028686	921.320085219407	836.280796601014
ENSG00000068724	543.697762586818	-2.28586180980305e-06	0.0014425900225262	0.666598649007808	0.999925960674445	3.21560609536208e-05	not	549.323397905295	518.654810151252	559.099844246217	547.712998044507
ENSG00000068745	790.225140179398	-7.15057631470167e-05	0.00144343928231179	0.548475141014078	0.999925960674445	3.21560609536208e-05	not	811.563210975662	802.917542637996	783.695508174184	762.724298929748
ENSG00000068784	385.331855928814	1.71337038160271e-05	0.00144266985714355	0.335544183325676	0.999925960674445	3.21560609536208e-05	not	391.979510063075	342.112692080537	397.582111463976	409.653110107669
ENSG00000068796	1863.01602286949	-9.62079760202296e-06	0.00144246800930055	0.466948094126508	0.999925960674445	3.21560609536208e-05	not	1919.41140373609	1880.12368679829	1815.87983601335	1836.64916493024
ENSG00000068831	15.9632398185049	-1.26231500578509e-07	0.00144269117841291	0.937643782120875	0.999925960674445	3.21560609536208e-05	not	18.4027938996749	13.963783350226	13.38016721273	18.1062148113887
ENSG00000068878	2116.65472666109	-1.99459836644727e-05	0.00144251031837684	0.708014459914138	0.999925960674445	3.21560609536208e-05	not	2077.67543127329	2112.52093826991	2084.43890649743	2191.98363060374
ENSG00000068885	394.606108809526	-4.55751959891137e-06	0.00144262065289323	0.831318481818909	0.999925960674445	3.21560609536208e-05	not	424.184399387506	373.032498070324	397.582111463976	383.625426316297
ENSG00000068903	863.520281978491	-3.15712115913504e-06	0.00144254516791398	0.788888809126719	0.999925960674445	3.21560609536208e-05	not	871.372291149606	871.739046292681	861.109332762122	849.860457709556
ENSG00000068912	794.006929147688	-4.39360621467767e-06	0.00144255690870568	0.662806699914476	0.999925960674445	3.21560609536208e-05	not	821.684747620484	790.948585480659	783.695508174184	779.698875315425
ENSG00000068971	232.117588803589	-3.94107157033551e-06	0.001442647307029	0.512501710982483	0.999925960674445	3.21560609536208e-05	not	231.875203135904	250.350687207624	213.126949174199	233.117515696629
ENSG00000068976	8.48845699212203	-1.45113460413388e-06	0.00144269356457681	0.209596090171079	0.999925960674445	3.21560609536208e-05	not	9.20139694983744	13.963783350226	2.86717868844214	7.92146897998254
ENSG00000069011	82.2975303863088	2.02366129349596e-06	0.0014426769740858	0.583643522201438	0.999925960674445	3.21560609536208e-05	not	68.0903374287971	87.772352487135	85.0596344237834	88.2677972055198
ENSG00000069020	15.7080632502106	1.7938356659037e-06	0.00144269196314451	0.270587345801582	0.999925960674445	3.21560609536208e-05	not	13.8020954247562	9.97413096444715	15.2916196716914	23.7644069399476
ENSG00000069248	770.881137417657	-2.58030396175569e-08	0.00144255705903948	0.997129197909963	0.999925960674445	3.21560609536208e-05	not	787.639578906085	754.044300912205	765.536709814051	776.303960038289
ENSG00000069275	6219.07630454558	6.11563594034184e-06	0.00144239072771476	0.683834592644896	0.999925960674445	3.21560609536208e-05	not	6420.73479159657	5893.71398689182	6113.78068998812	6448.07574970579
ENSG00000069329	1908.85734375372	1.79749231980578e-05	0.00144251840792887	0.562624700615952	0.999925960674445	3.21560609536208e-05	not	1936.89405794078	1818.28407481872	1906.67382781402	1973.57741444136
ENSG00000069345	1193.66070360928	-2.41931332534409e-06	0.00144250866522587	0.834395354987108	0.999925960674445	3.21560609536208e-05	not	1185.13992713906	1217.841390759	1187.96770324453	1183.69379329453
ENSG00000069399	402.938682510236	-1.06786101691323e-05	0.00144265557159618	0.102196776277076	0.999925960674445	3.21560609536208e-05	not	367.135738298514	511.672918476139	370.821777038516	362.124296227773
ENSG00000069424	60.3259041597456	-1.31397728529979e-07	0.00144268116011152	0.96478141564734	0.999925960674445	3.21560609536208e-05	not	53.3681023090572	67.8240905582406	54.4763950804006	65.6350286912839
ENSG00000069482	15.2591580452291	2.3858236727007e-07	0.00144269148971837	0.883735768436252	0.999925960674445	3.21560609536208e-05	not	18.4027938996749	10.9715440608919	12.4244409832493	19.2378532371005
ENSG00000069493	127.165152008256	-4.07868134916714e-06	0.0014426687957681	0.373004844016644	0.999925960674445	3.21560609536208e-05	not	143.541792417464	128.666289441368	123.288683603012	113.163842571179
ENSG00000069509	163.804975422644	-2.0578450850972e-07	0.00144265804343973	0.967038102074525	0.999925960674445	3.21560609536208e-05	not	172.986262656944	155.596443045376	168.207816388605	158.429379599651
ENSG00000069667	85.5298779295273	-2.4225444305056e-06	0.00144267782758123	0.704241385749943	0.999925960674445	3.21560609536208e-05	not	91.0938298033907	86.7749393906902	97.4840754070327	66.7666671169957
ENSG00000069696	14.2383654116654	-3.58423089254577e-07	0.00144269204497963	0.805535346740674	0.999925960674445	3.21560609536208e-05	not	10.1215366448212	19.9482619288943	7.6458098358457	19.2378532371005
ENSG00000069702	899.497944117398	1.82570780441459e-05	0.00144260265510671	0.763710491256336	0.999925960674445	3.21560609536208e-05	not	861.250754504785	919.614874922028	929.921621284733	887.204525758045
ENSG00000069812	7.49305803948717	-6.85305322940267e-09	0.00144269335308348	0.99269532790441	0.999925960674445	3.21560609536208e-05	not	10.1215366448212	4.98706548222358	11.4687147537686	3.39491527713538
ENSG00000069849	1569.28907477639	1.76854343634807e-05	0.00144255729100053	0.159158165220849	0.999925960674445	3.21560609536208e-05	not	1588.16111354194	1414.33177075861	1624.73459011721	1649.92882468779
ENSG00000069869	1848.20583288246	9.97672484691372e-05	0.00144420472681072	0.593799675225841	0.999925960674445	3.21560609536208e-05	not	1892.72735258156	1746.4703318747	1844.55162289778	1909.07402417579
ENSG00000069943	184.67291983866	-5.44070867732365e-06	0.00144265820659915	0.322115849471314	0.999925960674445	3.21560609536208e-05	not	199.670313811472	193.498140710275	170.119268847567	175.403955985328
ENSG00000069956	2909.85838722661	2.44703285332154e-05	0.00144250219577788	0.0970428218004771	0.999925960674445	3.21560609536208e-05	not	2838.63095902485	2742.88601522297	3029.65214745386	3028.26442720476
ENSG00000069966	405.369418350879	-2.22946067190398e-06	0.00144262851512347	0.748003254842351	0.999925960674445	3.21560609536208e-05	not	366.21559860353	457.812611268124	370.821777038516	426.627686493346
ENSG00000069974	191.917641957001	-4.36021322402216e-08	0.00144265279911952	0.992433980879506	0.999925960674445	3.21560609536208e-05	not	197.830034421505	186.516249035162	204.525413108872	178.798871262463
ENSG00000069998	488.533830371148	8.52365840872761e-06	0.0014426143825742	0.299418210684914	0.999925960674445	3.21560609536208e-05	not	484.913619256433	447.838480303677	531.383783591276	489.999438333206
ENSG00000070010	902.285122224914	1.03539112901343e-05	0.00144256674012004	0.405213612502612	0.999925960674445	3.21560609536208e-05	not	885.174386574362	865.754567714013	885.00248849914	973.209046112141
ENSG00000070018	1304.78016437806	-6.89499606908461e-06	0.001442519477492	0.548666307343137	0.999925960674445	3.21560609536208e-05	not	1278.07403633242	1381.41713857593	1310.30066061806	1249.32882198582
ENSG00000070019	19.3565739401819	-1.47154050533776e-07	0.00144269032776284	0.934423455603023	0.999925960674445	3.21560609536208e-05	not	17.4826542046911	21.9430881217837	21.0259770485757	16.9745763856769
ENSG00000070047	824.170976722542	-9.12108203944238e-06	0.00144256975600645	0.362327696098603	0.999925960674445	3.21560609536208e-05	not	837.327122435207	865.754567714013	828.614640959778	764.987575781171
ENSG00000070061	1963.43713063668	-2.45128490287752e-05	0.00144255338202463	0.649693862698318	0.999925960674445	3.21560609536208e-05	not	1910.21000678625	1968.89345238187	2027.09533272859	1947.54973064999
ENSG00000070081	431.952755272308	-2.07651316791446e-05	0.00144268195523944	0.594068965673955	0.999925960674445	3.21560609536208e-05	not	433.385796337344	451.828132689456	432.943981954763	409.653110107669
ENSG00000070087	1965.19905241418	6.45214601291587e-06	0.00144249288747737	0.624344522654252	0.999925960674445	3.21560609536208e-05	not	2026.1476083542	1846.21164151917	1915.27536387935	2073.161595904
ENSG00000070159	672.016589666912	4.56405340524069e-06	0.00144259096510662	0.853154410907731	0.999925960674445	3.21560609536208e-05	not	613.733176554157	720.132255633084	653.716740964807	700.484185515599
ENSG00000070182	5.41868332141335	-3.31093069943625e-07	0.00144269379506537	0.727103401224371	0.999925960674445	3.21560609536208e-05	not	9.20139694983744	2.99223928933415	3.82290491792285	5.65819212855896
ENSG00000070214	999.509433933769	-6.08709948032979e-05	0.00144318510245798	0.72060558992244	0.999925960674445	3.21560609536208e-05	not	983.629333937623	1039.30444649539	938.52315735006	1036.580797952
ENSG00000070269	201.363588068426	-3.87064640526591e-06	0.00144265323712298	0.493255398529643	0.999925960674445	3.21560609536208e-05	not	218.993247406131	201.477445481833	201.65823442043	183.32542496531
ENSG00000070366	806.568210554815	-3.13758884377491e-06	0.00144258010567822	0.734360973488898	0.999925960674445	3.21560609536208e-05	not	741.632594156898	893.682134414465	799.942854075356	791.015259572543
ENSG00000070367	1539.86339982328	-7.59796536228713e-06	0.00144250618066322	0.526631409884655	0.999925960674445	3.21560609536208e-05	not	1588.16111354194	1548.98253877864	1440.27942782743	1582.03051914509
ENSG00000070371	434.336044991435	-6.32276790982646e-07	0.00144261564756578	0.932380041539178	0.999925960674445	3.21560609536208e-05	not	474.792082611612	396.970412384997	431.032529495801	434.549155473328
ENSG00000070404	147.989937153051	-5.50098100707401e-06	0.00144266724962623	0.837981790408979	0.999925960674445	3.21560609536208e-05	not	135.26053516261	156.59385614182	158.650554093798	141.454803213974
ENSG00000070413	1229.72122900685	5.3550754594676e-06	0.00144252925038722	0.63016102673006	0.999925960674445	3.21560609536208e-05	not	1150.17461872968	1270.70428487057	1214.72803766999	1283.27797475717
ENSG00000070423	895.355473475153	-3.00737752836583e-05	0.00144271497421732	0.487272382860266	0.999925960674445	3.21560609536208e-05	not	926.58067284863	817.878739084667	889.781119646543	947.18136232077
ENSG00000070444	699.160819420133	6.0883259477356e-06	0.00144257425374649	0.948391560602125	0.999925960674445	3.21560609536208e-05	not	688.264491847841	706.168472282858	675.698444242864	726.51186930697
ENSG00000070476	907.094953840633	-4.89080278227563e-06	0.00144254999876525	0.568810111727799	0.999925960674445	3.21560609536208e-05	not	887.934805659313	962.50363806915	890.736845876024	887.204525758045
ENSG00000070495	331.198679624768	-3.59644036673918e-06	0.00144263281012512	0.597104803780156	0.999925960674445	3.21560609536208e-05	not	326.649591719229	355.079062334319	348.84007376046	294.225990685066
ENSG00000070501	189.267132121569	2.01353591987134e-07	0.0014426594921359	0.96965799525185	0.999925960674445	3.21560609536208e-05	not	216.23282832118	160.583508527599	172.030721306528	208.22147033097
ENSG00000070540	236.705863036542	5.99026345614013e-06	0.00144264904311398	0.334780188232238	0.999925960674445	3.21560609536208e-05	not	226.354364966001	220.428294314282	259.001808189273	241.038984676612
ENSG00000070610	908.59503068851	-1.07400889417315e-05	0.00144257932620514	0.316880031404036	0.999925960674445	3.21560609536208e-05	not	878.733408709476	1005.39240121627	893.604024564466	856.650288263826
ENSG00000070614	2977.34424870752	-5.67999662386858e-06	0.00144241771574373	0.983949109230219	0.999925960674445	3.21560609536208e-05	not	3073.26658124571	2877.536783243	2948.415417948	3010.15821239337
ENSG00000070669	249.433673626731	-2.19522408098785e-06	0.00144268932709647	0.312844533938674	0.999925960674445	3.21560609536208e-05	not	197.830034421505	383.006629034771	218.861306551083	198.036724499564
ENSG00000070718	334.471346660539	1.41368404890695e-06	0.00144262973077151	0.838353219606013	0.999925960674445	3.21560609536208e-05	not	317.448194769392	345.104931369872	364.131693432151	311.200567070743
ENSG00000070731	13.8695138509318	4.48847540635418e-07	0.00144269175459625	0.774214236646606	0.999925960674445	3.21560609536208e-05	not	11.0416763398049	14.9611964466707	18.1587983601335	11.3163842571179
ENSG00000070756	41179.6043675348	3.31531837167618e-05	0.0014423889100117	0.0308989885243217	0.999925960674445	3.21560609536208e-05	not	39889.8960569353	39066.6761615466	42689.423492215	43072.4217594422
ENSG00000070759	146.76478214365	-4.04917091922709e-06	0.00144266714507357	0.417317497664369	0.999925960674445	3.21560609536208e-05	not	135.26053516261	176.542118070715	133.8016721273	141.454803213974
ENSG00000070761	269.98115611764	2.30191188946611e-06	0.00144264287768614	0.710751953365204	0.999925960674445	3.21560609536208e-05	not	261.319673375383	266.309296750739	245.621640976543	306.674013367896
ENSG00000070770	1018.74837085405	-2.64887245235338e-05	0.00144266658066013	0.419734510646658	0.999925960674445	3.21560609536208e-05	not	943.143187358338	1038.30703339895	1094.30653275542	999.236729903512
ENSG00000070778	983.105164149088	9.31383089616676e-07	0.00144255194441418	0.927894974745899	0.999925960674445	3.21560609536208e-05	not	924.740393458663	1036.31220720606	1026.44997046229	944.918085469346
ENSG00000070785	385.296427955474	1.4107279138963e-06	0.00144262012358948	0.997056666223351	0.999925960674445	3.21560609536208e-05	not	414.062862742685	356.076475430763	385.157670480727	385.888703167721
ENSG00000070814	3215.91070618975	2.0574404531311e-05	0.00144257150926765	0.0792125903917457	0.999925960674445	3.21560609536208e-05	not	3327.22513706122	2762.83427715186	3377.53649498484	3396.04691556109
ENSG00000070831	144.66118220346	-6.13552916123309e-06	0.00144267168021175	0.180465750158982	0.999925960674445	3.21560609536208e-05	not	145.382071807432	173.54987878138	113.731421308205	145.981356916821
ENSG00000070882	848.567034596012	2.17315174431115e-07	0.00144254829581184	0.983974238863153	0.999925960674445	3.21560609536208e-05	not	828.12572548537	867.749393906902	837.216177025104	861.176841966674
ENSG00000070950	579.442145236493	9.35995957438533e-06	0.00144259815761932	0.28988182167745	0.999925960674445	3.21560609536208e-05	not	564.045633025035	545.584963755259	604.974703261291	603.163280904385
ENSG00000070961	1613.48296949427	-9.14340939156182e-06	0.00144249715482307	0.459490825931254	0.999925960674445	3.21560609536208e-05	not	1593.68195171184	1703.58156872757	1601.79716060967	1554.871196928
ENSG00000071051	265.898803384977	1.01013888178985e-08	0.00144264111324743	0.999841363962516	0.999925960674445	3.21560609536208e-05	not	241.996739780725	290.247211065412	273.337701631484	258.013561062289
ENSG00000071054	3872.83015207599	2.08712050463632e-05	0.00144243792360112	0.375018531004198	0.999925960674445	3.21560609536208e-05	not	3756.93037461863	3828.07146415482	3900.31874251079	4006.00002701974
ENSG00000071073	6.77501532254379	5.08946271569047e-08	0.00144269341087382	0.964752060973077	0.999925960674445	3.21560609536208e-05	not	8.2812572548537	4.98706548222358	4.77863114740356	9.05310740569433
ENSG00000071082	4003.88607319191	1.43259903993672e-05	0.00144244726341303	0.10450063949922	0.999925960674445	3.21560609536208e-05	not	3811.21861662267	3866.97057491616	3962.44094742703	4374.91415380179
ENSG00000071127	5463.2629351939	2.91194909522554e-06	0.00144235599947682	0.85325743306807	0.999925960674445	3.21560609536208e-05	not	5365.33456145021	5513.69959714639	5321.48364574861	5652.5339364304
ENSG00000071189	657.295147801382	-3.806698261318e-06	0.00144257384316723	0.686143292458254	0.999925960674445	3.21560609536208e-05	not	662.500580388296	672.256427003738	640.336573752077	654.087010061416
ENSG00000071205	285.200041016732	1.99050164972059e-06	0.00144263565110172	0.908634889222793	0.999925960674445	3.21560609536208e-05	not	297.205121479749	276.283427715186	268.55907048408	298.752544387913
ENSG00000071242	259.253724642652	4.12546925034676e-06	0.00144264680113552	0.498269964256051	0.999925960674445	3.21560609536208e-05	not	276.962048190107	220.428294314282	271.426249172522	268.198306893695
ENSG00000071243	280.275993330861	1.77237744768578e-06	0.0014426355399168	0.788708345010536	0.999925960674445	3.21560609536208e-05	not	264.080092460335	288.252384872523	279.072059008368	289.699436982219
ENSG00000071246	185.311160165343	-3.83233826585808e-06	0.00144265548117504	0.486040624012515	0.999925960674445	3.21560609536208e-05	not	194.14947564157	193.498140710275	181.587983601335	172.009040708192
ENSG00000071282	79.6791837945441	-1.97791796071634e-07	0.00144267639195243	0.955481677945768	0.999925960674445	3.21560609536208e-05	not	77.2917343786345	82.7852870049114	72.6351934405342	86.0045203540962
ENSG00000071462	1818.80698144734	1.39253558126184e-05	0.00144249604415268	0.2057118768372	0.999925960674445	3.21560609536208e-05	not	1804.39394186312	1704.57898182402	1886.60357699493	1879.65142510729
ENSG00000071537	1933.32219330246	1.04325534870546e-05	0.00144250235281911	0.393176245249131	0.999925960674445	3.21560609536208e-05	not	1993.94271902977	1775.39531167159	1974.53039010715	1989.42035240133
ENSG00000071539	979.378688557125	3.99009243240701e-06	0.00144258039393219	0.599918214062423	0.999925960674445	3.21560609536208e-05	not	1057.24050953632	859.770089135345	948.080419644867	1052.42373591197
ENSG00000071553	1082.75208612221	-1.63449880144492e-05	0.00144256560146335	0.572205436122703	0.999925960674445	3.21560609536208e-05	not	1089.44539886075	1115.10784182519	1044.60876882242	1081.84633498047
ENSG00000071564	2351.65586801961	2.50309545489677e-05	0.0014425350855041	0.450120644832513	0.999925960674445	3.21560609536208e-05	not	2352.79720007343	2258.14325035084	2398.87283599659	2396.81018565757
ENSG00000071626	3658.21511071463	3.39955919152227e-05	0.00144259730670572	0.0205778218588987	0.999925960674445	3.21560609536208e-05	not	3576.58299440181	3323.38043735379	3864.95687202	3867.9401390829
ENSG00000071655	994.474227315462	-1.62960120672519e-06	0.00144253880016508	0.696388317553468	0.999925960674445	3.21560609536208e-05	not	1037.91757594166	976.467421419376	946.168967185905	1017.3429447149
ENSG00000071794	1901.86524219976	-5.86974189071428e-06	0.00144245804255367	0.656906165481663	0.999925960674445	3.21560609536208e-05	not	1889.96693349661	1959.91673451387	1872.26768355272	1885.30961723585
ENSG00000071859	1031.75470443711	-5.96624815857814e-06	0.0014425312461824	0.247574007199938	0.999925960674445	3.21560609536208e-05	not	1005.71268661723	979.459660708711	1053.21030488775	1088.63616553474
ENSG00000071889	641.993645541412	1.56858673977272e-05	0.00144261761977494	0.619369537147218	0.999925960674445	3.21560609536208e-05	not	610.972757469206	648.318512689065	648.938109817404	659.745202189975
ENSG00000071894	3011.16351079055	1.49402448543971e-05	0.00144243146224873	0.312129883814341	0.999925960674445	3.21560609536208e-05	not	2927.88450943827	2945.36087380124	3040.16513597815	3131.24352394453
ENSG00000071967	1011.9900690471	-2.45011805149825e-05	0.00144264818742715	0.0182217953726294	0.999925960674445	3.21560609536208e-05	not	1036.0772965517	1153.00953949009	949.036145874348	909.837294272281
ENSG00000071994	2268.47757370748	2.00453334451977e-05	0.00144256286106767	0.0495693455126515	0.999925960674445	3.21560609536208e-05	not	2277.34574508477	1993.82877979299	2489.66682779726	2313.0689421549
ENSG00000072041	413.137767168229	1.35879989707258e-05	0.00144265977876494	0.127481600730797	0.999925960674445	3.21560609536208e-05	not	433.385796337344	327.151495633867	447.279875396973	444.733901304734
ENSG00000072042	1191.40035133213	-1.11307299024936e-05	0.00144253046742388	0.347723441001887	0.999925960674445	3.21560609536208e-05	not	1209.06355920864	1243.77413126656	1169.80890488439	1142.95480996891
ENSG00000072062	1000.70114221451	-7.99466086968505e-06	0.00144253991949934	0.646065527044138	0.999925960674445	3.21560609536208e-05	not	999.271708752346	1032.32255482028	971.973575381885	999.236729903512
ENSG00000072071	1484.69046359696	-5.07121776151886e-06	0.00144249021506765	0.679092333824577	0.999925960674445	3.21560609536208e-05	not	1472.22351197399	1533.02392923553	1443.14660651588	1490.36780666243
ENSG00000072110	6744.63365179862	2.17461531298577e-05	0.00144251402014765	0.11465894159123	0.999925960674445	3.21560609536208e-05	not	6895.52687420818	6035.34664658697	6821.01809980384	7226.6429865955
ENSG00000072121	1684.6512751652	3.48469301996711e-07	0.00144248059201427	0.97841262266431	0.999925960674445	3.21560609536208e-05	not	1656.25145097074	1711.56087349913	1748.02327372022	1622.76950247071
ENSG00000072133	8.5718378408873	-6.68917790648018e-08	0.00144269297999934	0.953984505795644	0.999925960674445	3.21560609536208e-05	not	6.44097786488621	10.9715440608919	6.69008360636499	10.1847458314061
ENSG00000072134	838.914308552298	-8.28762547454061e-06	0.00144256883868556	0.405720405834359	0.999925960674445	3.21560609536208e-05	not	820.7646079255	907.645917764691	805.677211452241	821.569497066761
ENSG00000072135	730.848168730794	-4.10244286944279e-06	0.00144256733048567	0.671814004977946	0.999925960674445	3.21560609536208e-05	not	767.396505616443	717.14001634375	722.529029487419	716.327123475564
ENSG00000072163	14.8582912936658	3.85386495788333e-08	0.00144269136383852	0.983242511978603	0.999925960674445	3.21560609536208e-05	not	15.6423748147237	13.963783350226	16.2473459011721	13.5796611085415
ENSG00000072195	515.503522162812	-8.38433695794448e-06	0.00144261616281391	0.300514332740878	0.999925960674445	3.21560609536208e-05	not	507.917111631027	571.517704262822	520.870795066988	461.708477690411
ENSG00000072210	1705.51301493124	4.43981573472382e-05	0.00144281304484486	0.555098336048813	0.999925960674445	3.21560609536208e-05	not	1659.93200975067	1694.60485085957	1788.16377535841	1679.3514237563
ENSG00000072274	1892.82845656414	1.14112770224284e-05	0.00144254421405421	0.476216308852702	0.999925960674445	3.21560609536208e-05	not	1977.38020452007	1721.53500446358	2053.85566715405	1818.54295011885
ENSG00000072310	7578.42578875053	-2.35127200454489e-05	0.0014424427941769	0.206650546080306	0.999925960674445	3.21560609536208e-05	not	7555.26703551152	8037.15473115152	7169.8581735643	7551.42321477479
ENSG00000072315	8.43100706008975	-3.45834567455114e-07	0.00144269299233193	0.775181541993839	0.999925960674445	3.21560609536208e-05	not	7.36111755986995	10.9715440608919	8.60153606532641	6.78983055427075
ENSG00000072364	4159.20847520072	-1.35940433027228e-05	0.00144238359348214	0.448477681000881	0.999925960674445	3.21560609536208e-05	not	4174.67379614125	4288.87631471228	4091.46398840693	4081.81980154243
ENSG00000072401	456.521156743452	6.45164680768436e-06	0.00144261380198184	0.420106928606541	0.999925960674445	3.21560609536208e-05	not	443.507332982165	436.866936242785	499.844818018413	445.865539730446
ENSG00000072415	1462.13325455186	-1.02585181041188e-05	0.00144250658835085	0.40030092724691	0.999925960674445	3.21560609536208e-05	not	1459.34155624422	1538.01099471775	1435.50079668003	1415.67967056545
ENSG00000072422	141.778981547023	-2.83244545872519e-06	0.00144266374136913	0.55859605179414	0.999925960674445	3.21560609536208e-05	not	149.062630587367	146.619725177373	129.978767209377	141.454803213974
ENSG00000072501	3943.32880407992	2.05477350327153e-06	0.00144240824826516	0.537063496103358	0.999925960674445	3.21560609536208e-05	not	4028.37158463883	3734.31463308901	3886.93857529806	4123.69042329377
ENSG00000072506	768.111224927395	1.80500645311888e-05	0.00144261236534575	0.0732868833896118	0.999925960674445	3.21560609536208e-05	not	724.149939952207	713.150363957972	818.10165243549	817.042943363914
ENSG00000072518	869.234265466771	-1.1454037754789e-05	0.00144256815165835	0.26982398230776	0.999925960674445	3.21560609536208e-05	not	880.573688099443	924.601940404251	834.348998336662	837.412435026726
ENSG00000072571	2093.67424446763	-1.24070364372588e-05	0.0014425425360601	0.345338725708535	0.999925960674445	3.21560609536208e-05	not	2191.77275345128	1868.15472964095	2060.54575076042	2254.22374401789
ENSG00000072609	662.118792237873	-3.22371344757762e-06	0.00144257575802723	0.729325654142356	0.999925960674445	3.21560609536208e-05	not	646.858205573572	695.196928221967	648.938109817404	657.481925338551
ENSG00000072657	455.212593990724	-9.05330009511557e-06	0.00144261753525709	0.196719118127497	0.999925960674445	3.21560609536208e-05	not	490.434457426336	471.77639461835	419.563814742033	439.075709176175
ENSG00000072682	145.109305251094	-5.95721912578839e-06	0.00144267059285586	0.207589941786759	0.999925960674445	3.21560609536208e-05	not	146.302211502415	171.555052588491	116.598599996647	145.981356916821
ENSG00000072736	291.897226514067	-5.22533935221848e-08	0.00144263822374021	0.992296502068848	0.999925960674445	3.21560609536208e-05	not	261.319673375383	323.161843248088	293.407952450579	289.699436982219
ENSG00000072756	200.225549098756	-4.98355996008778e-06	0.00144265806329584	0.360742163115472	0.999925960674445	3.21560609536208e-05	not	223.59394588105	201.477445481833	208.348318026795	167.482487005345
ENSG00000072778	2180.75264987011	-5.8187148743208e-07	0.0014424485373603	0.964475877452111	0.999925960674445	3.21560609536208e-05	not	2210.17554735095	2155.40970141703	2105.46488354601	2251.96046716647
ENSG00000072786	1198.46760998889	-4.22460082705033e-06	0.00144251308958882	0.713907095865178	0.999925960674445	3.21560609536208e-05	not	1233.9073309732	1189.91382405855	1165.98599996647	1204.06328495735
ENSG00000072803	1994.02336662108	-4.07793847461674e-06	0.00144245713645677	0.756243628225971	0.999925960674445	3.21560609536208e-05	not	1968.17880757023	2054.67097867611	2020.40524912223	1932.83843111574
ENSG00000072818	24.3431414181793	-3.17814996833962e-07	0.00144268942088636	0.872841550994749	0.999925960674445	3.21560609536208e-05	not	19.3229335946586	30.9198059897862	26.7603344254599	20.3694916628123
ENSG00000072832	601.491197357139	-2.48069881086718e-07	0.00144258381745385	0.745606314178354	0.999925960674445	3.21560609536208e-05	not	580.608147534743	638.344381724618	590.63880981908	596.373450350114
ENSG00000072840	2265.34379681554	-2.14137895347954e-05	0.00144252522463249	0.792119744455897	0.999925960674445	3.21560609536208e-05	not	2244.22071606535	2253.15618486861	2194.34742288772	2369.65086344049
ENSG00000072849	383.995947107761	-2.26993357232816e-06	0.00144261736501226	0.788059438871622	0.999925960674445	3.21560609536208e-05	not	387.378811588156	390.985933806328	396.626385234496	360.992657802062
ENSG00000072864	822.766924814977	-1.86083557653376e-05	0.00144261614805722	0.717061681613399	0.999925960674445	3.21560609536208e-05	not	849.288938469996	773.992562841099	819.057378664971	848.728819283844
ENSG00000072954	66.1029291360692	-2.47694947135485e-06	0.00144268027912793	0.462566008029258	0.999925960674445	3.21560609536208e-05	not	70.8507565137483	71.8137429440195	64.0336573752077	57.7135597113014
ENSG00000072958	1524.40899170954	5.86860312181148e-06	0.00144249982894081	0.610572438583084	0.999925960674445	3.21560609536208e-05	not	1508.10896007836	1493.12740537774	1480.41992946562	1615.97967191644
ENSG00000073008	1661.49953449735	1.76809010637726e-05	0.0014425189846094	0.836068023599506	0.999925960674445	3.21560609536208e-05	not	1636.0083776811	1667.67469725556	1662.96363929644	1679.3514237563
ENSG00000073050	954.074932927091	-8.19909840441408e-06	0.00144254588694955	0.436340679549769	0.999925960674445	3.21560609536208e-05	not	963.38626064798	994.420857155381	920.364358989926	938.128254915075
ENSG00000073060	775.791608903043	9.86287299465932e-06	0.00144259062946347	0.29225545725905	0.999925960674445	3.21560609536208e-05	not	799.601394940874	688.215036546854	790.385591780549	824.964412343896
ENSG00000073067	11.2745460138927	-5.3954763894076e-07	0.00144269239458949	0.697514494870851	0.999925960674445	3.21560609536208e-05	not	11.9618160347887	12.9663702537813	13.38016721273	6.78983055427075
ENSG00000073111	2066.56228696386	1.73751502563547e-05	0.00144258629497461	0.105435900714993	0.999925960674445	3.21560609536208e-05	not	2154.96716565193	1753.45222354981	2121.71222944718	2236.1175292065
ENSG00000073150	10.5160805331885	-2.93899579825089e-07	0.00144269256733599	0.824181558852015	0.999925960674445	3.21560609536208e-05	not	7.36111755986995	14.9611964466707	9.55726229480712	10.1847458314061
ENSG00000073169	209.143894915623	6.76645880337235e-06	0.00144266107752033	0.218949667451305	0.999925960674445	3.21560609536208e-05	not	188.628637471668	195.492966903164	197.835329502507	254.618645785153
ENSG00000073331	191.494184940503	2.68855151530956e-06	0.00144265524222204	0.622487719947115	0.999925960674445	3.21560609536208e-05	not	178.507100826846	192.50072761383	215.03840163316	179.930509688175
ENSG00000073350	149.692926817843	-5.82354326219033e-06	0.00144266846292813	0.222274385999628	0.999925960674445	3.21560609536208e-05	not	146.302211502415	180.531770456493	139.536029504184	132.40169580828
ENSG00000073417	1022.12053600098	-1.927510105399e-05	0.00144259229474618	0.866766518082614	0.999925960674445	3.21560609536208e-05	not	1027.79603929684	1028.3329024345	1045.5644950519	986.788707220682
ENSG00000073536	430.690978418321	6.75568398820627e-06	0.00144261821432746	0.388179056625282	0.999925960674445	3.21560609536208e-05	not	419.583700912587	406.944543349444	424.342445889436	471.893223521817
ENSG00000073578	61.776749535411	5.74901872269074e-07	0.00144268040679708	0.861552863799397	0.999925960674445	3.21560609536208e-05	not	65.3299183438458	55.8551334009041	65.9451098341692	59.976836562725
ENSG00000073584	71.7008653055123	3.02259757954019e-06	0.00144267986292032	0.385985871261867	0.999925960674445	3.21560609536208e-05	not	58.8889404789596	71.8137429440195	80.2810032763798	75.8197745226901
ENSG00000073605	116.951103467822	-5.32454149806327e-06	0.00144267399781065	0.217901654270791	0.999925960674445	3.21560609536208e-05	not	129.739696992708	127.668876344924	92.7054442596291	117.690396274026
ENSG00000073614	2289.13817009424	-6.77803968867676e-06	0.00144246116392031	0.607141057993772	0.999925960674445	3.21560609536208e-05	not	2218.45680460581	2424.7112374571	2260.29253272188	2253.09210559218
ENSG00000073670	173.10354059169	-1.57023413271352e-06	0.00144265588754616	0.76767512896573	0.999925960674445	3.21560609536208e-05	not	179.42724052183	173.54987878138	166.296363929644	173.140679133904
ENSG00000073711	382.65534710126	-5.76574982330772e-06	0.00144262462522745	0.309773190303666	0.999925960674445	3.21560609536208e-05	not	383.698252808221	419.910913603225	378.467586874362	348.544635119232
ENSG00000073712	902.75936537245	8.1937853951275e-07	0.00144254548086691	0.496312264960513	0.999925960674445	3.21560609536208e-05	not	890.695224744264	957.516572586927	874.489499974852	888.336164183757
ENSG00000073756	29.8317265905461	-1.36744765209027e-06	0.0014426883616828	0.54147963433041	0.999925960674445	3.21560609536208e-05	not	26.6840511545286	38.8991107613439	27.7160606549407	26.0276837913712
ENSG00000073792	3654.71959324071	-1.00266639668262e-05	0.00144238265342168	0.590287592092988	0.999925960674445	3.21560609536208e-05	not	3594.0656486065	3623.60177938365	3742.62391464647	3658.58703032622
ENSG00000073803	360.497332384112	3.72258957598094e-06	0.00144262354198431	0.62255377695509	0.999925960674445	3.21560609536208e-05	not	368.976017688481	334.13338730898	363.175967202671	375.703957336315
ENSG00000073849	148.738109902461	4.15336965101089e-06	0.00144266645083616	0.385095831245308	0.999925960674445	3.21560609536208e-05	not	151.823049672318	125.674050152034	144.314660651588	173.140679133904
ENSG00000073910	5.15509206535064	-4.85646400476891e-07	0.00144269383946262	0.606961034948286	0.999925960674445	3.21560609536208e-05	not	8.2812572548537	3.98965238577886	3.82290491792285	4.52655370284717
ENSG00000073921	2494.86907758917	7.77645884377469e-06	0.00144243562713996	0.577932585430124	0.999925960674445	3.21560609536208e-05	not	2522.10290395044	2395.78625766021	2552.74475894298	2508.84238980304
ENSG00000073969	820.412528772128	7.56840473512817e-07	0.00144255129763196	0.941526146534264	0.999925960674445	3.21560609536208e-05	not	830.886144570321	805.90978192733	839.127629484066	805.726559106796
ENSG00000074047	71.453486943633	1.47855950619587e-06	0.00144267942257086	0.665170222791146	0.999925960674445	3.21560609536208e-05	not	71.7708962087321	64.8318512689065	86.9710868827448	62.2401134141486
ENSG00000074054	1854.68427376991	-5.75482665426966e-06	0.00144250333411995	0.603320159729771	0.999925960674445	3.21560609536208e-05	not	1760.2272365039	2007.79256314321	1807.27829994803	1843.43899548451
ENSG00000074071	391.663883862086	8.67353474752475e-06	0.00144262896768569	0.251468134839566	0.999925960674445	3.21560609536208e-05	not	380.93783372327	359.068714720098	396.626385234496	430.022601770481
ENSG00000074181	188.470871178843	-7.53899919915746e-07	0.00144265537348041	0.58986200341168	0.999925960674445	3.21560609536208e-05	not	187.708497776684	203.472271674722	199.746781961469	162.955933302498
ENSG00000074201	1398.92298165502	5.57947155138591e-06	0.00144252183150601	0.623758305849911	0.999925960674445	3.21560609536208e-05	not	1456.58113715927	1296.63702537813	1390.58166389444	1451.89210018823
ENSG00000074211	46.8541508218019	-1.48921814849912e-06	0.00144268443662337	0.595301072620936	0.999925960674445	3.21560609536208e-05	not	43.246565664236	56.8525464973488	42.0519540971514	45.2655370284717
ENSG00000074219	336.078158758376	-4.69599171076645e-06	0.00144263255131356	0.496194205719831	0.999925960674445	3.21560609536208e-05	not	325.729452024245	370.040258780989	306.788119663309	341.754804564961
ENSG00000074266	285.288554982828	-6.83532496600692e-06	0.00144264513269982	0.290282908702686	0.999925960674445	3.21560609536208e-05	not	291.684283309847	313.187712283641	289.585047532656	246.697176805171
ENSG00000074276	16.5326143166577	3.51729292871251e-07	0.00144269100014164	0.839173337317678	0.999925960674445	3.21560609536208e-05	not	15.6423748147237	15.9586095431154	15.2916196716914	19.2378532371005
ENSG00000074317	16.6581479198725	-6.57762234396243e-07	0.00144269116279211	0.695592129001896	0.999925960674445	3.21560609536208e-05	not	20.2430732896424	15.9586095431154	19.1145245896142	11.3163842571179
ENSG00000074319	695.913777085032	5.71267530032166e-06	0.00144257767041398	0.491620137579257	0.999925960674445	3.21560609536208e-05	not	649.618624658523	706.168472282858	733.042018011706	694.82599338704
ENSG00000074356	1113.17780689563	-2.03727249755642e-05	0.0014425908279841	0.455620609818549	0.999925960674445	3.21560609536208e-05	not	1109.6884721504	1169.96556212965	1074.23628193632	1098.82091136615
ENSG00000074370	53.0546623202748	-4.06824283271109e-07	0.00144268299556469	0.888269539471936	0.999925960674445	3.21560609536208e-05	not	53.3681023090572	54.8577203044593	62.1222049162463	41.8706217513363
ENSG00000074416	599.551254240745	1.34120292384116e-05	0.00144264448868596	0.0548256099133233	0.999925960674445	3.21560609536208e-05	not	610.052617774222	481.750525582798	704.370231127285	602.031642478673
ENSG00000074527	113.286747856144	-1.36490640910834e-06	0.00144266922606636	0.752034127155777	0.999925960674445	3.21560609536208e-05	not	114.097322177984	118.692158476921	118.510052455608	101.847458314061
ENSG00000074582	370.994616526762	3.64639387637133e-06	0.00144262357680321	0.609230807594458	0.999925960674445	3.21560609536208e-05	not	384.618392503205	338.123039694759	370.821777038516	390.415256870568
ENSG00000074590	505.047432169041	-1.08984536550997e-07	0.00144260992435819	0.985894352489767	0.999925960674445	3.21560609536208e-05	not	490.434457426336	521.647049440586	554.321213098813	453.787008710429
ENSG00000074603	1518.20340213934	-8.20423994670693e-06	0.00144249947246318	0.501529706226012	0.999925960674445	3.21560609536208e-05	not	1496.14714404357	1600.84801979377	1489.97719176043	1485.84125295958
ENSG00000074621	370.101533922734	5.49353646777158e-06	0.00144262849994741	0.446288664126077	0.999925960674445	3.21560609536208e-05	not	363.455179518579	349.09458375565	414.785183594629	353.071188822079
ENSG00000074657	1031.5235819924	7.25840299932591e-06	0.00144254413953715	0.500135532965437	0.999925960674445	3.21560609536208e-05	not	1016.75436295704	1000.40533573405	1102.90806882074	1006.02656045778
ENSG00000074660	47.0725070404409	2.68604663300268e-06	0.00144268500010347	0.348031476105722	0.999925960674445	3.21560609536208e-05	not	44.1667053592197	38.8991107613439	55.4321213098813	49.7920907313188
ENSG00000074695	2552.83431296723	6.83920474701574e-06	0.00144243646807536	0.62256631458894	0.999925960674445	3.21560609536208e-05	not	2594.79393985416	2444.659499386	2549.87758025454	2622.00623237422
ENSG00000074696	2493.77407569224	-5.66987163495219e-06	0.00144244295195486	0.669419292013397	0.999925960674445	3.21560609536208e-05	not	2617.79743222875	2425.70865055355	2478.19811304349	2453.39210694316
ENSG00000074755	1149.53820568687	-1.09963462744787e-05	0.00144254149504272	0.326533770952239	0.999925960674445	3.21560609536208e-05	not	1141.89336147483	1229.81034791633	1103.86379505022	1122.5853183061
ENSG00000074800	25654.2256722141	-0.000311352218645423	0.00145982356979897	0.174544444981615	0.999925960674445	3.21560609536208e-05	not	25874.3282229429	23846.1523098003	25507.3773386107	27389.0448175025
ENSG00000074842	861.187073630346	1.99813281373714e-05	0.00144262818627294	0.094907490207583	0.999925960674445	3.21560609536208e-05	not	833.646563655272	782.969280709102	863.976511450564	964.155938706447
ENSG00000074855	220.624635002464	3.55806446690377e-07	0.00144265003025847	0.952056902067931	0.999925960674445	3.21560609536208e-05	not	198.750174116489	241.373969339621	234.152926222775	208.22147033097
ENSG00000074935	942.52328931024	-5.84502556894327e-06	0.00144255433655569	0.56607616763512	0.999925960674445	3.21560609536208e-05	not	908.177878948956	1015.36653218072	929.921621284733	916.627124826551
ENSG00000074964	44.3377115458939	3.50191343354158e-07	0.00144268483335682	0.89924177392603	0.999925960674445	3.21560609536208e-05	not	39.566006884301	47.8758286293463	52.5649426214392	37.3440680484891
ENSG00000074966	9.74870236048971	6.65215211082627e-08	0.00144269262649978	0.961965264514188	0.999925960674445	3.21560609536208e-05	not	8.2812572548537	10.9715440608919	9.55726229480712	10.1847458314061
ENSG00000075043	15.9123953380031	3.11108597077595e-07	0.00144269110982979	0.855841076417508	0.999925960674445	3.21560609536208e-05	not	15.6423748147237	14.9611964466707	17.2030721306528	15.8429379599651
ENSG00000075089	376.559414340172	2.27161882108437e-05	0.00144270568394954	0.747280536626255	0.999925960674445	3.21560609536208e-05	not	361.614900128611	380.014389745437	383.246218021766	381.362149464874
ENSG00000075131	268.07770494397	3.11166753748531e-06	0.00144264113399106	0.624255113606494	0.999925960674445	3.21560609536208e-05	not	281.562746665026	239.379143146732	275.249154090445	276.119775873677
ENSG00000075142	1389.07926504077	9.91841152556696e-06	0.00144255531550259	0.250907156911167	0.999925960674445	3.21560609536208e-05	not	1451.98043868435	1216.84397766255	1428.81071307367	1458.6819307425
ENSG00000075151	3476.61896260965	-2.11972583736599e-06	0.00144240796446858	0.926955542827487	0.999925960674445	3.21560609536208e-05	not	3347.46821035086	3622.60436628721	3495.09082121097	3441.31245258956
ENSG00000075188	648.842879595436	-2.64778894139079e-06	0.00144258049711485	0.771126274041784	0.999925960674445	3.21560609536208e-05	not	633.9762498438	678.240905582406	615.487691785579	667.666671169957
ENSG00000075213	277.168962998721	-4.82390971996221e-07	0.00144264160624095	0.936966729846504	0.999925960674445	3.21560609536208e-05	not	259.479393985416	298.22651583697	302.009488515905	248.960453656594
ENSG00000075218	1070.78788222723	-1.35121940708933e-05	0.00144256188673427	0.225916546482119	0.999925960674445	3.21560609536208e-05	not	1140.05308208486	1086.18286202829	992.04382620098	1064.8717585948
ENSG00000075223	779.802867831824	-1.38531714652009e-05	0.00144260377385742	0.143723306852935	0.999925960674445	3.21560609536208e-05	not	798.68125524589	848.798545074453	783.695508174184	688.036162832769
ENSG00000075234	269.414426544383	-2.7401317432192e-06	0.00144263725664331	0.738444299838969	0.999925960674445	3.21560609536208e-05	not	271.441210020205	277.280840811631	261.868986877715	267.066668467983
ENSG00000075239	598.616186252936	1.01611152773276e-05	0.00144260433903024	0.287328119493356	0.999925960674445	3.21560609536208e-05	not	603.611639909336	541.59531136948	633.646490145712	615.611303587215
ENSG00000075240	194.790692114737	-9.66064711670113e-07	0.00144265210036439	0.806459677698127	0.999925960674445	3.21560609536208e-05	not	188.628637471668	207.461924060501	199.746781961469	183.32542496531
ENSG00000075275	459.103767119133	-8.20858540798823e-06	0.00144262564068526	0.282422072385237	0.999925960674445	3.21560609536208e-05	not	456.389288711937	507.68326609036	400.449290152419	471.893223521817
ENSG00000075292	2510.69461848479	-2.03472329687009e-05	0.00144256085503255	0.0949863449953478	0.999925960674445	3.21560609536208e-05	not	2485.29731615109	2785.77477837009	2510.69280484583	2261.01357457216
ENSG00000075303	626.619252364925	-3.93755018304153e-06	0.00144258160020861	0.666240475942312	0.999925960674445	3.21560609536208e-05	not	659.740161303345	614.406467409945	608.797608179214	623.532772567197
ENSG00000075336	333.672043833273	1.52393855726357e-06	0.00144262878497207	0.827107230679865	0.999925960674445	3.21560609536208e-05	not	355.173922263725	304.210994415638	333.548454088769	341.754804564961
ENSG00000075340	1261.39488866823	-7.701884450087e-06	0.00144251786891711	0.507182817456938	0.999925960674445	3.21560609536208e-05	not	1327.76157986154	1246.76637055589	1244.35555078389	1226.69605347158
ENSG00000075391	632.109059797828	-1.8354600281647e-06	0.00144257872680477	0.840628573716002	0.999925960674445	3.21560609536208e-05	not	658.820021608361	615.403880506389	637.469395063635	616.742942012927
ENSG00000075399	218.018575436019	2.53882417413639e-06	0.00144264769644216	0.668589600660579	0.999925960674445	3.21560609536208e-05	not	205.191151981375	219.430881217837	218.861306551083	228.590961993782
ENSG00000075407	558.099444014369	8.3817714028574e-05	0.00144381025267286	0.971878602198318	0.999925960674445	3.21560609536208e-05	not	572.326890279889	542.592724465925	581.081547524273	536.396613787389
ENSG00000075413	3793.38413002132	-1.01838635917608e-05	0.00144245264752409	0.797218352057445	0.999925960674445	3.21560609536208e-05	not	3616.14900128611	4021.56960486509	3681.4574359597	3854.36047797436
ENSG00000075415	6955.35692549999	1.01432269369471e-05	0.00144233229430288	0.236431855819862	0.999925960674445	3.21560609536208e-05	not	6927.73176353261	6623.82037348936	7107.73596864806	7162.13959632993
ENSG00000075420	1201.96448611319	-6.08439038063182e-06	0.00144251516711026	0.59902465160601	0.999925960674445	3.21560609536208e-05	not	1236.66775005815	1206.86984669811	1203.25932291622	1161.0610247803
ENSG00000075426	719.982730662401	-4.35508214178749e-06	0.00144267920330188	0.240651217005026	0.999925960674445	3.21560609536208e-05	not	645.017926183605	957.516572586927	622.177775391944	655.218648487127
ENSG00000075539	4406.25059330628	-2.47753143380729e-05	0.00144246678355993	0.41181944969001	0.999925960674445	3.21560609536208e-05	not	4391.82676415741	4588.10024364569	4282.60923430307	4362.46613111896
ENSG00000075568	2344.2363490585	-2.45440083938305e-05	0.00144257123896121	0.0557093516220535	0.999925960674445	3.21560609536208e-05	not	2339.91524434366	2600.25594243137	2172.36571960966	2264.4084898493
ENSG00000075618	6425.94970727235	6.33931236808702e-06	0.00144239314023331	0.671710404913656	0.999925960674445	3.21560609536208e-05	not	6373.8076671524	6344.54470648483	6154.87691785579	6830.56953759638
ENSG00000075624	29257.831286011	7.29115880792637e-06	0.00144235487280827	0.646776281427127	0.999925960674445	3.21560609536208e-05	not	29104.9386920308	28799.3057467447	27967.4166532941	31159.6640519742
ENSG00000075643	297.68469056638	2.20231181771624e-06	0.00144264641051806	0.713745578680118	0.999925960674445	3.21560609536208e-05	not	339.531547449002	242.371382436066	313.478203269674	295.357629110778
ENSG00000075651	481.631183816192	-8.65292215106377e-06	0.00144262062023951	0.27516134032739	0.999925960674445	3.21560609536208e-05	not	466.510825356758	544.587550658815	449.191327855935	466.235031393258
ENSG00000075702	2635.66815652677	-2.32203578239223e-05	0.00144255126345213	0.0758336417189603	0.999925960674445	3.21560609536208e-05	not	2822.06844451514	2704.98431755807	2372.11250157113	2643.50736246275
ENSG00000075711	1664.80868250977	-8.39901338570872e-06	0.00144248075158274	0.405273393329281	0.999925960674445	3.21560609536208e-05	not	1683.85564182025	1724.52724375291	1649.58347208371	1601.26837238219
ENSG00000075785	4490.81218007484	5.90623701206236e-06	0.00144235222282482	0.496476820318254	0.999925960674445	3.21560609536208e-05	not	4478.31989548588	4364.67971004207	4572.19428183573	4548.05483293569
ENSG00000075790	16.8170490062024	8.451672439586e-09	0.00144269098572959	0.998142174606751	0.999925960674445	3.21560609536208e-05	not	16.5625145097074	16.9560226395602	13.38016721273	20.3694916628123
ENSG00000075826	178.765104512544	-4.28134424008307e-06	0.00144266067098515	0.410203627807579	0.999925960674445	3.21560609536208e-05	not	197.830034421505	180.531770456493	187.32234097822	149.376272193957
ENSG00000075856	967.105354836985	7.59609329220009e-06	0.00144254182135756	0.44502936560117	0.999925960674445	3.21560609536208e-05	not	929.341091933582	955.521746394037	978.66365898825	1004.89492203207
ENSG00000075886	22.8167765873425	-5.26691737805096e-07	0.00144268946388317	0.791923432015508	0.999925960674445	3.21560609536208e-05	not	24.8437717645611	22.9405012182285	21.9817032780564	21.501130088524
ENSG00000075914	257.666264840617	3.72637421530066e-06	0.00144264541131674	0.511632317147636	0.999925960674445	3.21560609536208e-05	not	259.479393985416	236.386903857398	291.496499991617	243.302261528035
ENSG00000075945	301.288836829266	1.06113068832117e-06	0.00144263038198997	0.877775356684029	0.999925960674445	3.21560609536208e-05	not	296.284981784766	301.218755126304	295.31940490954	312.332205496455
ENSG00000075975	322.036789458182	7.9569463319428e-06	0.00144263822005962	0.255947083911946	0.999925960674445	3.21560609536208e-05	not	305.486378734603	301.218755126304	355.530157366825	325.911866604996
ENSG00000076003	2180.17315366677	1.49571663150931e-05	0.00144249370184872	0.256212667947909	0.999925960674445	3.21560609536208e-05	not	2198.21373131616	2025.74599887922	2227.79784091954	2268.93504355214
ENSG00000076043	441.157741118911	5.5918175073378e-06	0.0014426216901156	0.459347771892827	0.999925960674445	3.21560609536208e-05	not	458.229568101905	391.983346902773	430.076803266321	484.341246204647
ENSG00000076053	318.663062279777	5.91983561104954e-07	0.00144262930971481	0.821549926214491	0.999925960674445	3.21560609536208e-05	not	320.208613854343	324.159256344532	295.31940490954	334.96497401069
ENSG00000076067	1598.53874466202	-1.53595920283951e-05	0.00144252106060342	0.779175519060019	0.999925960674445	3.21560609536208e-05	not	1641.529215851	1581.89717096132	1623.77886388773	1546.94972794802
ENSG00000076108	4274.74676728741	-7.16130801937186e-06	0.00144237468398897	0.645755675864313	0.999925960674445	3.21560609536208e-05	not	4218.84050150047	4423.52708273231	4279.74205561463	4176.87742930222
ENSG00000076201	1386.47718239329	4.24321795423869e-06	0.00144252223497733	0.72198339485614	0.999925960674445	3.21560609536208e-05	not	1446.45960051445	1293.6447860888	1356.17551963313	1449.62882333681
ENSG00000076242	832.949198582377	-4.73601103271204e-06	0.00144256447897012	0.771135504147397	0.999925960674445	3.21560609536208e-05	not	887.934805659313	794.938237866438	804.72148522276	844.202265580997
ENSG00000076248	1437.58449205524	1.7222748280634e-05	0.0014425794471301	0.0934360988064447	0.999925960674445	3.21560609536208e-05	not	1462.10197532917	1253.74826223101	1490.93291798991	1543.55481267088
ENSG00000076258	14.5321626223199	-2.05535713395341e-06	0.00144269231080165	0.194679718522269	0.999925960674445	3.21560609536208e-05	not	17.4826542046911	19.9482619288943	10.5129885242878	10.1847458314061
ENSG00000076321	260.358096181624	-3.55723261554225e-06	0.00144264116015191	0.517032418238188	0.999925960674445	3.21560609536208e-05	not	256.718974900465	283.265319390299	251.355998353427	250.092092082306
ENSG00000076344	14.7413541125838	-1.68214828975076e-06	0.00144269197099896	0.294494195242858	0.999925960674445	3.21560609536208e-05	not	18.4027938996749	17.9534357360049	12.4244409832493	10.1847458314061
ENSG00000076351	26.0416261356375	2.23697476057419e-06	0.00144268957160492	0.297439440432577	0.999925960674445	3.21560609536208e-05	not	22.0833526796099	20.945675025339	30.5832393433828	30.5542374942184
ENSG00000076382	1069.41224681775	1.97357562231064e-06	0.00144254863748724	0.848902687019003	0.999925960674445	3.21560609536208e-05	not	1119.81000879522	1003.39757502338	1021.67133931488	1132.7700641375
ENSG00000076513	471.035883428659	3.05188235728819e-06	0.00144260539804366	0.707734317177672	0.999925960674445	3.21560609536208e-05	not	438.906634507246	487.735004161466	478.818840969837	478.683054076088
ENSG00000076554	1347.23983454007	8.31063770772606e-06	0.001442532347767	0.459734599664533	0.999925960674445	3.21560609536208e-05	not	1395.85191729034	1233.80000030211	1362.8656032395	1396.44181732835
ENSG00000076555	260.471975299242	-4.09419373942038e-06	0.00144264767903101	0.49560046145324	0.999925960674445	3.21560609536208e-05	not	238.31618100079	304.210994415638	250.400272123947	248.960453656594
ENSG00000076604	344.367053047399	1.57243192980831e-06	0.00144262202240993	0.831967345668652	0.999925960674445	3.21560609536208e-05	not	340.451687143985	341.115278984093	350.751526219421	345.149719842096
ENSG00000076641	265.577933095055	-1.57739748611457e-05	0.0014426818241718	0.0130323869527204	0.999925960674445	3.21560609536208e-05	not	289.844003919879	315.18253847653	220.772759010045	236.512430973765
ENSG00000076650	571.648977965442	-4.74832291198584e-06	0.00144260279326598	0.367671010414584	0.999925960674445	3.21560609536208e-05	not	542.882420040409	645.326273399731	549.54258195141	548.844636470219
ENSG00000076685	1079.21643021608	-3.03018473079678e-05	0.0014426856359512	0.550227466435413	0.999925960674445	3.21560609536208e-05	not	1076.56344313098	1125.08197278964	1093.35080652594	1021.86949841775
ENSG00000076706	31.8558019611528	2.88399869192617e-06	0.00144268902150708	0.215946494587485	0.999925960674445	3.21560609536208e-05	not	24.8437717645611	26.9301536040073	43.9634065561128	31.6858759199302
ENSG00000076770	101.610064655041	-3.62877443306967e-06	0.00144267434855813	0.371750082094628	0.999925960674445	3.21560609536208e-05	not	121.458439737854	97.7464834515821	95.5726229480713	91.6627124826551
ENSG00000076826	57.4688612062274	-1.2499248202963e-05	0.00144270766869752	0.54338102259365	0.999925960674445	3.21560609536208e-05	not	56.1285213940084	50.8680679186805	64.0336573752077	58.8451981370132
ENSG00000076864	30.5723988040018	-2.09933955204789e-06	0.00144268850339477	0.359983025999822	0.999925960674445	3.21560609536208e-05	not	33.1250290194148	36.9042845684545	29.6275131139021	22.6327685142358
ENSG00000076924	1314.19153908132	-2.76367445110624e-06	0.00144249765179788	0.816767664294192	0.999925960674445	3.21560609536208e-05	not	1327.76157986154	1318.58011349991	1286.40750488104	1324.0169580828
ENSG00000076928	1423.60089700362	1.14997723784959e-06	0.00144249031817174	0.925482629620079	0.999925960674445	3.21560609536208e-05	not	1397.69219668031	1442.25933745906	1454.61532126964	1399.83673260549
ENSG00000076944	20.545385259642	-7.28393505468261e-07	0.00144269012489521	0.699917003653227	0.999925960674445	3.21560609536208e-05	not	20.2430732896424	23.9379143146732	21.0259770485757	16.9745763856769
ENSG00000076984	823.157801537274	-5.47924983150524e-07	0.00144255722599138	0.934423589459416	0.999925960674445	3.21560609536208e-05	not	786.719439211101	864.757154617568	816.190199976528	824.964412343896
ENSG00000077044	1435.63758677049	-7.61214562265365e-06	0.00144250397573131	0.262983108664502	0.999925960674445	3.21560609536208e-05	not	1443.69918142949	1524.04721136753	1407.78473602509	1367.01921825984
ENSG00000077063	68.1837043981016	-1.09468664080202e-06	0.0014426789203591	0.748255102557918	0.999925960674445	3.21560609536208e-05	not	67.1701977338133	73.8085691369089	64.9893836046885	66.7666671169957
ENSG00000077092	15.5311239750889	3.32385360959681e-08	0.00144269137244691	0.98583734570423	0.999925960674445	3.21560609536208e-05	not	11.0416763398049	19.9482619288943	15.2916196716914	15.8429379599651
ENSG00000077097	2909.96388495352	2.8471528580735e-05	0.00144254106105603	0.120819522638296	0.999925960674445	3.21560609536208e-05	not	2793.54411397065	2803.7282141061	3082.2170900753	2960.36612166205
ENSG00000077147	4923.68279435293	2.10079409034662e-05	0.00144247840657181	0.147547743627351	0.999925960674445	3.21560609536208e-05	not	4988.07728650688	4505.31495664078	5154.23155558948	5047.10737867459
ENSG00000077150	2058.69399269353	1.02600975471631e-05	0.00144248279011264	0.42678247494195	0.999925960674445	3.21560609536208e-05	not	2097.91850456294	1927.00210233119	2071.0587392847	2138.79662459529
ENSG00000077152	361.975151813771	7.10136392549596e-06	0.00144263443963715	0.316139556620554	0.999925960674445	3.21560609536208e-05	not	374.496855858384	312.190299187196	383.246218021766	377.967234187738
ENSG00000077157	191.524204656982	-4.18081538683371e-06	0.00144265502417872	0.452214584498692	0.999925960674445	3.21560609536208e-05	not	194.14947564157	207.461924060501	177.765078683413	186.720340242446
ENSG00000077232	2918.72952937253	1.33217553816625e-05	0.00144243389097304	0.342132194514962	0.999925960674445	3.21560609536208e-05	not	2903.04073767371	2796.74632243098	3030.60787368334	2944.52318370208
ENSG00000077235	2619.80977086256	-1.3585240489698e-05	0.00144244631884723	0.339253182381002	0.999925960674445	3.21560609536208e-05	not	2632.51966734849	2733.90929735497	2532.67450812389	2580.13561062289
ENSG00000077238	447.393182138072	-4.50693921632074e-05	0.00144295892712022	0.62057324748424	0.999925960674445	3.21560609536208e-05	not	432.46565664236	482.747938679242	438.678339331647	435.68079389904
ENSG00000077254	1145.05079197512	-7.34473342308103e-06	0.00144252789407441	0.514433457908201	0.999925960674445	3.21560609536208e-05	not	1134.53224391496	1203.87760740877	1137.31421308205	1104.47910349471
ENSG00000077264	56.4810644959688	-1.81139473216798e-06	0.0014426826212052	0.553006333536111	0.999925960674445	3.21560609536208e-05	not	69.0104771237808	51.8654810151252	56.387847539362	48.6604523056071
ENSG00000077312	1316.38882609935	1.22716992635331e-05	0.00144255558259488	0.196054218751236	0.999925960674445	3.21560609536208e-05	not	1334.20255772643	1184.92675857632	1316.03501799494	1430.3909700997
ENSG00000077327	32.5044897888733	1.57027250872011e-07	0.00144268718091194	0.949179206126093	0.999925960674445	3.21560609536208e-05	not	29.4444702394798	34.909458375565	30.5832393433828	35.0807911970655
ENSG00000077348	860.033516253242	1.44936422196949e-05	0.0014426173338384	0.0581838909014982	0.999925960674445	3.21560609536208e-05	not	876.893129319508	713.150363957972	898.38265571187	951.707916023617
ENSG00000077380	1600.55262267531	-3.98831906952814e-06	0.00144248560959706	0.618510961578758	0.999925960674445	3.21560609536208e-05	not	1672.81396548045	1574.91527928621	1607.53151798656	1546.94972794802
ENSG00000077454	193.788430124141	-6.39579814193746e-06	0.00144265934269676	0.249262535842055	0.999925960674445	3.21560609536208e-05	not	220.833526796099	195.492966903164	177.765078683413	181.062148113887
ENSG00000077458	566.26336086935	-4.68020375584033e-05	0.00144296854069752	0.67067437365985	0.999925960674445	3.21560609536208e-05	not	549.323397905295	603.434923349053	560.055570475698	552.239551747354
ENSG00000077463	367.164572906768	6.21794345201775e-06	0.0014426279039316	0.419691290688122	0.999925960674445	3.21560609536208e-05	not	330.330150499164	375.027324263213	384.201944251246	379.09887261345
ENSG00000077514	480.803812229077	-6.91270823778674e-06	0.00144260670340976	0.407006668451255	0.999925960674445	3.21560609536208e-05	not	492.274736816303	503.693613704581	458.748590150742	468.498308244682
ENSG00000077522	16.2250289531669	5.13245593115031e-07	0.00144269132463236	0.75791548362052	0.999925960674445	3.21560609536208e-05	not	19.3229335946586	10.9715440608919	21.0259770485757	13.5796611085415
ENSG00000077549	2324.69128637201	-7.55672634220694e-05	0.00144341521294423	0.960379168443639	0.999925960674445	3.21560609536208e-05	not	2340.83538403865	2302.0294265944	2297.56585567163	2358.33447918337
ENSG00000077585	137.331361646644	-6.4036694815911e-06	0.00144267250233592	0.759830650660608	0.999925960674445	3.21560609536208e-05	not	138.941093942545	128.666289441368	123.288683603012	158.429379599651
ENSG00000077616	138.70095886454	-7.51034762638544e-06	0.00144267470906479	0.107246626083516	0.999925960674445	3.21560609536208e-05	not	168.385564182025	143.627485888039	131.890219668338	110.900565719756
ENSG00000077684	628.323804779626	-1.35677469283849e-05	0.00144261089507364	0.393596457699412	0.999925960674445	3.21560609536208e-05	not	626.61513228393	672.256427003738	595.417440966484	619.00621886435
ENSG00000077713	571.372595795815	9.55100121710797e-06	0.00144260472686676	0.510741992666344	0.999925960674445	3.21560609536208e-05	not	581.528287229726	529.626354212144	573.435737688427	600.900004052961
ENSG00000077721	1099.24756120826	1.09417544708428e-06	0.00144251651582601	0.924014611719621	0.999925960674445	3.21560609536208e-05	not	1096.80651642062	1095.1595798963	1109.59815242711	1095.42599608901
ENSG00000077782	1829.74085472785	-8.67040515870378e-06	0.00144248541565692	0.518163991653343	0.999925960674445	3.21560609536208e-05	not	1819.11617698286	1907.0538404023	1734.64310650749	1858.15029501876
ENSG00000077935	62.0349754875455	-1.91500207049752e-06	0.00144268192541558	0.541981056322191	0.999925960674445	3.21560609536208e-05	not	55.2083816990247	77.7982215226878	63.077931145727	52.0553675827424
ENSG00000077942	635.223278451382	-9.30439059603486e-06	0.00144258981204609	0.317332368263712	0.999925960674445	3.21560609536208e-05	not	650.538764353507	669.264187714404	614.531965556098	606.55819618152
ENSG00000078018	273.208665154473	-1.14751856108929e-05	0.00144267413434225	0.0412641582147773	0.999925960674445	3.21560609536208e-05	not	261.319673375383	357.073888527208	262.824713107196	211.616385608105
ENSG00000078043	1060.27407257793	-2.19853267671093e-05	0.00144262378547205	0.0375929788854306	0.999925960674445	3.21560609536208e-05	not	1125.33084696512	1144.03282162209	926.09871636681	1045.6339053577
ENSG00000078061	308.72541594327	1.74931019618978e-06	0.00144262937478045	0.801202824051287	0.999925960674445	3.21560609536208e-05	not	307.326658124571	302.216168222749	322.079739335	303.27909809076
ENSG00000078070	376.835440674392	3.25202378321136e-06	0.0014426216893986	0.659684351620677	0.999925960674445	3.21560609536208e-05	not	346.892665008872	390.985933806328	393.759206546054	375.703957336315
ENSG00000078081	161.732636192892	8.0175753068515e-06	0.00144267643822026	0.084431184703724	0.999925960674445	3.21560609536208e-05	not	164.70500540209	115.699919187587	203.569686879392	162.955933302498
ENSG00000078124	744.871852468638	-1.76679799267483e-06	0.00144256468591113	0.854950254187045	0.999925960674445	3.21560609536208e-05	not	771.077064396378	728.111560404642	718.706124569496	761.592660504036
ENSG00000078140	3844.1819792727	4.11006428282061e-06	0.00144238130036177	0.749226597638748	0.999925960674445	3.21560609536208e-05	not	3921.63538002072	3707.38447948501	3858.26678841364	3889.44126917143
ENSG00000078142	957.113754060047	1.82447229257628e-06	0.00144253189502108	0.787327940713217	0.999925960674445	3.21560609536208e-05	not	948.66402552824	948.539854718924	973.885027840846	957.366108152176
ENSG00000078177	1061.0920301393	-0.000165275577598776	0.00144731296245091	0.766674863957361	0.999925960674445	3.21560609536208e-05	not	1034.23701716173	1109.12336324652	1059.90038849411	1041.10735165485
ENSG00000078237	107.206705650842	-3.45821807064024e-06	0.0014426724727674	0.411012214701137	0.999925960674445	3.21560609536208e-05	not	105.816064923131	123.679223959145	97.4840754070327	101.847458314061
ENSG00000078246	1164.9000282034	-5.05837157860963e-06	0.00144251984180494	0.655938254209442	0.999925960674445	3.21560609536208e-05	not	1148.33433933971	1214.84915146966	1160.25164258958	1136.16497941464
ENSG00000078269	2096.1252531079	-2.311078466117e-06	0.00144243740001948	0.864918899288333	0.999925960674445	3.21560609536208e-05	not	2128.2831144974	2082.59854537657	2083.48318026795	2090.13617228968
ENSG00000078304	3503.61371148527	6.99251670708926e-06	0.00144239205720604	0.641456241337819	0.999925960674445	3.21560609536208e-05	not	3518.61419361784	3409.15796364804	3477.88774908031	3608.7949395949
ENSG00000078369	7693.72459116474	3.2312764828425e-05	0.00144248886161573	0.0887790969896668	0.999925960674445	3.21560609536208e-05	not	7516.62116832221	7304.05610526465	7824.53064075859	8129.69045031351
ENSG00000078399	90.6209796271899	-1.69875215041777e-06	0.001442673983446	0.665393808469035	0.999925960674445	3.21560609536208e-05	not	96.6146679732931	91.7620048729138	86.9710868827448	87.136158779808
ENSG00000078403	787.025966117973	-3.41647619813454e-06	0.001442563280023	0.727084776314679	0.999925960674445	3.21560609536208e-05	not	770.156924701394	824.86063075978	802.810032763799	750.276276246918
ENSG00000078487	55.5253614396957	5.88629869091542e-07	0.0014426821393616	0.849122887037646	0.999925960674445	3.21560609536208e-05	not	61.6493595639109	46.8784155329016	59.2550262278042	54.318644434166
ENSG00000078618	2732.70464493556	1.18421027759517e-05	0.00144244327168748	0.401931593189585	0.999925960674445	3.21560609536208e-05	not	2756.7385261713	2591.27922456337	2801.23357860797	2781.56725039958
ENSG00000078668	1133.10790176474	1.41102329512354e-05	0.00144255286238627	0.211811809047329	0.999925960674445	3.21560609536208e-05	not	1106.00791337046	1069.22683938873	1149.7386540653	1207.45820023448
ENSG00000078674	3786.77626680685	-1.23963640620118e-06	0.00144239206891595	0.932409993429608	0.999925960674445	3.21560609536208e-05	not	3818.57973418254	3769.22409146458	3646.09556546892	3913.20567611138
ENSG00000078687	560.198604357067	-9.87117938923472e-06	0.00144261689147607	0.278205959514083	0.999925960674445	3.21560609536208e-05	not	553.00395668523	621.388359085058	569.612832770505	496.789268887477
ENSG00000078699	583.198266430627	-1.45785408863646e-05	0.0014426284220052	0.0913452011525783	0.999925960674445	3.21560609536208e-05	not	584.288706314678	664.27712223218	534.250962279718	549.976274895931
ENSG00000078747	973.646489534979	-9.05547723565986e-06	0.00144254453493524	0.405705131520529	0.999925960674445	3.21560609536208e-05	not	995.591149972411	1005.39240121627	950.947598333309	942.654808617923
ENSG00000078795	29.993163780513	8.78393293388851e-07	0.00144268798801825	0.701397424115064	0.999925960674445	3.21560609536208e-05	not	31.2847496294473	24.9353274111179	28.6717868844214	35.0807911970655
ENSG00000078804	1355.66113044397	-2.41850077573339e-05	0.00144260522494123	0.0394389866702318	0.999925960674445	3.21560609536208e-05	not	1409.6540127151	1472.1817303524	1228.10820488272	1312.70057382568
ENSG00000078808	1801.97928558867	-9.61291311556655e-07	0.00144245458329232	0.941061020359285	0.999925960674445	3.21560609536208e-05	not	1809.91478003302	1801.32805217916	1799.63249011218	1797.04182003033
ENSG00000078814	71.7734778796298	-3.97468576689575e-06	0.00144268116938697	0.250746466013964	0.999925960674445	3.21560609536208e-05	not	79.132013768602	81.7878739084667	70.7237409815727	55.4502828598778
ENSG00000078900	141.96554536947	-7.8037817403141e-06	0.00144267606583505	0.0906720696176956	0.999925960674445	3.21560609536208e-05	not	146.302211502415	174.547291877825	108.952790160801	138.059887936839
ENSG00000078902	437.988759564797	1.83797451934321e-06	0.00144260859582324	0.817547883314687	0.999925960674445	3.21560609536208e-05	not	445.347612372132	420.90832669967	426.253898348398	459.445200838987
ENSG00000078967	224.675585438317	3.41965142278151e-06	0.00144264772592966	0.56764189400948	0.999925960674445	3.21560609536208e-05	not	224.514085576034	209.45675025339	241.79873605862	222.932769865223
ENSG00000079134	588.742299528286	4.95421585453208e-05	0.00144301036056147	0.811767270221553	0.999925960674445	3.21560609536208e-05	not	618.333875029076	570.520291166377	593.505988507522	572.609043410167
ENSG00000079150	62.6725386867268	-5.8686799923683e-07	0.00144268106045094	0.851934661743606	0.999925960674445	3.21560609536208e-05	not	57.9688007839759	69.8189167511301	51.6092163919585	71.2932208198429
ENSG00000079156	509.206831787172	1.53530699134139e-05	0.0014426432520068	0.922730330936271	0.999925960674445	3.21560609536208e-05	not	542.882420040409	470.778981521906	509.40208031322	513.763845273153
ENSG00000079215	6.57012204334622	-1.70183861359841e-06	0.00144269410695472	0.100447227355337	0.999925960674445	3.21560609536208e-05	not	11.0416763398049	8.97671786800244	2.86717868844214	3.39491527713538
ENSG00000079246	6335.3186241558	1.56799735179418e-05	0.00144239872417492	0.284507080985727	0.999925960674445	3.21560609536208e-05	not	6394.05074044204	5963.53290364295	6391.89702276701	6591.79382977119
ENSG00000079257	6.9928424665184	3.60746616170115e-07	0.00144269335283947	0.747653149165345	0.999925960674445	3.21560609536208e-05	not	4.60069847491872	7.97930477155772	8.60153606532641	6.78983055427075
ENSG00000079277	265.371227898472	3.03842380076294e-06	0.00144264153974298	0.704355083306088	0.999925960674445	3.21560609536208e-05	not	244.757158865676	274.288601522297	256.134629500831	286.304521705083
ENSG00000079308	79.153549538743	1.96957976850685e-06	0.00144267736552846	0.590241915456267	0.999925960674445	3.21560609536208e-05	not	69.0104771237808	80.7904608120219	77.4138245879377	89.3994356312316
ENSG00000079313	946.460384847986	-7.1257696590793e-06	0.00144254922168582	0.560148276681906	0.999925960674445	3.21560609536208e-05	not	929.341091933582	1001.40274883049	920.364358989926	934.73333963794
ENSG00000079332	1449.32501954001	5.37248263417147e-07	0.00144251464713876	0.963249158800309	0.999925960674445	3.21560609536208e-05	not	1537.55343031784	1356.48181116481	1466.08403602341	1437.18080065398
ENSG00000079335	197.317862262411	-3.57380080713982e-06	0.00144265826770404	0.499193445418533	0.999925960674445	3.21560609536208e-05	not	182.187659606781	230.402425278729	172.986447536009	203.694916628123
ENSG00000079337	259.942826554509	-1.37366978870884e-06	0.00144263905424019	0.904725605996896	0.999925960674445	3.21560609536208e-05	not	253.958555815513	269.301536040073	249.444545894466	267.066668467983
ENSG00000079385	11.51222952643	-1.42038183826407e-08	0.00144269220259809	0.98991541338497	0.999925960674445	3.21560609536208e-05	not	10.1215366448212	12.9663702537813	10.5129885242878	12.4480226828297
ENSG00000079387	1324.26578868751	1.45360264736092e-06	0.00144249828510701	0.903674840279367	0.999925960674445	3.21560609536208e-05	not	1292.79627145216	1346.50768020037	1342.7953524204	1314.9638506771
ENSG00000079432	5220.12796078174	-2.46315933167913e-05	0.00144251258893492	0.0228520340849537	0.999925960674445	3.21560609536208e-05	not	5207.07053391301	5829.87954871936	4927.72443920255	4915.83732129202
ENSG00000079435	366.283758594639	-6.33355098431404e-06	0.00144263520707117	0.730487072614643	0.999925960674445	3.21560609536208e-05	not	332.170429889132	413.926435024557	360.308788514229	358.729380950638
ENSG00000079459	1810.80123855347	1.67550659693143e-06	0.00144249424944586	0.936635057307552	0.999925960674445	3.21560609536208e-05	not	1916.65098465114	1695.60226395602	1810.14547863647	1820.80622697027
ENSG00000079462	640.652549877866	-1.16725200391321e-06	0.00144257655177634	0.943374207285089	0.999925960674445	3.21560609536208e-05	not	658.820021608361	618.396119795724	627.912132768828	657.481925338551
ENSG00000079482	819.339441580656	-7.32003623631509e-06	0.0014425699985138	0.456421945689577	0.999925960674445	3.21560609536208e-05	not	799.601394940874	883.708003450018	777.005424567819	817.042943363914
ENSG00000079616	1288.78793987578	-9.6348123558553e-06	0.00144254106686091	0.382760757898908	0.999925960674445	3.21560609536208e-05	not	1385.73038064552	1263.72239319545	1197.52496553933	1308.17402012283
ENSG00000079691	409.849683176871	-4.55817305812251e-06	0.00144261916803942	0.546449213109957	0.999925960674445	3.21560609536208e-05	not	402.101046707896	441.854001725009	418.608088512552	376.835595762027
ENSG00000079739	368.216135297418	1.7269266074905e-06	0.0014426189466131	0.817291667856274	0.999925960674445	3.21560609536208e-05	not	357.934341348677	370.040258780989	361.264514743709	383.625426316297
ENSG00000079785	2214.26392520045	5.48935416437287e-07	0.00144244306604258	0.39090716399829	0.999925960674445	3.21560609536208e-05	not	2216.61652521584	2110.52611207702	2311.90174911384	2218.01131439511
ENSG00000079805	3094.802348605	-1.27125333854222e-05	0.00144241383476368	0.814308710250982	0.999925960674445	3.21560609536208e-05	not	3053.02350795606	3100.95731684662	3073.61555400997	3151.61301560734
ENSG00000079819	4616.68272877322	1.0730334733028e-05	0.00144236248583471	0.501570307409183	0.999925960674445	3.21560609536208e-05	not	4598.85819552875	4494.34341257989	4727.0219310116	4646.50737597262
ENSG00000079841	17.5810999743838	6.31165578886578e-07	0.00144269090629919	0.719230323434679	0.999925960674445	3.21560609536208e-05	not	14.7222351197399	17.9534357360049	22.9374295075371	14.7112995342533
ENSG00000079931	147.102051237996	-7.96527099564317e-07	0.00144266319862601	0.954148342817011	0.999925960674445	3.21560609536208e-05	not	162.864726012123	132.655941827147	154.827649175875	138.059887936839
ENSG00000079950	1393.91917192682	-4.34907662401329e-06	0.00144249151632355	0.721073238708185	0.999925960674445	3.21560609536208e-05	not	1421.61582874988	1395.38092192616	1372.4228655343	1386.25707149694
ENSG00000079974	166.5067125891	-3.18653054899992e-07	0.00144265729299632	0.950090711409275	0.999925960674445	3.21560609536208e-05	not	175.746681741895	158.58868233471	165.340637700163	166.350848579633
ENSG00000079999	1458.44626199487	5.16180435025908e-06	0.00144248695999025	0.672456803777095	0.999925960674445	3.21560609536208e-05	not	1440.93876234454	1440.26451126617	1487.11001307199	1465.47176129677
ENSG00000080007	23.9666902261586	-1.38651608380834e-06	0.00144268953586767	0.49825688300945	0.999925960674445	3.21560609536208e-05	not	25.7639114595448	27.927566700452	22.9374295075371	19.2378532371005
ENSG00000080031	361.86159105862	-1.2419907419455e-06	0.00144262585279994	0.859617072119912	0.999925960674445	3.21560609536208e-05	not	348.732944398839	381.011802841881	330.681275400327	387.020341593433
ENSG00000080189	951.304828976538	1.39320471853395e-05	0.0014425735520737	0.188200602166611	0.999925960674445	3.21560609536208e-05	not	874.132710234557	943.552789236701	993.955278659941	993.578537774953
ENSG00000080200	628.552125771053	-2.70813637351055e-05	0.00144270929412577	0.490591405116647	0.999925960674445	3.21560609536208e-05	not	618.333875029076	673.253840100183	587.771631130638	634.849156824315
ENSG00000080298	561.81599307541	-1.091072660605e-05	0.0014426116169758	0.207662926039317	0.999925960674445	3.21560609536208e-05	not	577.847728449791	605.429749541942	558.144118016736	505.842376293171
ENSG00000080345	4279.79622512763	-9.14127954864317e-06	0.00144236575949205	0.580976633440647	0.999925960674445	3.21560609536208e-05	not	4300.73293435402	4366.67453623496	4170.78926545383	4280.98816446771
ENSG00000080371	1741.6299808112	-9.51221744832526e-06	0.00144248706080813	0.418177103487532	0.999925960674445	3.21560609536208e-05	not	1724.34178839954	1839.22974984406	1683.98961634502	1718.95876865621
ENSG00000080493	30.7216282141974	5.8414054386001e-07	0.00144268770602982	0.802272363668799	0.999925960674445	3.21560609536208e-05	not	33.1250290194148	25.9327405075626	34.4061442613056	29.4225990685066
ENSG00000080503	539.115798361561	-6.90881817319765e-06	0.00144260801884151	0.600355040749866	0.999925960674445	3.21560609536208e-05	not	509.757391020994	593.460792384606	530.428057361795	522.816952678848
ENSG00000080546	164.927202369742	2.63582004887068e-06	0.00144265912011355	0.61176193045113	0.999925960674445	3.21560609536208e-05	not	163.784865707106	154.599029948931	180.632257371855	160.692656451074
ENSG00000080603	184.193733937286	-2.24269163713273e-06	0.0014426570946669	0.983112279031071	0.999925960674445	3.21560609536208e-05	not	184.948078691733	184.521422842272	205.481139338353	161.824294876786
ENSG00000080608	475.094459280096	5.61140051105673e-06	0.00144260452999856	0.63007782507591	0.999925960674445	3.21560609536208e-05	not	469.27124444171	460.804850557459	476.907388510876	493.394353610341
ENSG00000080618	5.37548742970293	7.50599070469854e-07	0.00144269386556464	0.436541414807121	0.999925960674445	3.21560609536208e-05	not	3.68055877993498	3.98965238577886	4.77863114740356	9.05310740569433
ENSG00000080644	14.6991852997639	1.14058621377427e-06	0.00144269177476814	0.47498107322425	0.999925960674445	3.21560609536208e-05	not	15.6423748147237	8.97671786800244	17.2030721306528	16.9745763856769
ENSG00000080802	523.34262131455	-8.39873257041901e-06	0.00144260763672079	0.511286972717866	0.999925960674445	3.21560609536208e-05	not	518.038648275848	558.551334009041	525.649426214392	491.131076758918
ENSG00000080815	2368.38736838595	-5.9928330963542e-06	0.00144243156580335	0.108819857748659	0.999925960674445	3.21560609536208e-05	not	2438.37019170692	2494.53015420823	2296.61012944215	2244.03899818648
ENSG00000080819	557.937513119845	1.5552244480918e-05	0.00144264440729025	0.0621935549188088	0.999925960674445	3.21560609536208e-05	not	521.719207055783	501.698787511692	548.586855721929	659.745202189975
ENSG00000080822	553.748289491459	-3.77045925378912e-05	0.00144283506772554	0.591000484166898	0.999925960674445	3.21560609536208e-05	not	563.125493330051	569.522878069933	562.92274916414	519.422037401712
ENSG00000080823	910.415540254819	6.71652854808445e-06	0.00144256370380715	0.158489407773942	0.999925960674445	3.21560609536208e-05	not	921.979974373712	805.90978192733	964.327765546039	949.444639172193
ENSG00000080824	29319.5273893957	-7.88942249050964e-06	0.00144237315276623	0.609852205743504	0.999925960674445	3.21560609536208e-05	not	30715.1831582524	28617.7765631918	27588.9490664197	30356.2007697188
ENSG00000080839	669.146488821439	-4.35105817084533e-05	0.00144289851200938	0.65465436157755	0.999925960674445	3.21560609536208e-05	not	672.622117033117	688.215036546854	641.292299981558	674.456501724228
ENSG00000080845	1577.21848865078	-9.59750327605347e-07	0.0014424818664912	0.937558366656566	0.999925960674445	3.21560609536208e-05	not	1566.07776086233	1594.8635412151	1526.2947884807	1621.637864045
ENSG00000080854	39.9665597164214	8.11894136562581e-07	0.00144268543951449	0.760741793973775	0.999925960674445	3.21560609536208e-05	not	38.6458671893173	37.9016976648992	39.1847754087092	44.1338986027599
ENSG00000080947	20.5631945852609	-5.57245460825429e-07	0.0014426905583643	0.755894116172444	0.999925960674445	3.21560609536208e-05	not	13.8020954247562	29.9223928933415	18.1587983601335	20.3694916628123
ENSG00000080986	1946.10587749347	-8.96840957773627e-06	0.00144249708235158	0.467557429813004	0.999925960674445	3.21560609536208e-05	not	2039.02956408398	1933.9839940063	1807.27829994803	2004.13165193558
ENSG00000081014	865.543761559751	-5.23545750798597e-06	0.0014425669264113	0.592032199702994	0.999925960674445	3.21560609536208e-05	not	839.167401825175	925.599353500696	805.677211452241	891.731079460892
ENSG00000081019	168.011800998104	8.41665962907903e-07	0.00144265821673973	0.871644697006845	0.999925960674445	3.21560609536208e-05	not	170.225843571993	161.580921624044	155.783375405356	184.457063391022
ENSG00000081026	381.326820268975	-5.48646784487489e-06	0.00144262238118215	0.521388508516696	0.999925960674445	3.21560609536208e-05	not	375.416995553368	410.934195735223	368.910324579555	370.045765207756
ENSG00000081041	930.651343175796	2.4719088910822e-05	0.00144265699689953	0.0155996169128912	0.999925960674445	3.21560609536208e-05	not	886.094526269346	816.881325988222	1053.21030488775	966.41921555787
ENSG00000081052	32.7291673059216	3.6568231166105e-07	0.00144268709355642	0.880599700949201	0.999925960674445	3.21560609536208e-05	not	33.1250290194148	30.9198059897862	36.3175967202671	30.5542374942184
ENSG00000081059	192.335037090216	1.46768149551053e-06	0.00144265264545776	0.792775843574304	0.999925960674445	3.21560609536208e-05	not	184.948078691733	193.498140710275	206.436865567834	184.457063391022
ENSG00000081087	1069.70653348702	2.20697702211051e-06	0.00144252723257397	0.842254493726131	0.999925960674445	3.21560609536208e-05	not	1089.44539886075	1036.31220720606	1102.90806882074	1050.16045906054
ENSG00000081148	12.105481565928	-6.2768136919969e-07	0.00144269211140093	0.667939541003265	0.999925960674445	3.21560609536208e-05	not	13.8020954247562	12.9663702537813	11.4687147537686	10.1847458314061
ENSG00000081154	2182.67295790243	-3.81203774875392e-06	0.00144244486780558	0.880935818569333	0.999925960674445	3.21560609536208e-05	not	2220.29708399577	2126.48472162013	2139.87102780732	2244.03899818648
ENSG00000081177	447.302149043124	5.58783562374666e-06	0.0014426151308748	0.477225625638417	0.999925960674445	3.21560609536208e-05	not	436.146215422295	429.885044567672	493.154734412048	430.022601770481
ENSG00000081181	85.9491552120858	4.1217124241752e-06	0.00144267885465689	0.268406909651874	0.999925960674445	3.21560609536208e-05	not	87.4132710234557	65.8292643653512	89.838265571187	100.715819888349
ENSG00000081189	514.314524675298	-0.285985025342708	0.170056347898073	0.001897935307073	0.999925960674445	3.21560609536208e-05	not	547.483118515328	625.378011470837	470.217304904511	414.179663810516
ENSG00000081307	830.321079269896	-9.89493872155568e-07	0.00144255034402157	0.922033179064656	0.999925960674445	3.21560609536208e-05	not	829.045865180354	837.827001013561	848.684891778873	805.726559106796
ENSG00000081320	407.740563547472	-9.35369905706459e-06	0.0014426278270889	0.224514779803348	0.999925960674445	3.21560609536208e-05	not	433.385796337344	427.890218374783	367.954598350074	401.731641127686
ENSG00000081377	838.184374913988	-1.50318932408009e-05	0.00144258679627426	0.144706638778353	0.999925960674445	3.21560609536208e-05	not	883.334107184394	878.720937967794	807.588663911202	783.09379059256
ENSG00000081386	365.929243713259	-3.77262961503857e-06	0.00144262642924896	0.595077289976318	0.999925960674445	3.21560609536208e-05	not	356.094061958709	394.975586192107	333.548454088769	379.09887261345
ENSG00000081665	281.32222175193	-4.6163847858219e-06	0.00144264971720596	0.436453819286247	0.999925960674445	3.21560609536208e-05	not	254.878695510497	334.13338730898	246.577367206024	289.699436982219
ENSG00000081692	31.5691250470188	1.00193592667123e-06	0.00144268804360082	0.660923882366405	0.999925960674445	3.21560609536208e-05	not	26.6840511545286	31.9172190862309	25.8046081959792	41.8706217513363
ENSG00000081721	187.63961217205	8.29878372799829e-06	0.00144266435333363	0.13509647351091	0.999925960674445	3.21560609536208e-05	not	168.385564182025	170.557639492046	204.525413108872	207.089831905258
ENSG00000081760	590.941875715193	6.35442958526813e-06	0.00144258730267593	0.617830385012562	0.999925960674445	3.21560609536208e-05	not	576.007449059824	582.489248323714	602.107524572849	603.163280904385
ENSG00000081791	994.983489731459	5.83265181858343e-07	0.00144253538922463	0.957539515583326	0.999925960674445	3.21560609536208e-05	not	959.705701868045	1027.33548933806	1014.02552947904	978.8672382407
ENSG00000081803	343.093542532325	-6.60244937180982e-06	0.00144263098609615	0.369469825972143	0.999925960674445	3.21560609536208e-05	not	344.13224592392	373.032498070324	325.902644252923	329.306781882131
ENSG00000081818	24.0620178747816	-6.51200848087682e-07	0.00144268921348423	0.750541704854859	0.999925960674445	3.21560609536208e-05	not	23.9236320695774	26.9301536040073	23.8931557370178	21.501130088524
ENSG00000081853	22.0209224507407	-6.80966694053468e-07	0.0014426897026165	0.728848500980729	0.999925960674445	3.21560609536208e-05	not	23.9236320695774	22.9405012182285	21.9817032780564	19.2378532371005
ENSG00000081870	213.785875016168	1.03509639493314e-06	0.00144264700614743	0.861837947406502	0.999925960674445	3.21560609536208e-05	not	212.552269541245	210.454163349835	215.994127862641	216.142939310952
ENSG00000081913	295.452820779423	4.93356262980874e-06	0.00144263560389405	0.467377117537155	0.999925960674445	3.21560609536208e-05	not	280.642606970042	287.254971776078	298.186583597982	315.72712077359
ENSG00000081923	247.844458170264	-7.27849365331224e-06	0.00144265370274792	0.323472809285215	0.999925960674445	3.21560609536208e-05	not	252.118276425546	272.293775329407	211.215496715237	255.750284210865
ENSG00000081985	24.6552699142797	-1.24546009637587e-06	0.00144268932557682	0.547768834074777	0.999925960674445	3.21560609536208e-05	not	27.6041908495123	26.9301536040073	24.8488819664985	19.2378532371005
ENSG00000082014	56.9449658846482	-1.66722651141654e-06	0.00144268258430481	0.583875790771796	0.999925960674445	3.21560609536208e-05	not	50.6076832241059	70.8163298475748	55.4321213098813	50.9237291570306
ENSG00000082068	429.281848439027	3.35656261103395e-05	0.00144280203067837	0.833952394699518	0.999925960674445	3.21560609536208e-05	not	429.705237557409	420.90832669967	444.412696708531	422.101132790498
ENSG00000082126	120.098353618867	-1.63408870796161e-06	0.00144266793604615	0.712937027206521	0.999925960674445	3.21560609536208e-05	not	128.819557297724	118.692158476921	124.244409832493	108.637288868332
ENSG00000082146	348.037995441148	-3.44155141328213e-06	0.00144262296190799	0.607128455538215	0.999925960674445	3.21560609536208e-05	not	342.291966533953	336.128213501869	358.397336055267	355.334465673503
ENSG00000082153	4133.61840614079	2.06439025509961e-05	0.00144250118453989	0.236011637231256	0.999925960674445	3.21560609536208e-05	not	4219.76064119545	3791.16717958636	4149.76328840525	4373.78251537608
ENSG00000082196	11.3436888807064	6.02965463061464e-07	0.00144269247665945	0.664020012961786	0.999925960674445	3.21560609536208e-05	not	8.2812572548537	11.9689571573366	17.2030721306528	7.92146897998254
ENSG00000082212	1202.59069111697	9.08629854666622e-06	0.00144254522589	0.404379756623586	0.999925960674445	3.21560609536208e-05	not	1238.50802944812	1100.14664537852	1265.38152783246	1206.32656180877
ENSG00000082213	463.395319637221	-4.26014061544298e-06	0.00144260647857493	0.636087860996134	0.999925960674445	3.21560609536208e-05	not	452.708729932002	493.719482740134	451.102780314896	456.050285561852
ENSG00000082258	1049.14737104063	2.22775122465508e-06	0.00144252889004934	0.839973897241515	0.999925960674445	3.21560609536208e-05	not	1013.99394387209	1070.22425248518	1035.05150652761	1077.31978127763
ENSG00000082269	1134.23503016106	6.6101322665105e-06	0.00144253561884856	0.544884078505783	0.999925960674445	3.21560609536208e-05	not	1129.01140574505	1095.1595798963	1212.81658521102	1099.95254979186
ENSG00000082438	400.09706023366	8.98377605882784e-06	0.00144262764452967	0.241657419444991	0.999925960674445	3.21560609536208e-05	not	373.5767161634	383.006629034771	438.678339331647	405.126556404821
ENSG00000082458	61.0709138158456	4.20722535376372e-07	0.00144268106836611	0.896367414515183	0.999925960674445	3.21560609536208e-05	not	51.5278229190897	68.8215036546854	58.2992999983235	65.6350286912839
ENSG00000082482	6.44278631873079	-1.26956873791046e-07	0.00144269342628169	0.904335536709811	0.999925960674445	3.21560609536208e-05	not	6.44097786488621	6.98189167511301	6.69008360636499	5.65819212855896
ENSG00000082497	68.9432290744371	-3.10798908659088e-07	0.00144267883943399	0.926014696720774	0.999925960674445	3.21560609536208e-05	not	65.3299183438458	73.8085691369089	63.077931145727	73.5564976712665
ENSG00000082512	259.578770162765	1.78769100376084e-06	0.00144264234090534	0.655125777527707	0.999925960674445	3.21560609536208e-05	not	272.361349715188	233.394664568063	279.072059008368	253.487007359441
ENSG00000082515	531.460190141256	7.97253451850703e-05	0.00144369441070897	0.572442071266004	0.999925960674445	3.21560609536208e-05	not	518.038648275848	519.652223247697	531.383783591276	556.766105450202
ENSG00000082516	1069.98609421046	2.64056376305815e-05	0.00144266037838402	0.279849247210124	0.999925960674445	3.21560609536208e-05	not	1095.88637672564	964.49846426204	1110.55387865659	1109.00565719756
ENSG00000082641	4635.71198219945	6.68218505494018e-06	0.00144234815297305	0.676696714947823	0.999925960674445	3.21560609536208e-05	not	4589.65679857892	4594.08472222436	4620.93631953925	4738.17008845527
ENSG00000082701	2129.50976396079	-0.000137753318277879	0.00144576003151026	0.421884617435577	0.999925960674445	3.21560609536208e-05	not	2120.00185724255	2231.21309674683	2040.47549994132	2126.34860191246
ENSG00000082781	1481.95882637147	8.21962997857297e-06	0.00144251487330588	0.768613023692681	0.999925960674445	3.21560609536208e-05	not	1413.33457149503	1525.04462446397	1551.1436704472	1438.31243907969
ENSG00000082805	2332.62055605504	-2.33502702689131e-05	0.00144253678450918	0.0687829303007917	0.999925960674445	3.21560609536208e-05	not	2361.07845732829	2530.43702568024	2209.63904255941	2229.32769865223
ENSG00000082898	5733.67526345399	-1.66641281053993e-05	0.00144236188969983	0.31451959916926	0.999925960674445	3.21560609536208e-05	not	5899.01558454078	5818.90800465847	5607.24578836334	5609.53167625335
ENSG00000082996	698.979746563637	-5.58825955664939e-06	0.00144257125847314	0.828756679553764	0.999925960674445	3.21560609536208e-05	not	713.108263612402	673.253840100183	703.414504897804	706.142377644158
ENSG00000083067	6.01779788667245	-1.18920352260766e-07	0.00144269354901169	0.906578523644677	0.999925960674445	3.21560609536208e-05	not	5.52083816990246	6.98189167511301	4.77863114740356	6.78983055427075
ENSG00000083093	267.390720904891	3.07491657184744e-06	0.00144264038623438	0.477360223205663	0.999925960674445	3.21560609536208e-05	not	242.916879475708	270.298949136518	266.647618025119	289.699436982219
ENSG00000083097	285.941689786787	4.86576826323351e-07	0.00144263396893751	0.810393509089223	0.999925960674445	3.21560609536208e-05	not	270.521070325221	294.236863451191	297.230857368502	281.777968002236
ENSG00000083099	925.794343927172	6.01139150148907e-05	0.00144317385778823	0.981264041136912	0.999925960674445	3.21560609536208e-05	not	943.143187358338	907.645917764691	971.973575381885	880.414695203774
ENSG00000083123	535.130981941137	1.21054995744172e-06	0.00144259163623748	0.889618758566614	0.999925960674445	3.21560609536208e-05	not	548.403258210312	515.662570861918	545.719677033487	530.73842165883
ENSG00000083168	1070.54274034928	-1.5503783744676e-05	0.00144256564867181	0.474040391319296	0.999925960674445	3.21560609536208e-05	not	1066.44190648616	1125.08197278964	1060.85611472359	1029.79096739773
ENSG00000083223	955.732434735686	-1.42203560322825e-05	0.0014425784402957	0.222872277589329	0.999925960674445	3.21560609536208e-05	not	952.344584308175	1039.30444649539	902.205560629793	929.075147509381
ENSG00000083290	307.716610123535	2.73359564577107e-06	0.00144262975335393	0.694234405700807	0.999925960674445	3.21560609536208e-05	not	304.566239039619	298.22651583697	313.478203269674	314.595482347878
ENSG00000083312	5484.24573005262	1.17452095567131e-05	0.00144235312394396	0.470050875704254	0.999925960674445	3.21560609536208e-05	not	5418.70266375927	5373.06435054768	5473.44411623604	5671.7717896675
ENSG00000083444	837.718022217271	-9.73222248762877e-06	0.0014425651026517	0.339810077501915	0.999925960674445	3.21560609536208e-05	not	850.20907816498	881.713177257128	820.013104894451	798.936728552525
ENSG00000083454	60.3108679620764	-1.13763515472536e-06	0.00144268068620722	0.723681142787411	0.999925960674445	3.21560609536208e-05	not	62.5694992588946	62.8370250760171	59.2550262278042	56.5819212855896
ENSG00000083457	129.96427992465	-3.61053488506823e-06	0.00144266844581385	0.427804357647604	0.999925960674445	3.21560609536208e-05	not	148.142490892383	127.668876344924	112.775695078724	131.270057382568
ENSG00000083520	1126.07723171946	1.21207083021788e-05	0.00144254040473108	0.288146178234218	0.999925960674445	3.21560609536208e-05	not	1086.6849797758	1090.17251441407	1182.23334586764	1145.21808682033
ENSG00000083535	324.606455196857	2.58349622850079e-06	0.00144263246964638	0.814389439196111	0.999925960674445	3.21560609536208e-05	not	320.208613854343	320.169603958754	298.186583597982	359.86101937635
ENSG00000083544	231.951829183045	-1.35314017039724e-06	0.00144264449977735	0.822143911167247	0.999925960674445	3.21560609536208e-05	not	246.597438255643	223.420533603616	230.330021304852	227.45932356807
ENSG00000083635	125.374056627724	7.16555609386883e-06	0.00144267486913337	0.118357767363055	0.999925960674445	3.21560609536208e-05	not	112.257042788017	107.720614416029	136.668850815742	144.849718491109
ENSG00000083642	722.132760144203	-9.26862250287021e-06	0.00144257930082389	0.339114292508411	0.999925960674445	3.21560609536208e-05	not	734.271476597028	761.026192587318	681.432801619748	711.800569772717
ENSG00000083720	682.949727191124	3.33784103850673e-06	0.00144257289337924	0.725077469718907	0.999925960674445	3.21560609536208e-05	not	693.785330017743	653.305578171289	678.565622931306	706.142377644158
ENSG00000083750	243.454901878331	-1.18938141984601e-06	0.00144264495656271	0.74940083715498	0.999925960674445	3.21560609536208e-05	not	270.521070325221	225.415359796506	237.975831140697	239.9073462509
ENSG00000083799	355.174843734327	-2.23379494589598e-06	0.00144262540122797	0.753154844675674	0.999925960674445	3.21560609536208e-05	not	342.291966533953	380.014389745437	367.954598350074	330.438420307843
ENSG00000083807	46.9157011721659	1.06696067512783e-06	0.00144268418157069	0.707100561561306	0.999925960674445	3.21560609536208e-05	not	42.3264259692522	46.8784155329016	43.0076803266321	55.4502828598778
ENSG00000083812	85.2094629487121	1.08574649551168e-06	0.00144267521011123	0.776589299322053	0.999925960674445	3.21560609536208e-05	not	81.8924328535532	83.7827001013561	81.2367295058606	93.9259893340787
ENSG00000083814	101.653837014133	-1.79612989323769e-06	0.00144267188456001	0.662748719366534	0.999925960674445	3.21560609536208e-05	not	101.215366448212	109.715440608919	92.7054442596291	102.979096739773
ENSG00000083817	60.8893929589298	-3.43752791360321e-06	0.00144268268535103	0.285404765583415	0.999925960674445	3.21560609536208e-05	not	65.3299183438458	70.8163298475748	49.697763932997	57.7135597113014
ENSG00000083828	152.858795018545	-5.48736585136614e-06	0.00144266511746668	0.274550048226386	0.999925960674445	3.21560609536208e-05	not	160.104306927172	169.560226395602	141.447481963145	140.323164788262
ENSG00000083838	56.1604884129659	-1.77672187284796e-06	0.00144268455623653	0.527946998238905	0.999925960674445	3.21560609536208e-05	not	57.0486610889921	64.8318512689065	68.8122885226113	33.9491527713538
ENSG00000083844	328.488657802293	-8.08404677016658e-06	0.00144264022221859	0.245070355505484	0.999925960674445	3.21560609536208e-05	not	323.889172634278	373.032498070324	305.832393433828	311.200567070743
ENSG00000083845	4153.95064264623	1.00765132016099e-05	0.00144241823478632	0.189472477520658	0.999925960674445	3.21560609536208e-05	not	4101.98276023753	3933.79725237796	4113.44569168499	4466.57686628444
ENSG00000083857	3740.07656292048	-7.99227713241131e-06	0.00144238363725989	0.599657499301719	0.999925960674445	3.21560609536208e-05	not	3859.98602045681	3712.37154496723	3667.12154251749	3720.82714374037
ENSG00000083896	1086.31618254599	1.42613730208529e-05	0.00144255233811394	0.14206984972922	0.999925960674445	3.21560609536208e-05	not	1040.67799502661	1030.32772862739	1139.22566554101	1135.03334098893
ENSG00000083937	570.573335209146	5.66347044335606e-06	0.00144259248792472	0.77486077481951	0.999925960674445	3.21560609536208e-05	not	587.049125399629	540.597898273036	582.037273753754	572.609043410167
ENSG00000084070	294.665539109353	-6.49975347599318e-07	0.00144263297212035	0.986340288144158	0.999925960674445	3.21560609536208e-05	not	277.882187885091	312.190299187196	294.363678680059	294.225990685066
ENSG00000084072	533.202777787401	6.45547643622158e-06	0.00144259760033408	0.860869805455268	0.999925960674445	3.21560609536208e-05	not	515.278229190897	543.59013756237	540.941045886083	533.001698510254
ENSG00000084073	912.800987930753	3.68575732466864e-06	0.00144254814826069	0.661576929348131	0.999925960674445	3.21560609536208e-05	not	939.462628578403	857.775262942455	920.364358989926	933.601701212228
ENSG00000084090	1180.553528359	-1.30361042727857e-06	0.00144250913654554	0.909699885086854	0.999925960674445	3.21560609536208e-05	not	1196.18160347887	1172.95780141899	1165.98599996647	1187.08870857167
ENSG00000084092	540.420000100507	2.3726289304993e-05	0.00144269010314428	0.3502070173068	0.999925960674445	3.21560609536208e-05	not	516.198368885881	521.647049440586	534.250962279718	589.583619795844
ENSG00000084093	1221.24007235703	-1.56746321480324e-05	0.00144256306771748	0.162244520875337	0.999925960674445	3.21560609536208e-05	not	1226.54621341333	1326.55941827147	1201.34787045726	1130.50678728608
ENSG00000084110	5.23262644672518	-2.06007037253849e-07	0.00144269383923079	0.823190641132258	0.999925960674445	3.21560609536208e-05	not	8.2812572548537	2.99223928933415	2.86717868844214	6.78983055427075
ENSG00000084112	3588.24640133514	-2.33999811626348e-05	0.00144257020675354	0.0745992349903685	0.999925960674445	3.21560609536208e-05	not	3468.00651039373	4075.42991207311	3415.76554416407	3393.78363870966
ENSG00000084207	1301.1879684323	7.02907730194715e-06	0.00144251135774064	0.551207919351685	0.999925960674445	3.21560609536208e-05	not	1257.83096304278	1296.63702537813	1291.18613602844	1359.09774927986
ENSG00000084234	13502.8645645573	-2.34564418197439e-05	0.00144237241666004	0.669482364862752	0.999925960674445	3.21560609536208e-05	not	13291.4178940402	13953.8092192616	13288.4174946998	13477.8136502274
ENSG00000084444	206.937623523316	-5.20880770654257e-07	0.00144264857723936	0.927193746847164	0.999925960674445	3.21560609536208e-05	not	207.951571066326	208.459337156946	212.171222944718	199.168362925275
ENSG00000084453	130.998471528082	-5.6703659987684e-06	0.00144267064350314	0.222442995558715	0.999925960674445	3.21560609536208e-05	not	146.302211502415	140.635246598705	126.155862291454	110.900565719756
ENSG00000084463	2653.49419276048	-2.94463470222821e-07	0.00144240824871318	0.982973529405033	0.999925960674445	3.21560609536208e-05	not	2687.72804904752	2622.19903055316	2674.12199008703	2629.9277013542
ENSG00000084623	2531.21150097477	2.46499370557109e-05	0.00144254878676912	0.0675401380029615	0.999925960674445	3.21560609536208e-05	not	2511.06122761064	2303.02683969085	2625.37995238352	2685.37798421408
ENSG00000084636	16.0425273637757	8.4899545942497e-07	0.00144269133794839	0.608345098737704	0.999925960674445	3.21560609536208e-05	not	15.6423748147237	12.9663702537813	21.9817032780564	13.5796611085415
ENSG00000084652	2475.33603353015	-7.97134987332892e-06	0.00144246007837632	0.546178866503003	0.999925960674445	3.21560609536208e-05	not	2435.60977262197	2595.26887694915	2349.17507206359	2521.29041248587
ENSG00000084676	1045.48245267276	5.82804742079073e-06	0.00144254796481021	0.784639656700908	0.999925960674445	3.21560609536208e-05	not	969.827238512866	1102.14147157141	1066.59047210048	1043.37062850627
ENSG00000084693	887.627614136246	-2.49769804201543e-06	0.00144254201590243	0.811965250764059	0.999925960674445	3.21560609536208e-05	not	887.934805659313	901.661439186023	872.57804751589	888.336164183757
ENSG00000084710	577.81637361925	-5.59336919875872e-06	0.00144259710270946	0.516301554131713	0.999925960674445	3.21560609536208e-05	not	604.53177960432	581.491835227269	526.605152443873	598.636727201538
ENSG00000084731	1575.78853665258	-9.00353711929403e-06	0.00144248963436471	0.473692019896876	0.999925960674445	3.21560609536208e-05	not	1601.04306927172	1615.80921624044	1572.16964749577	1514.13221360238
ENSG00000084733	3832.15549515094	2.71236136129038e-06	0.00144241678127814	0.849379415082097	0.999925960674445	3.21560609536208e-05	not	3982.36459988964	3643.55004131255	3764.60561792453	3938.10172147704
ENSG00000084754	4002.71761750585	1.296188667099e-05	0.00144238226228752	0.4096431564621	0.999925960674445	3.21560609536208e-05	not	3913.35412276586	3940.77914405307	4095.28689332485	4061.45030987962
ENSG00000084764	152.62193211254	-1.84221381588833e-06	0.00144266638229905	0.681338799513793	0.999925960674445	3.21560609536208e-05	not	127.89941760274	187.513662131606	149.093291798991	145.981356916821
ENSG00000084774	3434.32912894719	-4.67064439054967e-06	0.00144243133366312	0.473707403564802	0.999925960674445	3.21560609536208e-05	not	3537.01698751751	3202.69345268398	3445.39305727797	3552.21301830931
ENSG00000085063	3762.23126359082	2.10176787336123e-05	0.00144251043986154	0.18018161915929	0.999925960674445	3.21560609536208e-05	not	3832.38182960729	3426.1139862876	3822.90491792285	3967.52432054554
ENSG00000085117	310.422156440365	1.32517869928468e-06	0.00144262902204318	0.991251858600861	0.999925960674445	3.21560609536208e-05	not	311.007216904506	309.198059897862	300.098036056944	321.385312902149
ENSG00000085185	854.132208733651	-1.12307337642003e-05	0.00144256931712061	0.275997132271573	0.999925960674445	3.21560609536208e-05	not	908.177878948956	864.757154617568	815.234473747048	828.359327621032
ENSG00000085224	2667.71233966463	-1.61941892320392e-05	0.00144252241842946	0.196408042105459	0.999925960674445	3.21560609536208e-05	not	2605.83561619396	2929.40226425813	2673.16626385755	2462.44521434886
ENSG00000085231	228.513781201378	2.82030243815857e-06	0.00144264748940827	0.612159834457912	0.999925960674445	3.21560609536208e-05	not	238.31618100079	204.469684771167	237.020104911217	234.249154122341
ENSG00000085274	417.299836856515	-4.8834192989931e-06	0.00144263402521273	0.659317810997801	0.999925960674445	3.21560609536208e-05	not	368.055877993498	486.737591065021	426.253898348398	388.151980019145
ENSG00000085276	999.183694579412	-7.58460571152839e-06	0.00144253704914245	0.854043251500252	0.999925960674445	3.21560609536208e-05	not	979.028635462704	1007.38722740916	1005.42399341371	1004.89492203207
ENSG00000085365	1205.61420398157	2.48801857916779e-06	0.00144250755126978	0.832137225921824	0.999925960674445	3.21560609536208e-05	not	1187.90034622401	1207.86725979455	1227.15247865323	1199.5367312545
ENSG00000085377	960.437670887715	-2.84263499122334e-06	0.0014425325335926	0.78479004647964	0.999925960674445	3.21560609536208e-05	not	969.827238512866	968.488116647819	952.85905079227	950.576277597905
ENSG00000085382	592.228243460584	9.20256971403565e-07	0.0014425808668325	0.920154484512938	0.999925960674445	3.21560609536208e-05	not	596.250522349466	583.486661420158	597.328893425445	591.846896647267
ENSG00000085415	1645.66165391711	6.6848890754738e-05	0.0014432734693785	0.302302161032928	0.999925960674445	3.21560609536208e-05	not	1689.37647999015	1498.11447085996	1707.88277208203	1687.27289273628
ENSG00000085433	260.646323180779	-6.06629203596375e-06	0.00144264870056854	0.324589878602348	0.999925960674445	3.21560609536208e-05	not	249.357857340595	302.216168222749	246.577367206024	244.433899953747
ENSG00000085449	831.324048084257	-5.79561972167198e-07	0.00144256330031132	0.951739291500324	0.999925960674445	3.21560609536208e-05	not	881.493827794427	784.964106901991	855.374975385238	803.463282255372
ENSG00000085465	10.7399919512598	-1.47850765156991e-06	0.0014426929858359	0.266850312689683	0.999925960674445	3.21560609536208e-05	not	11.9618160347887	15.9586095431154	10.5129885242878	4.52655370284717
ENSG00000085491	926.957211076469	4.73941427534507e-05	0.00144292561263204	0.90935088681153	0.999925960674445	3.21560609536208e-05	not	907.257739253972	939.563136850922	925.14299013733	935.864978063652
ENSG00000085511	748.807740637361	-4.22509514419551e-06	0.00144257003744888	0.659464414417654	0.999925960674445	3.21560609536208e-05	not	725.07007964719	797.930477155772	750.245090142359	721.985315604123
ENSG00000085514	29.9044415834205	-6.85512609173946e-07	0.0014426878557437	0.796973838680769	0.999925960674445	3.21560609536208e-05	not	32.2048893244311	29.9223928933415	25.8046081959792	31.6858759199302
ENSG00000085552	15.1940755827758	4.27438982993086e-07	0.00144269130151165	0.797632541514635	0.999925960674445	3.21560609536208e-05	not	14.7222351197399	13.963783350226	16.2473459011721	15.8429379599651
ENSG00000085563	195.524822846234	3.21937227017808e-06	0.00144265635794358	0.552583765003811	0.999925960674445	3.21560609536208e-05	not	209.791850456294	165.570574009823	206.436865567834	200.300001350987
ENSG00000085644	234.891128967674	1.23544060668604e-05	0.00144267789567127	0.178082385186943	0.999925960674445	3.21560609536208e-05	not	184.027938996749	245.3636217254	240.84300982914	269.329945319406
ENSG00000085662	448.118508928776	2.64888581779295e-05	0.00144272460854004	0.206771241009817	0.999925960674445	3.21560609536208e-05	not	425.10453908249	420.90832669967	471.173031133991	475.288138798953
ENSG00000085719	3691.00760695293	-1.03737676945531e-05	0.00144238250182841	0.501584691098739	0.999925960674445	3.21560609536208e-05	not	3777.17344790827	3720.35084973879	3626.02531464982	3640.48081551483
ENSG00000085721	640.173179567075	-4.624483032176e-06	0.00144258357302501	0.60876021803067	0.999925960674445	3.21560609536208e-05	not	654.219323133442	651.310751978399	595.417440966484	659.745202189975
ENSG00000085733	4138.92741953977	-2.7008094418493e-06	0.00144236970438293	0.859645860909037	0.999925960674445	3.21560609536208e-05	not	4262.0870671647	4049.49717156554	4100.06552447226	4144.05991495658
ENSG00000085760	1489.90082269959	2.07576494042393e-05	0.00144257607236631	0.0811848618239584	0.999925960674445	3.21560609536208e-05	not	1474.06379136396	1347.50509329681	1604.66433929812	1533.37006683948
ENSG00000085788	817.840361393737	8.35674075182161e-06	0.00144257864815634	0.72379663943768	0.999925960674445	3.21560609536208e-05	not	848.368798775012	766.013258069541	871.62232128641	785.357067443984
ENSG00000085831	21.7588562777947	-1.3017174285532e-06	0.00144269000261285	0.505784064746573	0.999925960674445	3.21560609536208e-05	not	23.9236320695774	24.9353274111179	20.070250819095	18.1062148113887
ENSG00000085832	1208.63632080924	-1.41749049549683e-06	0.00144253444113579	0.895172138510764	0.999925960674445	3.21560609536208e-05	not	1294.63655084213	1133.0612775612	1224.28529996479	1182.56215486882
ENSG00000085840	371.234820348475	3.6085866855978e-07	0.00144261864472789	0.962335682799244	0.999925960674445	3.21560609536208e-05	not	363.455179518579	377.022150456102	357.441609825786	387.020341593433
ENSG00000085872	825.084791591613	5.50087237283576e-06	0.00144256147042597	0.541936241964983	0.999925960674445	3.21560609536208e-05	not	809.722931585695	876.726111774905	779.872603256261	834.017519749591
ENSG00000085978	408.677939822047	-3.2145611846798e-06	0.00144261274107793	0.674761163400572	0.999925960674445	3.21560609536208e-05	not	419.583700912587	413.926435024557	411.918004906187	389.283618444856
ENSG00000085982	1041.30466104973	-3.66033745621124e-05	0.00144275553124813	0.850636132422207	0.999925960674445	3.21560609536208e-05	not	1055.40023014635	1014.36911908428	1053.21030488775	1042.23899008056
ENSG00000085998	1023.53184952143	7.22031849191658e-06	0.00144253999109272	0.507642721255786	0.999925960674445	3.21560609536208e-05	not	997.431429362379	1005.39240121627	1081.88209177217	1009.42147573492
ENSG00000085999	303.957926265169	-4.63121986871262e-06	0.00144263315540827	0.500191565715444	0.999925960674445	3.21560609536208e-05	not	321.128753549327	308.200646801417	293.407952450579	293.094352259354
ENSG00000086015	1480.1886791264	3.50306065495826e-05	0.00144269628884124	0.977460330079957	0.999925960674445	3.21560609536208e-05	not	1455.66099746428	1502.10412324574	1461.30540487601	1501.68419091955
ENSG00000086061	2722.12502191131	1.90672949262141e-06	0.00144246084278468	0.884262276807419	0.999925960674445	3.21560609536208e-05	not	2856.11361322954	2566.34389715225	2814.6137458207	2651.42883144273
ENSG00000086062	850.753797812508	-4.96681342737963e-07	0.00144254766737252	0.960740960221792	0.999925960674445	3.21560609536208e-05	not	850.20907816498	853.785610556676	827.658914730297	871.36158779808
ENSG00000086065	952.543647399263	5.79928173228362e-06	0.00144254639998321	0.909914399995441	0.999925960674445	3.21560609536208e-05	not	934.861930103484	978.462247612266	982.486563906172	914.363847975128
ENSG00000086102	809.413560309643	-2.04160951432391e-06	0.00144255958442784	0.83578636330165	0.999925960674445	3.21560609536208e-05	not	776.59790256628	854.783023653121	802.810032763799	803.463282255372
ENSG00000086159	5.77734124618551	2.44592375997011e-07	0.00144269360969716	0.812448734624696	0.999925960674445	3.21560609536208e-05	not	4.60069847491872	5.98447857866829	5.73435737688428	6.78983055427075
ENSG00000086189	310.445827245442	7.05048795179065e-06	0.00144263938785877	0.324168652750445	0.999925960674445	3.21560609536208e-05	not	312.847496294473	275.286014618741	322.079739335	331.570058733555
ENSG00000086200	874.305748268609	-5.39278620219074e-06	0.00144255630367389	0.717306054252762	0.999925960674445	3.21560609536208e-05	not	894.375783524199	830.845109338448	855.374975385238	916.627124826551
ENSG00000086232	2605.47723196785	-1.96183522800612e-07	0.00144241560380322	0.988275174565573	0.999925960674445	3.21560609536208e-05	not	2604.91547649898	2607.23783410649	2547.0104015661	2662.74521569985
ENSG00000086288	56.1247530432387	7.76387514914321e-07	0.00144268168579521	0.804835303465211	0.999925960674445	3.21560609536208e-05	not	57.0486610889921	51.8654810151252	54.4763950804006	61.1084749884368
ENSG00000086289	33.372520900152	9.06746689990441e-07	0.00144268701950725	0.710480467405426	0.999925960674445	3.21560609536208e-05	not	33.1250290194148	29.9223928933415	35.3618704907864	35.0807911970655
ENSG00000086300	131.249816555189	-6.87913756143271e-06	0.00144267702185291	0.113994179194062	0.999925960674445	3.21560609536208e-05	not	171.145983266976	125.674050152034	125.200136061973	102.979096739773
ENSG00000086475	1164.42887046841	7.18437827724607e-06	0.00144254554865778	0.50197688454785	0.999925960674445	3.21560609536208e-05	not	1201.70244164877	1073.21649177451	1145.91574914737	1236.88079930299
ENSG00000086504	885.856343719871	1.868371041686e-05	0.00144261366623932	0.0767448220097385	0.999925960674445	3.21560609536208e-05	not	851.129217859963	807.904608120219	896.471203252908	987.920345646394
ENSG00000086506	57.6607503186318	-3.61669992885921e-06	0.00144268379133969	0.245625208229425	0.999925960674445	3.21560609536208e-05	not	59.8090801739434	70.8163298475748	46.8305852445549	53.1870060084542
ENSG00000086544	705.878208177905	-2.9675065405481e-06	0.00144266034598466	0.560238630213189	0.999925960674445	3.21560609536208e-05	not	632.135970453832	837.827001013561	675.698444242864	677.851417001363
ENSG00000086570	20.5217526398401	9.63223495479517e-07	0.00144269033721628	0.609534075832023	0.999925960674445	3.21560609536208e-05	not	22.0833526796099	14.9611964466707	25.8046081959792	19.2378532371005
ENSG00000086589	1260.93899881249	9.03513138368282e-06	0.00144252165426415	0.437919831739011	0.999925960674445	3.21560609536208e-05	not	1244.94900731301	1216.84397766255	1330.37091143715	1251.59209883724
ENSG00000086598	2471.75637469361	-4.32428577942067e-06	0.00144243639812252	0.752272301331146	0.999925960674445	3.21560609536208e-05	not	2515.66192608556	2467.60000060423	2371.15677534165	2532.60679674299
ENSG00000086619	136.704709224897	1.10161885895492e-06	0.00144266354658583	0.78327093730206	0.999925960674445	3.21560609536208e-05	not	136.180674857594	131.658528730702	144.314660651588	134.664972659703
ENSG00000086666	726.154831531383	-1.49738464478453e-06	0.00144257834356334	0.869650151765415	0.999925960674445	3.21560609536208e-05	not	693.785330017743	769.005497358876	761.713804896128	680.114693852787
ENSG00000086712	1050.2945518901	5.30032338051031e-07	0.00144255235169357	0.95921590667315	0.999925960674445	3.21560609536208e-05	not	1130.85168513502	965.495877358484	1063.72329341203	1041.10735165485
ENSG00000086730	417.293485006152	-2.47202569294116e-07	0.00144261248648565	0.973456219368434	0.999925960674445	3.21560609536208e-05	not	407.621884877799	428.887631471228	437.722613102166	394.941810573415
ENSG00000086758	17819.66626654	2.44271833787276e-08	0.00144223135813641	0.831858738515695	0.999925960674445	3.21560609536208e-05	not	17687.8453566725	17801.8289453453	17720.1200208019	18068.8707433402
ENSG00000086827	577.55034430858	-3.97130825194728e-06	0.001442586181052	0.657237611413678	0.999925960674445	3.21560609536208e-05	not	595.330382654482	580.494422130824	575.347190147389	559.029382301625
ENSG00000086848	126.653044925378	6.55094433187862e-07	0.00144266632041409	0.845077822099809	0.999925960674445	3.21560609536208e-05	not	120.53830004287	136.645594212926	120.42150491457	129.006780531144
ENSG00000087008	358.520512527182	3.31211674774516e-07	0.00144261928812653	0.964451932722428	0.999925960674445	3.21560609536208e-05	not	352.413503178774	363.058367105876	356.485883596306	362.124296227773
ENSG00000087053	1347.65333788389	3.88478028122122e-05	0.00144276692421961	0.268244026640075	0.999925960674445	3.21560609536208e-05	not	1352.6053516261	1250.75602294167	1407.78473602509	1379.46724094267
ENSG00000087074	1108.83534913034	-3.5728744251252e-06	0.00144264943858024	0.541742548691784	0.999925960674445	3.21560609536208e-05	not	1011.23352478713	1289.65513370302	1050.3431261993	1084.1096118319
ENSG00000087076	122.112269298949	-3.36121719431212e-06	0.00144267001762031	0.44515003794314	0.999925960674445	3.21560609536208e-05	not	115.017461872968	144.624898984484	115.642873767166	113.163842571179
ENSG00000087077	756.201436074194	2.43162379821526e-05	0.00144266453092287	0.36090777962789	0.999925960674445	3.21560609536208e-05	not	753.594410191687	707.165885379303	761.713804896128	802.33164382966
ENSG00000087085	19.1956818832497	1.10909205677158e-06	0.00144269077946199	0.53919934570238	0.999925960674445	3.21560609536208e-05	not	12.8819557297724	20.945675025339	24.8488819664985	18.1062148113887
ENSG00000087086	5093.85931620836	-1.5831747504575e-05	0.00144237274311331	0.305721533682438	0.999925960674445	3.21560609536208e-05	not	5277.92129042676	5141.66451217251	4975.51075067659	4980.3407115576
ENSG00000087087	2266.76793408886	1.40833669421221e-05	0.00144246537856243	0.924334431806949	0.999925960674445	3.21560609536208e-05	not	2241.4602969804	2304.02425278729	2295.65440321267	2225.93278337509
ENSG00000087088	406.900675219412	3.61601203710758e-06	0.00144261911571455	0.631008231150584	0.999925960674445	3.21560609536208e-05	not	399.340627622945	394.975586192107	385.157670480727	448.12881658187
ENSG00000087095	358.971416599997	2.60328699079222e-06	0.00144262242428794	0.71797166540067	0.999925960674445	3.21560609536208e-05	not	369.896157383465	335.130800405424	369.866050809036	360.992657802062
ENSG00000087111	546.370825214243	7.51263272515583e-06	0.00144259695790366	0.384754100138994	0.999925960674445	3.21560609536208e-05	not	527.240045225685	526.63411492281	565.789927852582	565.819212855896
ENSG00000087152	818.550327237231	-1.14818494887303e-05	0.00144257276428373	0.261452343148026	0.999925960674445	3.21560609536208e-05	not	839.167401825175	862.762328424679	784.651234403665	787.620344295407
ENSG00000087157	492.196819724775	-5.99086840023571e-06	0.00144260554335954	0.470200608366455	0.999925960674445	3.21560609536208e-05	not	485.833758951417	529.626354212144	476.907388510876	476.419777224664
ENSG00000087191	1750.3987453584	1.73136891699173e-05	0.00144253842578666	0.157313097144594	0.999925960674445	3.21560609536208e-05	not	1757.46681741895	1596.85836740799	1789.11950158789	1858.15029501876
ENSG00000087206	665.070430556586	-9.38123197218906e-07	0.00144258331777439	0.915939901004105	0.999925960674445	3.21560609536208e-05	not	661.580440693312	675.248666293072	710.104588504169	613.348026735791
ENSG00000087245	36.8563561671146	-1.18555509533997e-06	0.00144268636534924	0.638409209418635	0.999925960674445	3.21560609536208e-05	not	38.6458671893173	39.8965238577886	31.5389655728635	37.3440680484891
ENSG00000087253	100.979430292089	-1.2563402148455e-07	0.00144267222208177	0.97379581266554	0.999925960674445	3.21560609536208e-05	not	102.135506143196	100.738722740916	112.775695078724	88.2677972055198
ENSG00000087258	6.20232967824385	2.3602538188701e-07	0.00144269349859082	0.825827636281116	0.999925960674445	3.21560609536208e-05	not	5.52083816990246	5.98447857866829	7.6458098358457	5.65819212855896
ENSG00000087263	350.97559004314	4.73940802140807e-06	0.00144262535068046	0.773002164823085	0.999925960674445	3.21560609536208e-05	not	334.010709279099	358.071301623653	356.485883596306	355.334465673503
ENSG00000087266	719.713021371322	7.69833657642204e-06	0.00144257512110544	0.933692825268624	0.999925960674445	3.21560609536208e-05	not	691.945050627776	743.072756851313	713.927493422092	729.906784584106
ENSG00000087269	1268.36738824043	2.27801958983433e-05	0.00144260682141009	0.0413367212034555	0.999925960674445	3.21560609536208e-05	not	1243.10872792304	1129.07162517542	1339.92817373196	1361.36102613129
ENSG00000087274	3535.98984030867	-2.56337502296203e-06	0.00144241503922222	0.85641408599128	0.999925960674445	3.21560609536208e-05	not	3428.44050350943	3675.46726039878	3417.67699662303	3622.37460070345
ENSG00000087299	311.698333160884	-9.31562873404663e-06	0.00144264556578811	0.197521469926199	0.999925960674445	3.21560609536208e-05	not	345.052385618904	320.169603958754	277.160606549407	304.410736516472
ENSG00000087301	87.8414078678674	-4.35757182329734e-06	0.00144267888794188	0.23871085500757	0.999925960674445	3.21560609536208e-05	not	102.135506143196	93.7568310658032	89.838265571187	65.6350286912839
ENSG00000087302	859.045849190269	2.11892441656812e-05	0.00144262533683993	0.0917465004271135	0.999925960674445	3.21560609536208e-05	not	831.806284265305	784.964106901991	917.497180301484	901.915825292298
ENSG00000087303	15.6521152280875	-4.7618461599377e-07	0.0014426913622448	0.769224468324477	0.999925960674445	3.21560609536208e-05	not	20.2430732896424	12.9663702537813	12.4244409832493	16.9745763856769
ENSG00000087338	449.739609928786	2.91899374460289e-06	0.0014426053627088	0.719802732337912	0.999925960674445	3.21560609536208e-05	not	432.46565664236	452.825545785901	458.748590150742	454.91864713614
ENSG00000087365	3456.43847580401	1.27090727574059e-05	0.00144241246419805	0.412556534261401	0.999925960674445	3.21560609536208e-05	not	3466.16623100376	3309.41665400357	3497.95799989941	3552.21301830931
ENSG00000087448	806.151411076926	-3.44421257039135e-06	0.00144255803916766	0.730095023419717	0.999925960674445	3.21560609536208e-05	not	790.399997991036	841.81665339934	779.872603256261	812.516389661067
ENSG00000087460	12790.991158455	4.72821290312047e-05	0.00144265675270848	0.430546877980735	0.999925960674445	3.21560609536208e-05	not	12376.7990372263	12789.8281357106	12823.9345471722	13173.402913711
ENSG00000087470	2807.57136904981	1.58393514615494e-06	0.00144240437126283	0.736489761358126	0.999925960674445	3.21560609536208e-05	not	2815.62746665026	2752.86014618741	2870.04586713058	2791.75199623099
ENSG00000087494	34.4802425529407	-1.50995480546381e-07	0.00144268670916541	0.949057623768555	0.999925960674445	3.21560609536208e-05	not	38.6458671893173	30.9198059897862	34.4061442613056	33.9491527713538
ENSG00000087495	20.083008171686	-1.07593603371403e-06	0.00144269055955345	0.557512128335358	0.999925960674445	3.21560609536208e-05	not	23.0034923745936	21.9430881217837	22.9374295075371	12.4480226828297
ENSG00000087502	937.876229359765	-6.83568759357617e-06	0.00144254309645643	0.764911606773657	0.999925960674445	3.21560609536208e-05	not	934.861930103484	921.609701114917	930.877347514214	964.155938706447
ENSG00000087586	2177.08857918048	2.44179633961998e-06	0.00144263551207797	0.909084429655252	0.999925960674445	3.21560609536208e-05	not	2299.42909776438	2026.74341197566	1995.55636715573	2386.62543982617
ENSG00000087842	140.876870314904	2.34756190603913e-06	0.00144266376192518	0.627676477902802	0.999925960674445	3.21560609536208e-05	not	137.100814552578	134.650768020037	154.827649175875	136.928249511127
ENSG00000087884	55.7307527231194	1.31076177862119e-07	0.00144268154276135	0.968123406428381	0.999925960674445	3.21560609536208e-05	not	57.0486610889921	53.8603072080146	55.4321213098813	56.5819212855896
ENSG00000087903	176.233804634738	-9.52904681143765e-07	0.00144265561058043	0.857051462130522	0.999925960674445	3.21560609536208e-05	not	168.385564182025	188.511075228051	174.89789999497	173.140679133904
ENSG00000087995	600.680703320672	3.11060278361519e-06	0.00144258267155865	0.827043030153676	0.999925960674445	3.21560609536208e-05	not	585.208846009661	605.429749541942	589.6830835896	622.401134141485
ENSG00000088035	399.263282816445	2.04550893864873e-06	0.00144261464533686	0.790161660565588	0.999925960674445	3.21560609536208e-05	not	407.621884877799	381.011802841881	415.74090982411	392.678533721992
ENSG00000088038	759.467274415371	2.97421356210246e-06	0.00144256164156843	0.763870556380156	0.999925960674445	3.21560609536208e-05	not	729.670778122109	772.995149744654	777.005424567819	758.197745226901
ENSG00000088053	13.7980798020243	-1.69911858324001e-06	0.00144269227483846	0.269232577640871	0.999925960674445	3.21560609536208e-05	not	14.7222351197399	19.9482619288943	11.4687147537686	9.05310740569433
ENSG00000088179	461.571773536478	-3.17307621462048e-06	0.00144261219313304	0.683681758006001	0.999925960674445	3.21560609536208e-05	not	433.385796337344	507.68326609036	461.615768839184	443.602262879022
ENSG00000088205	1053.1975017163	2.19735000673886e-05	0.00144262328807873	0.11515610196179	0.999925960674445	3.21560609536208e-05	not	1051.71967136642	941.557963043811	1135.40276062309	1084.1096118319
ENSG00000088247	6448.94299985176	1.13580506373681e-05	0.0014424538596626	0.103879782103151	0.999925960674445	3.21560609536208e-05	not	6591.88077486354	5758.06580577534	6580.17508997471	6865.65032879344
ENSG00000088256	999.923839546899	-7.91437982586109e-05	0.00144362214531226	0.589887669120818	0.999925960674445	3.21560609536208e-05	not	981.789054547655	1054.26564294206	970.062122922923	993.578537774953
ENSG00000088280	551.026311143199	-5.13470538665361e-06	0.00144259405404136	0.555467380635933	0.999925960674445	3.21560609536208e-05	not	544.722699430377	584.484074516603	541.896772115564	533.001698510254
ENSG00000088298	521.713406884565	-3.24267607503219e-06	0.00144260337614514	0.69202600641208	0.999925960674445	3.21560609536208e-05	not	490.434457426336	571.517704262822	512.269259001662	512.632206847442
ENSG00000088305	339.986781789664	8.09743010650291e-06	0.00144263836669445	0.187586266689034	0.999925960674445	3.21560609536208e-05	not	340.451687143985	293.239450354746	364.131693432151	362.124296227773
ENSG00000088325	8122.46253115709	9.61311226122998e-06	0.00144244406261684	0.489149335669493	0.999925960674445	3.21560609536208e-05	not	8362.22954801227	7588.31883775139	7812.10619977534	8727.19553908934
ENSG00000088340	361.708037723119	-1.34167832847052e-05	0.00144265612327405	0.0592267005630835	0.999925960674445	3.21560609536208e-05	not	368.055877993498	424.897979085449	339.282811465653	314.595482347878
ENSG00000088356	590.690262593335	3.59179206688139e-07	0.00144258705988314	0.711344403152273	0.999925960674445	3.21560609536208e-05	not	550.243537600279	613.4090543135	592.550262278042	606.55819618152
ENSG00000088367	190.750530187778	-2.27188253983236e-06	0.00144265656401545	0.504477477074783	0.999925960674445	3.21560609536208e-05	not	185.868218386716	212.448989542724	164.384911470683	200.300001350987
ENSG00000088387	474.988821083171	-1.95874077651001e-06	0.00144261001219598	0.802350944112851	0.999925960674445	3.21560609536208e-05	not	519.878927665815	440.856588628564	479.774567199318	459.445200838987
ENSG00000088448	744.149848512725	-2.76612179139067e-06	0.00144256790884119	0.0708038924938494	0.999925960674445	3.21560609536208e-05	not	794.080556770971	794.938237866438	724.44048194638	663.14011746711
ENSG00000088451	157.651514530277	8.71951362119779e-07	0.00144266088131879	0.862046842764713	0.999925960674445	3.21560609536208e-05	not	140.781373332513	170.557639492046	152.916196716914	166.350848579633
ENSG00000088538	522.484862108537	-1.16342606862294e-05	0.00144262253460947	0.161912090732225	0.999925960674445	3.21560609536208e-05	not	559.444934550116	549.574616141038	523.73797375543	457.181923987564
ENSG00000088543	57.4171874395697	-4.01233788595064e-06	0.00144268557370386	0.177209316714628	0.999925960674445	3.21560609536208e-05	not	57.0486610889921	76.8008084262431	57.3435737688428	38.4757064742009
ENSG00000088682	370.784586024416	1.04412637374414e-06	0.0014426172272319	0.890368699006323	0.999925960674445	3.21560609536208e-05	not	372.656576468416	364.055780202321	377.511860644881	368.914126782044
ENSG00000088726	8.24291998322138	-8.80707761660278e-07	0.00144269325743644	0.452725574676059	0.999925960674445	3.21560609536208e-05	not	10.1215366448212	9.97413096444715	3.82290491792285	9.05310740569433
ENSG00000088727	107.359814513427	4.67155571259138e-06	0.0014426745080938	0.262071695368652	0.999925960674445	3.21560609536208e-05	not	103.975785533163	89.7671786800244	108.952790160801	126.743503679721
ENSG00000088756	45.4348065743697	1.36643387786193e-06	0.00144268431489619	0.62991875072254	0.999925960674445	3.21560609536208e-05	not	41.4062862742685	43.8861762435675	47.7863114740356	48.6604523056071
ENSG00000088766	115.814154764221	-1.6866473772679e-07	0.00144267066074828	0.966560724969973	0.999925960674445	3.21560609536208e-05	not	134.340395467627	97.7464834515821	108.952790160801	122.216949976874
ENSG00000088808	752.719246530139	-6.77222959783991e-06	0.00144257895695308	0.473226529790911	0.999925960674445	3.21560609536208e-05	not	731.511057512077	814.886499795332	706.281683586247	758.197745226901
ENSG00000088812	1142.47503843485	-1.33259499054186e-06	0.00144253117752993	0.901711177418043	0.999925960674445	3.21560609536208e-05	not	1083.00442099587	1211.85691218033	1141.13711799997	1133.90170256322
ENSG00000088826	340.412867866538	1.27494847412449e-05	0.00144265114831537	0.0669126906132839	0.999925960674445	3.21560609536208e-05	not	306.406518429587	312.190299187196	365.087419661632	377.967234187738
ENSG00000088832	2006.36837917155	1.66904153630689e-07	0.00144247044077772	0.300606225907585	0.999925960674445	3.21560609536208e-05	not	2034.42886560906	1859.17801177295	2021.36097535171	2110.50566395249
ENSG00000088833	1049.85514061215	1.49565419065049e-05	0.00144256059655108	0.705130834292469	0.999925960674445	3.21560609536208e-05	not	1051.71967136642	1022.34842385583	1075.1920081658	1050.16045906054
ENSG00000088836	206.743414769469	-8.42515939877135e-06	0.00144266202020285	0.140357234167264	0.999925960674445	3.21560609536208e-05	not	215.312688626196	236.386903857398	180.632257371855	194.641809222428
ENSG00000088854	584.74025234223	-4.72481783579803e-06	0.00144258708627637	0.597937676618894	0.999925960674445	3.21560609536208e-05	not	606.372058994287	587.476313805937	560.055570475698	585.057066092996
ENSG00000088876	155.789551648442	5.43529430297645e-06	0.00144266706710901	0.267051858390651	0.999925960674445	3.21560609536208e-05	not	138.020954247562	148.614551370263	188.2780672077	148.244633768245
ENSG00000088888	2945.72392122016	-1.09009851760079e-05	0.00144248080243953	0.432469695240545	0.999925960674445	3.21560609536208e-05	not	2819.30802543019	3201.69603958754	2922.61080975202	2839.28081011089
ENSG00000088899	100.715594896876	1.50547049968382e-07	0.00144267227539463	0.793126074057277	0.999925960674445	3.21560609536208e-05	not	109.496623703066	96.7490703551374	106.085611472359	90.5310740569434
ENSG00000088930	1976.86833763211	1.74837251820969e-05	0.00144251111332079	0.318974925117287	0.999925960674445	3.21560609536208e-05	not	1988.42188085987	1856.18577248362	2051.94421469509	2010.92148248985
ENSG00000088970	183.140490513452	5.24163032771476e-06	0.00144266118575301	0.321628275289493	0.999925960674445	3.21560609536208e-05	not	155.503608452253	186.516249035162	208.348318026795	182.193786539598
ENSG00000088986	1849.3536490261	-2.71594006477976e-05	0.00144258136323426	0.874603739810239	0.999925960674445	3.21560609536208e-05	not	1882.60581593674	1832.24785816894	1861.75469502843	1820.80622697027
ENSG00000088992	5.61289390395635	1.3741373361962e-06	0.00144269410635767	0.156868659756917	0.999925960674445	3.21560609536208e-05	not	2.76041908495123	2.99223928933415	7.6458098358457	9.05310740569433
ENSG00000089006	1894.74235654296	2.06601805523811e-05	0.00144254689061078	0.0830748727906268	0.999925960674445	3.21560609536208e-05	not	1847.64050752736	1755.4470497427	2063.41292944886	1912.46893945293
ENSG00000089009	12188.6563230666	2.28798471470492e-05	0.00144235801551483	0.193207498384157	0.999925960674445	3.21560609536208e-05	not	12018.8646958777	11706.6375129716	12347.9828848908	12681.1401985263
ENSG00000089022	735.684674831292	7.48549712119463e-06	0.00144256997360596	0.448425374737454	0.999925960674445	3.21560609536208e-05	not	722.309660562239	708.163298475748	754.067995060282	758.197745226901
ENSG00000089048	627.749194026954	1.15067948297486e-05	0.00144259949590594	0.20672714855543	0.999925960674445	3.21560609536208e-05	not	591.649823874548	602.437510252608	671.875539324941	645.033902655721
ENSG00000089050	448.633121044853	3.54821176499628e-06	0.00144260661547374	0.661765399022417	0.999925960674445	3.21560609536208e-05	not	449.948310847051	429.885044567672	465.438673757107	449.260455007581
ENSG00000089053	2369.10967626537	3.22402169679395e-06	0.00144246616231199	0.803338257938492	0.999925960674445	3.21560609536208e-05	not	2483.45703676113	2221.23896578238	2399.82856222607	2371.91414029192
ENSG00000089057	779.712123189666	-2.05163123295245e-05	0.00144262663986347	0.234409080654221	0.999925960674445	3.21560609536208e-05	not	750.833991106735	742.075343754868	806.632937681721	819.306220215337
ENSG00000089060	265.734597242937	-8.03780557265041e-06	0.00144264923592625	0.209560560386071	0.999925960674445	3.21560609536208e-05	not	285.243305444961	283.265319390299	234.152926222775	260.276837913712
ENSG00000089063	1031.43068606594	2.50632033505678e-06	0.001442526296079	0.789651366737085	0.999925960674445	3.21560609536208e-05	not	1046.19883319652	998.41050954116	1038.87441144553	1042.23899008056
ENSG00000089091	73.4757788622986	-1.07459138810795e-06	0.0014426781134216	0.758487052210794	0.999925960674445	3.21560609536208e-05	not	82.812572548537	68.8215036546854	75.5023721289763	66.7666671169957
ENSG00000089094	651.489236069767	-8.22474848890879e-06	0.00144258448371854	0.380648465866847	0.999925960674445	3.21560609536208e-05	not	684.583933067906	662.282296039291	635.557942604674	623.532772567197
ENSG00000089123	116.732847839244	4.69909605360765e-06	0.00144267308506372	0.276758968174118	0.999925960674445	3.21560609536208e-05	not	113.177182483001	98.7438965480268	114.687147537686	140.323164788262
ENSG00000089154	6826.26508840593	7.61099891042758e-06	0.00144239153037697	0.613444004530503	0.999925960674445	3.21560609536208e-05	not	7049.19020327046	6436.30671135775	6744.56000144539	7075.00343755012
ENSG00000089157	23481.8321720523	2.3645273926466e-05	0.00144236980167247	0.175802463331571	0.999925960674445	3.21560609536208e-05	not	22483.6134469278	23165.916578025	23474.5476485053	24803.2510147511
ENSG00000089159	3422.12150342556	7.88577096007028e-06	0.00144248777854596	0.530064929841577	0.999925960674445	3.21560609536208e-05	not	3595.90592799647	3122.9004049684	3345.04180318249	3624.63787755487
ENSG00000089163	10.9151451633511	4.44513663975948e-07	0.00144269237317079	0.752516966579725	0.999925960674445	3.21560609536208e-05	not	10.1215366448212	9.97413096444715	13.38016721273	10.1847458314061
ENSG00000089177	271.348515614694	1.12878256297028e-06	0.00144263574610122	0.864263831689241	0.999925960674445	3.21560609536208e-05	not	273.281489410172	264.31447055785	276.204880319926	271.59322217083
ENSG00000089195	628.449060228196	1.0559683612411e-05	0.00144259752093336	0.254012615575345	0.999925960674445	3.21560609536208e-05	not	614.653316249141	585.481487613048	640.336573752077	673.324863298516
ENSG00000089199	166.450107219201	6.78235922364614e-06	0.00144266493572174	0.171196739039573	0.999925960674445	3.21560609536208e-05	not	149.062630587367	152.604203756041	179.676531142374	184.457063391022
ENSG00000089220	1817.49903315342	2.81996964114973e-05	0.00144262438006816	0.653399457337364	0.999925960674445	3.21560609536208e-05	not	1894.56763197153	1691.61261157024	1842.64017043881	1841.17571863309
ENSG00000089234	660.5888639606	-8.96829925839917e-07	0.00144257127330444	0.923504446251745	0.999925960674445	3.21560609536208e-05	not	673.542256728101	652.308165074844	655.628193423769	660.876840615686
ENSG00000089248	1308.77925917277	-1.21384220526812e-06	0.00144250340716446	0.180394122378451	0.999925960674445	3.21560609536208e-05	not	1227.46635310831	1282.6732420279	1334.19381635507	1390.78362519979
ENSG00000089280	5937.29432749892	3.16605577704837e-05	0.00144258119701845	0.0255575640054193	0.999925960674445	3.21560609536208e-05	not	5908.21698149062	5300.25319450722	6111.86923752916	6428.83789646869
ENSG00000089289	738.691127364584	4.45759031811253e-06	0.00144256815363886	0.64647115385252	0.999925960674445	3.21560609536208e-05	not	697.465888797678	755.041714008649	753.112268830801	749.144637821206
ENSG00000089327	3242.13081014958	2.11376166810252e-05	0.00144246198137567	0.159916641691631	0.999925960674445	3.21560609536208e-05	not	3104.55133087515	3159.80468953686	3305.85702777378	3398.31019241251
ENSG00000089335	1490.77471582424	-5.54933556720928e-06	0.00144248564908519	0.654981889220718	0.999925960674445	3.21560609536208e-05	not	1493.38672495862	1527.03945065686	1479.46420323614	1463.20848444535
ENSG00000089351	1995.69900948565	9.54912189480756e-06	0.00144245749527764	0.480546533287929	0.999925960674445	3.21560609536208e-05	not	1964.49824879029	1951.93742974231	2045.25413108872	2021.10622832126
ENSG00000089486	286.971593687474	-2.6849827479457e-06	0.00144263411201122	0.68812066098284	0.999925960674445	3.21560609536208e-05	not	296.284981784766	290.247211065412	288.629321303175	272.724860596542
ENSG00000089505	31.5167394250298	2.33704481997109e-06	0.00144268832077067	0.322160742746106	0.999925960674445	3.21560609536208e-05	not	27.6041908495123	25.9327405075626	36.3175967202671	36.2124296227773
ENSG00000089558	16.7100355376352	2.65784690043718e-07	0.00144269122345438	0.875068902569612	0.999925960674445	3.21560609536208e-05	not	21.1632129846261	10.9715440608919	14.3358934422107	20.3694916628123
ENSG00000089597	6542.27019858441	-3.54421327127081e-07	0.00144232845154928	0.981922392634736	0.999925960674445	3.21560609536208e-05	not	6618.56482601807	6471.21616973331	6376.60540309531	6702.69439549094
ENSG00000089639	491.850856029378	4.53943077907167e-06	0.00144260311301673	0.979972164643675	0.999925960674445	3.21560609536208e-05	not	477.552501696563	505.688439897471	512.269259001662	471.893223521817
ENSG00000089682	474.903676826099	-1.13265596241741e-06	0.00144260474337321	0.474382457748729	0.999925960674445	3.21560609536208e-05	not	461.91012688184	518.654810151252	466.394399986588	452.655370284717
ENSG00000089685	1921.25067246383	1.97289601466579e-06	0.00144249013129361	0.895462858006872	0.999925960674445	3.21560609536208e-05	not	1996.70313811472	1829.25561887961	1843.59589666829	2015.4480361927
ENSG00000089692	23.7971785738861	-3.64054505969563e-07	0.00144268938245904	0.855243111488338	0.999925960674445	3.21560609536208e-05	not	21.1632129846261	27.927566700452	20.070250819095	26.0276837913712
ENSG00000089693	2786.33200666182	1.90856562718327e-05	0.00144251350439537	0.151163998258136	0.999925960674445	3.21560609536208e-05	not	2811.94690787032	2542.40598283758	2826.08246057447	2964.89267536489
ENSG00000089723	334.576293306438	-9.02983784904062e-06	0.00144263895358671	0.268489337605413	0.999925960674445	3.21560609536208e-05	not	345.972525313888	361.063540912987	326.858370482404	304.410736516472
ENSG00000089737	2971.1134638914	1.4649723687212e-06	0.00144239615044924	0.921245872356739	0.999925960674445	3.21560609536208e-05	not	3008.85680259684	2918.43072019724	2956.06122778384	3001.10510498767
ENSG00000089775	270.360597816219	-2.44721312346809e-06	0.00144264466514203	0.686756508585132	0.999925960674445	3.21560609536208e-05	not	288.003724529912	266.309296750739	296.275131139021	230.854238845206
ENSG00000089818	391.616127020758	2.29155105217317e-07	0.00144261654613104	0.866689082979605	0.999925960674445	3.21560609536208e-05	not	400.260767317929	377.022150456102	415.74090982411	373.440680484891
ENSG00000089820	216.849240245688	-3.64250208675091e-06	0.00144265238459212	0.520690748077727	0.999925960674445	3.21560609536208e-05	not	203.350872591407	248.355861014734	213.126949174199	202.563278202411
ENSG00000089847	53.9171471756543	1.37060851738867e-06	0.00144268188929226	0.503173438298203	0.999925960674445	3.21560609536208e-05	not	51.5278229190897	47.8758286293463	63.077931145727	53.1870060084542
ENSG00000089876	472.567535882662	4.34770015453527e-06	0.00144260375553586	0.89726622374841	0.999925960674445	3.21560609536208e-05	not	484.913619256433	454.82037197879	479.774567199318	470.761585096105
ENSG00000089902	1944.55928304892	-1.28412112103279e-05	0.00144248763938744	0.223892655380994	0.999925960674445	3.21560609536208e-05	not	1952.53643275551	2066.63993583345	1870.35623109375	1888.70453251298
ENSG00000089916	3300.74625735387	-1.93608653492155e-05	0.00144247860349614	0.173950054467928	0.999925960674445	3.21560609536208e-05	not	3288.5792698719	3539.81907928229	3129.04767531985	3245.53900494142
ENSG00000090006	8341.27066152523	-2.03803077071154e-05	0.00144239654050414	0.212275023930816	0.999925960674445	3.21560609536208e-05	not	8293.21907088849	8849.04899165752	8166.68063091269	8056.13395264225
ENSG00000090013	987.126895297339	5.61097606951334e-06	0.00144253810088522	0.714259050189201	0.999925960674445	3.21560609536208e-05	not	979.948775157688	969.485529744263	968.150670463962	1030.92260582344
ENSG00000090020	701.470792158616	-9.56539433275569e-07	0.00144256719607176	0.919830265510697	0.999925960674445	3.21560609536208e-05	not	707.587425442499	700.18399370419	679.521349160787	718.590400326988
ENSG00000090054	1887.77670067329	-2.72691186307807e-06	0.00144248089017601	0.826006619323266	0.999925960674445	3.21560609536208e-05	not	1936.89405794078	1861.17283796584	1786.25232289945	1966.78758388709
ENSG00000090060	6879.94098837826	2.36062408389531e-05	0.00144244434087203	0.910863155693112	0.999925960674445	3.21560609536208e-05	not	7135.68333459894	6587.91350201735	6871.67158996632	6924.49552693045
ENSG00000090061	361.421983358873	-2.46004810267732e-06	0.00144261979317042	0.737761047516366	0.999925960674445	3.21560609536208e-05	not	361.614900128611	373.032498070324	354.574431137344	356.466104099214
ENSG00000090097	570.777409192023	-9.53771355501272e-06	0.00144260485654442	0.274735372740715	0.999925960674445	3.21560609536208e-05	not	570.486610889921	622.385772181502	532.339509820757	557.897743875913
ENSG00000090238	123.71691143693	-4.25910351703362e-06	0.0014426716209007	0.329883857646551	0.999925960674445	3.21560609536208e-05	not	115.937601567952	151.606790659597	117.554326226128	109.768927294044
ENSG00000090263	303.980295564161	-5.38371969550418e-06	0.00144263760883218	0.421806790197538	0.999925960674445	3.21560609536208e-05	not	338.611407754018	295.234276547636	286.717868844214	295.357629110778
ENSG00000090266	232.76283721205	6.71929050240856e-06	0.0014426548130551	0.267496475538068	0.999925960674445	3.21560609536208e-05	not	202.430732896424	231.399838375174	231.285747534332	265.935030042271
ENSG00000090273	2915.05552249325	2.72175297396364e-05	0.00144259172546883	0.0286656277849438	0.999925960674445	3.21560609536208e-05	not	2891.99906133391	2581.30509359892	2986.64446712723	3200.27346791295
ENSG00000090316	2225.7323608192	1.10406955191018e-05	0.00144246873370879	0.4090973865167	0.999925960674445	3.21560609536208e-05	not	2227.65820155564	2123.4924823308	2211.55049501837	2340.22826437199
ENSG00000090339	124.843715198165	-3.34531169940943e-06	0.00144266855696076	0.459214913446327	0.999925960674445	3.21560609536208e-05	not	142.62165272248	121.684397766255	118.510052455608	116.558757848315
ENSG00000090372	943.851273286612	8.65078347985299e-07	0.00144253458436181	0.936747656552569	0.999925960674445	3.21560609536208e-05	not	933.021650713517	949.537267815369	936.611704891098	956.234469726464
ENSG00000090376	19.3202284215451	8.34389004228793e-07	0.0014426904721043	0.652316709739916	0.999925960674445	3.21560609536208e-05	not	19.3229335946586	15.9586095431154	23.8931557370178	18.1062148113887
ENSG00000090432	572.997583363051	5.62438716755822e-06	0.00144259461603762	0.478617671009413	0.999925960674445	3.21560609536208e-05	not	584.288706314678	527.631528019254	579.170095065312	600.900004052961
ENSG00000090447	249.024392371916	8.05636764520894e-06	0.00144265356466648	0.192235505069198	0.999925960674445	3.21560609536208e-05	not	246.597438255643	213.446402639169	272.381975402003	263.671753190847
ENSG00000090470	508.800617548688	6.53298752874471e-06	0.00144260975799832	0.425007019428816	0.999925960674445	3.21560609536208e-05	not	492.274736816303	488.732417257911	488.376103264644	565.819212855896
ENSG00000090487	1233.96942472165	1.37719239451103e-06	0.00144250663624941	0.906768594340036	0.999925960674445	3.21560609536208e-05	not	1257.83096304278	1200.88536811944	1235.75401471856	1241.40735300584
ENSG00000090520	468.245781131337	4.58564364672259e-06	0.00144260477100703	0.463068932365746	0.999925960674445	3.21560609536208e-05	not	445.347612372132	460.804850557459	471.173031133991	495.657630461765
ENSG00000090530	234.566542026357	-3.97609914142611e-06	0.0014426492599176	0.500860748127311	0.999925960674445	3.21560609536208e-05	not	264.080092460335	224.417946700061	237.020104911217	212.748024033817
ENSG00000090539	10.7179004729449	-6.48059045850533e-07	0.00144269250016947	0.635027894860807	0.999925960674445	3.21560609536208e-05	not	10.1215366448212	13.963783350226	8.60153606532641	10.1847458314061
ENSG00000090565	863.825713440496	-1.6940184719902e-06	0.00144255179115553	0.896039894906859	0.999925960674445	3.21560609536208e-05	not	855.729916334882	864.757154617568	909.851370465638	824.964412343896
ENSG00000090581	258.656353779271	1.34046331819342e-06	0.00144264314492536	0.701695311704297	0.999925960674445	3.21560609536208e-05	not	230.95506344092	275.286014618741	277.160606549407	251.223730508018
ENSG00000090612	665.726429288666	-6.77522798206627e-06	0.00144257728973825	0.8754666515288	0.999925960674445	3.21560609536208e-05	not	651.458904048491	672.256427003738	673.786991783902	665.403394318534
ENSG00000090615	1932.63149693732	3.13251952429819e-06	0.00144245485272055	0.166968683632105	0.999925960674445	3.21560609536208e-05	not	1991.18229994482	2019.76152030055	1894.24938683077	1825.33278067312
ENSG00000090621	5819.35491745692	1.7366347911118e-05	0.00144237831589034	0.0271283979819508	0.999925960674445	3.21560609536208e-05	not	5643.2167493353	5425.92724465925	6061.21574736668	6147.05992846645
ENSG00000090661	36.3263844686693	-2.31038238735249e-07	0.00144268619729239	0.925415231145996	0.999925960674445	3.21560609536208e-05	not	38.6458671893173	34.909458375565	34.4061442613056	37.3440680484891
ENSG00000090674	255.939882191424	4.24421652047843e-06	0.00144264502061605	0.536349983851834	0.999925960674445	3.21560609536208e-05	not	262.239813070367	231.399838375174	280.027785237849	250.092092082306
ENSG00000090686	1349.77402374584	5.61368405217282e-07	0.00144250317147694	0.962686631590433	0.999925960674445	3.21560609536208e-05	not	1392.17135851041	1303.61891705324	1378.15722291119	1325.14859650851
ENSG00000090776	143.005993185379	3.95339104137946e-06	0.00144266745529679	0.398610721034197	0.999925960674445	3.21560609536208e-05	not	115.937601567952	151.606790659597	147.18183934003	157.297741173939
ENSG00000090857	1271.27786368064	3.5606797505814e-06	0.00144250599485612	0.762608944271333	0.999925960674445	3.21560609536208e-05	not	1272.55319816252	1245.76895745945	1252.95708684921	1313.83221225139
ENSG00000090861	5842.76060882849	8.36805908398171e-06	0.00144242891048495	0.161379811610387	0.999925960674445	3.21560609536208e-05	not	5984.58857617427	5282.29975877121	5975.20038671341	6128.95371365506
ENSG00000090863	5012.98668821112	4.86252616818955e-05	0.00144275248572769	0.548192775944906	0.999925960674445	3.21560609536208e-05	not	4977.03561016707	5185.55068841607	4967.86494084074	4921.49551342058
ENSG00000090889	1901.6217107756	-3.00691248454724e-06	0.00144246662846453	0.814628416397434	0.999925960674445	3.21560609536208e-05	not	1947.93573428059	1879.12627370184	1827.34855076712	1952.07628435284
ENSG00000090905	1661.75822431442	2.95739154604045e-05	0.00144262633709846	0.864913885546702	0.999925960674445	3.21560609536208e-05	not	1697.65773724501	1642.73936984445	1703.10414093463	1603.53164923361
ENSG00000090924	3094.57451219008	-3.23170825555784e-05	0.00144261168333281	0.247634331402617	0.999925960674445	3.21560609536208e-05	not	3061.30476521092	3315.40113258223	3077.43845892789	2924.15369203927
ENSG00000090932	136.062171469541	5.47075419634322e-07	0.00144266697231324	0.87582548337926	0.999925960674445	3.21560609536208e-05	not	154.583468757269	113.705092994698	129.978767209377	145.981356916821
ENSG00000090971	372.044269418985	-2.25279021657494e-07	0.00144261954909207	0.974720031723177	0.999925960674445	3.21560609536208e-05	not	359.774620738644	385.998868324105	387.069122939689	355.334465673503
ENSG00000090975	569.158020295636	1.07984837521497e-06	0.00144258470648985	0.904685750510188	0.999925960674445	3.21560609536208e-05	not	571.406750584905	561.543573298375	580.125821294792	563.555936004472
ENSG00000090989	449.077459944017	2.99619663583964e-06	0.00144260477727494	0.713661167606979	0.999925960674445	3.21560609536208e-05	not	440.746913897213	442.851414821454	457.792863921261	454.91864713614
ENSG00000091009	746.220243894588	1.6260233036398e-05	0.00144260964971373	0.243080721192328	0.999925960674445	3.21560609536208e-05	not	724.149939952207	704.173646089969	808.544390140683	748.012999395494
ENSG00000091039	4449.37247005736	-1.43215836734201e-06	0.00144234397327452	0.927655955725919	0.999925960674445	3.21560609536208e-05	not	4458.07682219624	4459.43395420432	4488.09037364143	4391.88873018746
ENSG00000091073	420.277367508755	-5.52888931472065e-06	0.00144261831026499	0.357334875649418	0.999925960674445	3.21560609536208e-05	not	412.222583352717	464.794502943237	402.36074261138	401.731641127686
ENSG00000091106	5.95906067822936	-1.05089833595254e-06	0.0014426940393806	0.263199714891538	0.999925960674445	3.21560609536208e-05	not	13.8020954247562	2.99223928933415	4.77863114740356	2.26327685142358
ENSG00000091127	571.045111110829	-4.07737495520182e-06	0.00144260270649536	0.621830541041121	0.999925960674445	3.21560609536208e-05	not	632.135970453832	533.616006597923	539.029593427122	579.398873964437
ENSG00000091129	7.03326523027921	1.67188700860219e-07	0.00144269331332472	0.883263348949113	0.999925960674445	3.21560609536208e-05	not	7.36111755986995	5.98447857866829	5.73435737688428	9.05310740569433
ENSG00000091136	1373.54352724659	9.44506923075916e-06	0.00144252443658937	0.375327730774173	0.999925960674445	3.21560609536208e-05	not	1380.20954247562	1291.64995989591	1463.21685733497	1359.09774927986
ENSG00000091137	9.07789988124679	7.20344932149462e-07	0.00144269300585815	0.564002984486117	0.999925960674445	3.21560609536208e-05	not	9.20139694983744	5.98447857866829	14.3358934422107	6.78983055427075
ENSG00000091140	1170.30513610672	6.33652617805517e-06	0.00144251582075522	0.585193064949128	0.999925960674445	3.21560609536208e-05	not	1152.93503781463	1148.02247400787	1196.56923930985	1183.69379329453
ENSG00000091157	379.760049515141	-5.36977600705424e-06	0.00144262075068222	0.476522311036201	0.999925960674445	3.21560609536208e-05	not	390.139230673108	394.975586192107	359.353062284748	374.572318910603
ENSG00000091164	1292.08227663564	1.47793004800264e-06	0.00144250099266736	0.90143432360794	0.999925960674445	3.21560609536208e-05	not	1301.07752870701	1273.6965241599	1322.72510160131	1270.82995207434
ENSG00000091262	27.2571041827628	-6.92642939273395e-07	0.00144268842576146	0.750998130931408	0.999925960674445	3.21560609536208e-05	not	29.4444702394798	27.927566700452	26.7603344254599	24.8960453656594
ENSG00000091317	1141.05721051761	-4.81862483728819e-06	0.00144252872402844	0.663043161365431	0.999925960674445	3.21560609536208e-05	not	1203.54272103874	1110.12077634297	1101.95234259126	1148.61300209747
ENSG00000091409	11435.1482145953	8.4666534987441e-06	0.00144264929031033	0.192407056887551	0.999925960674445	3.21560609536208e-05	not	11769.5068385371	9447.49684952434	12002.0099898188	12521.579180501
ENSG00000091428	48.3586690958671	1.8371138721402e-07	0.00144268340385662	0.951147478866067	0.999925960674445	3.21560609536208e-05	not	44.1667053592197	51.8654810151252	48.7420377035163	48.6604523056071
ENSG00000091436	747.874924784585	6.33436600791958e-06	0.0014425865965006	0.488283150362161	0.999925960674445	3.21560609536208e-05	not	778.438181956248	675.248666293072	732.086291782226	805.726559106796
ENSG00000091483	818.855172037939	1.44652275341872e-05	0.00144260111058358	0.55121360632168	0.999925960674445	3.21560609536208e-05	not	839.167401825175	761.026192587318	797.075675386914	878.15141835235
ENSG00000091490	160.052318913581	8.78655894446579e-06	0.00144267208804457	0.263432215937136	0.999925960674445	3.21560609536208e-05	not	148.142490892383	146.619725177373	164.384911470683	181.062148113887
ENSG00000091527	7072.59945235124	1.61833066432249e-05	0.00144235639923998	0.0965097929750483	0.999925960674445	3.21560609536208e-05	not	6966.37763072193	6668.70396282937	7343.80034732979	7311.51586852389
ENSG00000091542	1483.63325540665	-1.19808718564778e-05	0.00144253950392487	0.293153261306309	0.999925960674445	3.21560609536208e-05	not	1439.09848295458	1626.78076030133	1402.05037864821	1466.60339972248
ENSG00000091592	901.090993582786	3.53783704010795e-06	0.00144254458162467	0.897769060855753	0.999925960674445	3.21560609536208e-05	not	922.900114068695	886.700242739352	879.268131122255	915.49548640084
ENSG00000091622	18.0892411744279	8.81143842135751e-07	0.00144269077350178	0.622818268348882	0.999925960674445	3.21560609536208e-05	not	16.5625145097074	15.9586095431154	17.2030721306528	22.6327685142358
ENSG00000091640	408.640694381271	-5.28344791182458e-06	0.00144262239859479	0.525768595186474	0.999925960674445	3.21560609536208e-05	not	429.705237557409	362.060954009432	419.563814742033	423.23277121621
ENSG00000091651	341.204822771026	1.36639232123656e-05	0.00144265814194408	0.888240768014764	0.999925960674445	3.21560609536208e-05	not	350.573223788807	336.128213501869	318.256834417077	359.86101937635
ENSG00000091656	2288.99479380852	-9.18619786462861e-06	0.00144244806481263	0.524510297813668	0.999925960674445	3.21560609536208e-05	not	2310.47077410418	2344.91818974153	2305.21166550748	2195.37854588088
ENSG00000091732	291.750512381481	-4.50078936448248e-06	0.00144263916605228	0.539891835123476	0.999925960674445	3.21560609536208e-05	not	326.649591719229	276.283427715186	280.027785237849	284.04124485366
ENSG00000091831	14.6989243198504	8.75424171361062e-07	0.00144269157067163	0.58939961908111	0.999925960674445	3.21560609536208e-05	not	11.9618160347887	13.963783350226	18.1587983601335	14.7112995342533
ENSG00000091844	948.535559680531	-2.05579754156453e-05	0.001442625193283	0.0415355179984357	0.999925960674445	3.21560609536208e-05	not	954.184863698143	1080.19838344963	885.00248849914	874.756503075215
ENSG00000091879	7.16644742228537	-2.1368564711527e-07	0.00144269327356647	0.848199689198826	0.999925960674445	3.21560609536208e-05	not	9.20139694983744	5.98447857866829	6.69008360636499	6.78983055427075
ENSG00000091947	363.779069108247	2.51812459020326e-06	0.00144262169612933	0.732041119858452	0.999925960674445	3.21560609536208e-05	not	339.531547449002	376.024737359658	371.777503267997	367.782488356332
ENSG00000091972	57.8371915895273	2.67862349649818e-07	0.00144268177813701	0.932622661804825	0.999925960674445	3.21560609536208e-05	not	64.4097786488621	49.8706548222358	52.5649426214392	64.5033902655721
ENSG00000091986	369.724538643982	-3.60311280538322e-06	0.00144262668037449	0.61127970682466	0.999925960674445	3.21560609536208e-05	not	354.253782568742	404.949717156554	381.334765562804	338.359889287826
ENSG00000092010	631.409119503158	9.28496920988293e-06	0.00144258900552422	0.824851267922674	0.999925960674445	3.21560609536208e-05	not	645.017926183605	628.370250760171	617.39914424454	634.849156824315
ENSG00000092020	184.34783247588	5.17877353816115e-07	0.00144265509397145	0.924736793402033	0.999925960674445	3.21560609536208e-05	not	198.750174116489	167.565400202712	191.145245896143	179.930509688175
ENSG00000092036	64.4522458477165	-1.11108249165619e-06	0.00144268048417695	0.732327476633449	0.999925960674445	3.21560609536208e-05	not	66.2500580388296	67.8240905582406	71.6794672110534	52.0553675827424
ENSG00000092094	247.331225829577	3.28565274665462e-06	0.00144264361218087	0.597338393190236	0.999925960674445	3.21560609536208e-05	not	253.03841612053	226.41277289295	260.913260648234	248.960453656594
ENSG00000092096	31.8018841412099	1.18369067770968e-06	0.00144268828900166	0.600086585828987	0.999925960674445	3.21560609536208e-05	not	27.6041908495123	30.9198059897862	44.9191327855935	23.7644069399476
ENSG00000092098	15.3028751143733	-3.23229388974593e-08	0.00144269132383167	0.982122614654064	0.999925960674445	3.21560609536208e-05	not	14.7222351197399	15.9586095431154	12.4244409832493	18.1062148113887
ENSG00000092108	810.267704306774	8.25526072367666e-07	0.00144256412974724	0.701187166047875	0.999925960674445	3.21560609536208e-05	not	801.441674330841	796.933064059328	875.445226204333	767.250852632595
ENSG00000092140	792.097275088772	-1.25301921581822e-05	0.00144259024311198	0.198780643025768	0.999925960674445	3.21560609536208e-05	not	858.490335419833	799.925303348662	723.484755716899	786.488705869695
ENSG00000092148	2365.78179173551	-2.56370316252627e-06	0.00144242167052847	0.805969876067392	0.999925960674445	3.21560609536208e-05	not	2327.03328861389	2374.84058263487	2376.89113271853	2384.36216297475
ENSG00000092199	6756.13662667786	1.2306903605306e-05	0.00144235209593496	0.443735686645846	0.999925960674445	3.21560609536208e-05	not	6813.63444135463	6469.22134354042	6817.19519488592	6924.49552693045
ENSG00000092200	8.24724136749535	7.77788807057782e-07	0.00144269311264706	0.523418708588898	0.999925960674445	3.21560609536208e-05	not	6.44097786488621	6.98189167511301	10.5129885242878	9.05310740569433
ENSG00000092201	2968.54713305039	9.90363388156736e-06	0.00144243243100082	0.507468616097312	0.999925960674445	3.21560609536208e-05	not	2981.25261174733	2854.59628202478	2933.12379827631	3105.21584015316
ENSG00000092203	827.98613865394	8.53037265408489e-06	0.0014425659673028	0.378640502073151	0.999925960674445	3.21560609536208e-05	not	770.156924701394	833.837348627782	846.773439319911	861.176841966674
ENSG00000092208	119.59817805987	1.00806783006651e-06	0.00144266802961791	0.821287879950174	0.999925960674445	3.21560609536208e-05	not	127.89941760274	106.723201319585	120.42150491457	123.348588402585
ENSG00000092295	12.9831914681784	1.47920378326125e-06	0.00144269227950461	0.328864153341474	0.999925960674445	3.21560609536208e-05	not	11.0416763398049	8.97671786800244	17.2030721306528	14.7112995342533
ENSG00000092330	239.201600599361	-1.90813706485406e-06	0.00144264440875804	0.752760086209441	0.999925960674445	3.21560609536208e-05	not	236.475901610822	251.348100304068	249.444545894466	219.537854588088
ENSG00000092421	77.0834009010236	-1.34348789872395e-06	0.00144267728173513	0.70848345896072	0.999925960674445	3.21560609536208e-05	not	76.3715946836508	83.7827001013561	80.2810032763798	67.8983055427075
ENSG00000092439	1918.33834616422	-1.81035886433802e-05	0.00144250953325013	0.170708708467998	0.999925960674445	3.21560609536208e-05	not	1950.69615336554	2029.735651265	1860.79896879895	1832.12261122739
ENSG00000092445	452.40253205363	5.98267386994521e-07	0.00144260919095972	0.940455476131859	0.999925960674445	3.21560609536208e-05	not	460.069847491872	440.856588628564	424.342445889436	484.341246204647
ENSG00000092470	816.933235791419	-1.60248794134961e-05	0.0014425970806436	0.113784423689025	0.999925960674445	3.21560609536208e-05	not	859.410475114817	865.754567714013	749.289363912879	793.278536423966
ENSG00000092529	17.2402513752305	-7.97272398776023e-08	0.00144269051631199	0.920095286741289	0.999925960674445	3.21560609536208e-05	not	12.8819557297724	20.945675025339	18.1587983601335	16.9745763856769
ENSG00000092531	132.987986660689	-5.80979345932855e-07	0.00144266544790953	0.898845995081732	0.999925960674445	3.21560609536208e-05	not	134.340395467627	134.650768020037	145.270386881068	117.690396274026
ENSG00000092621	3344.9946157795	1.3429442413344e-05	0.00144241594803697	0.21357552547539	0.999925960674445	3.21560609536208e-05	not	3205.76669732336	3284.48132659245	3502.73663104681	3386.99380815539
ENSG00000092758	34.1050315085223	-4.37148696402103e-06	0.0014426910379338	0.058043494692337	0.999925960674445	3.21560609536208e-05	not	33.1250290194148	54.8577203044593	25.8046081959792	22.6327685142358
ENSG00000092820	9516.86065080945	4.93025909171283e-06	0.00144265009531353	0.372889480269615	0.999925960674445	3.21560609536208e-05	not	10209.8700555396	7800.76782729412	9955.80013250058	10101.0045879035
ENSG00000092841	1990.31663048857	7.76861015395785e-06	0.00144246010864305	0.559873738225458	0.999925960674445	3.21560609536208e-05	not	1970.0190869602	1946.95036426008	1974.53039010715	2069.76668062687
ENSG00000092847	3008.01512584638	1.1761529152942e-05	0.00144244842549875	0.400199631352729	0.999925960674445	3.21560609536208e-05	not	3057.62420643098	2826.66871532432	3021.05061138853	3126.71697024168
ENSG00000092853	1088.1753569001	-1.61968554683826e-05	0.00144258044756038	0.614278842207698	0.999925960674445	3.21560609536208e-05	not	1160.2961553745	1053.26822984562	1104.8195212797	1034.31752110058
ENSG00000092871	220.224488785855	-4.04622138257805e-06	0.00144265045635432	0.488272546752568	0.999925960674445	3.21560609536208e-05	not	226.354364966001	233.394664568063	226.507116386929	194.641809222428
ENSG00000092929	30.2643475530255	-1.55870249010981e-06	0.00144268813792728	0.85403041440863	0.999925960674445	3.21560609536208e-05	not	29.4444702394798	32.9146321826756	31.5389655728635	27.159322217083
ENSG00000092931	400.42875285412	-5.54151672846395e-06	0.00144263151487979	0.431265624152842	0.999925960674445	3.21560609536208e-05	not	438.906634507246	394.975586192107	427.209624577878	340.623166139249
ENSG00000092964	896.423085310618	5.53722993520534e-05	0.0014430733745428	0.889844587906456	0.999925960674445	3.21560609536208e-05	not	915.538996508825	868.746807003347	910.807096695119	890.59944103518
ENSG00000092969	130.802223628522	-1.12212779429968e-05	0.00144268687747359	0.0160765959488203	0.999925960674445	3.21560609536208e-05	not	159.184167232188	150.609377563152	107.04133770184	106.374012016908
ENSG00000092978	215.334007940621	-5.03644334145649e-06	0.00144265203977371	0.388385075864938	0.999925960674445	3.21560609536208e-05	not	224.514085576034	229.405012182285	215.03840163316	192.378532371005
ENSG00000093000	1816.52103058778	-1.35895902460447e-05	0.00144248941081262	0.298845964589587	0.999925960674445	3.21560609536208e-05	not	1887.20651441166	1849.2038808085	1739.4217376549	1790.25198947605
ENSG00000093009	728.824066325509	6.94109682946017e-06	0.00144260565929246	0.409071096001495	0.999925960674445	3.21560609536208e-05	not	747.1534323268	657.295230557067	675.698444242864	835.149158175302
ENSG00000093010	1207.29341375612	-2.16893996553118e-06	0.0014425104118189	0.93707043609961	0.999925960674445	3.21560609536208e-05	not	1230.22677219327	1177.94486690121	1196.56923930985	1224.43277662016
ENSG00000093100	10.7656947872132	-1.29373646994352e-07	0.00144269239852416	0.923180898444967	0.999925960674445	3.21560609536208e-05	not	11.0416763398049	10.9715440608919	8.60153606532641	12.4480226828297
ENSG00000093144	1548.76630302495	7.77796677885213e-06	0.00144251792274827	0.514764600385189	0.999925960674445	3.21560609536208e-05	not	1610.24446622155	1424.30590172305	1593.19562454435	1567.31921961083
ENSG00000093167	785.966434030954	8.08809227762147e-06	0.0014425669341941	0.420652390815433	0.999925960674445	3.21560609536208e-05	not	777.518042261264	749.057235429981	822.880283582893	794.410174849678
ENSG00000093183	1066.21496685822	-3.90670743097315e-06	0.00144252155203599	0.983971632063666	0.999925960674445	3.21560609536208e-05	not	1065.52176679118	1065.23718700296	1052.25457865826	1081.84633498047
ENSG00000093217	145.859599136877	-5.28744736337193e-07	0.00144266294260945	0.789532066298804	0.999925960674445	3.21560609536208e-05	not	161.944586317139	135.648181116481	150.049018028472	135.796611085415
ENSG00000094631	699.5343129449	-3.11355801553389e-05	0.00144273620751834	0.791454128282987	0.999925960674445	3.21560609536208e-05	not	715.868682697353	669.264187714404	721.573303257938	691.431078109905
ENSG00000094804	523.87903702837	9.78354060204778e-06	0.00144261525598235	0.241350811840372	0.999925960674445	3.21560609536208e-05	not	513.437949800929	481.750525582798	582.037273753754	518.290398976001
ENSG00000094841	154.634787550688	1.27969025545065e-06	0.00144266279324863	0.792969703621271	0.999925960674445	3.21560609536208e-05	not	136.180674857594	167.565400202712	171.074995077048	143.718080065398
ENSG00000094880	789.619939705197	3.81510841453676e-05	0.0014428085647244	0.4048176092061	0.999925960674445	3.21560609536208e-05	not	740.712454461914	790.948585480659	801.854306534318	824.964412343896
ENSG00000094914	949.630870070647	2.34980409331271e-06	0.00144255351417148	0.817458386785652	0.999925960674445	3.21560609536208e-05	not	918.299415593777	964.49846426204	898.38265571187	1017.3429447149
ENSG00000094916	11541.3721394675	-5.20447179655612e-05	0.00144274977430341	0.895456708729839	0.999925960674445	3.21560609536208e-05	not	11770.4269782321	11248.8249017035	11621.6309504855	11524.6057274489
ENSG00000094975	692.213291306646	-1.24272076786248e-05	0.00144259584139867	0.19202103645146	0.999925960674445	3.21560609536208e-05	not	709.427704832467	743.072756851313	644.15947867	672.193224872804
ENSG00000095002	1142.24403830918	9.87092333887597e-06	0.00144253070872134	0.388551713478907	0.999925960674445	3.21560609536208e-05	not	1124.41070727014	1098.15181918563	1189.87915570349	1156.53447107745
ENSG00000095015	245.31679184706	-8.12140526683423e-06	0.00144265312511296	0.190045224238677	0.999925960674445	3.21560609536208e-05	not	261.319673375383	266.309296750739	215.994127862641	237.644069399476
ENSG00000095059	31.6318602550367	-2.11791314072437e-06	0.00144268843270186	0.357863489274884	0.999925960674445	3.21560609536208e-05	not	30.3646099344636	41.891350050678	24.8488819664985	29.4225990685066
ENSG00000095066	251.512322784787	6.3311909741152e-06	0.00144264671020286	0.270453534249876	0.999925960674445	3.21560609536208e-05	not	241.076600085741	230.402425278729	274.293427860964	260.276837913712
ENSG00000095139	3210.89413521243	2.62736069355565e-06	0.00144238326059713	0.709691485999829	0.999925960674445	3.21560609536208e-05	not	3145.03747745444	3219.64947532354	3257.11499007027	3221.77459800147
ENSG00000095203	115.717489316896	-1.35441467118644e-06	0.00144266994259987	0.750542790554325	0.999925960674445	3.21560609536208e-05	not	110.416763398049	127.668876344924	125.200136061973	99.5841814626377
ENSG00000095209	526.340367294238	8.85479137456655e-06	0.00144261206132768	0.289438515897205	0.999925960674445	3.21560609536208e-05	not	534.601162785555	469.781568425461	560.055570475698	540.923167490237
ENSG00000095261	1487.18380096257	-1.72489576839344e-05	0.00144253244917717	0.26244572928712	0.999925960674445	3.21560609536208e-05	not	1548.59510665764	1522.05238517464	1430.72216553263	1447.36554648538
ENSG00000095319	3741.11973201836	1.26730806959156e-06	0.00144244173295425	0.91489946663115	0.999925960674445	3.21560609536208e-05	not	3936.35761514046	3522.86305664273	3638.44975563307	3866.80850065719
ENSG00000095321	1243.99876261115	-3.6638268456799e-06	0.00144250594917658	0.754515571855686	0.999925960674445	3.21560609536208e-05	not	1245.86914700799	1265.71721938834	1212.81658521102	1251.59209883724
ENSG00000095370	9.24539738970947	-1.28005056865847e-06	0.00144269315493251	0.308345662566053	0.999925960674445	3.21560609536208e-05	not	12.8819557297724	10.9715440608919	8.60153606532641	4.52655370284717
ENSG00000095380	480.558366866704	8.89328120234006e-06	0.00144261561348543	0.278598753656821	0.999925960674445	3.21560609536208e-05	not	479.392781086531	435.869523146341	511.313532772181	495.657630461765
ENSG00000095383	311.121369867636	1.69354639193297e-06	0.00144262862296345	0.846050947513191	0.999925960674445	3.21560609536208e-05	not	313.767635989457	302.216168222749	317.301108187597	311.200567070743
ENSG00000095397	347.595064194276	-8.61827853311767e-06	0.0014426358017977	0.231763274269877	0.999925960674445	3.21560609536208e-05	not	356.094061958709	381.011802841881	336.415632777211	316.858759199302
ENSG00000095464	9.67319818129537	4.27572376110748e-07	0.00144269294942272	0.73223730568938	0.999925960674445	3.21560609536208e-05	not	4.60069847491872	12.9663702537813	14.3358934422107	6.78983055427075
ENSG00000095485	490.1206604384	7.65519611942931e-06	0.00144261454074827	0.344452329090076	0.999925960674445	3.21560609536208e-05	not	480.312920781514	457.812611268124	476.907388510876	545.449721193084
ENSG00000095539	109.417279828022	-3.22152790775822e-06	0.00144267388595386	0.427732050060032	0.999925960674445	3.21560609536208e-05	not	103.055645838179	131.658528730702	114.687147537686	88.2677972055198
ENSG00000095564	1653.82714175319	4.78509711075263e-07	0.00144246721578855	0.970955405110538	0.999925960674445	3.21560609536208e-05	not	1636.92851737608	1667.67469725556	1668.69799667332	1642.00735570781
ENSG00000095574	383.617227906854	-2.0240501177077e-05	0.00144268706437424	0.87420682599875	0.999925960674445	3.21560609536208e-05	not	386.458671893173	386.99628142055	396.626385234496	364.387573079197
ENSG00000095587	12.452453670756	9.83177329578214e-07	0.0014426921651497	0.50961912172551	0.999925960674445	3.21560609536208e-05	not	11.9618160347887	8.97671786800244	15.2916196716914	13.5796611085415
ENSG00000095637	29.6034616714601	-1.11769757341219e-06	0.00144268810945108	0.621278153134041	0.999925960674445	3.21560609536208e-05	not	34.9653084093823	28.9249797968967	29.6275131139021	24.8960453656594
ENSG00000095752	12.6743509450174	-1.29246971080428e-06	0.00144269231931252	0.379741448230837	0.999925960674445	3.21560609536208e-05	not	15.6423748147237	14.9611964466707	7.6458098358457	12.4480226828297
ENSG00000095787	2036.99357389001	-1.7805099385273e-05	0.00144253441868048	0.569080765809411	0.999925960674445	3.21560609536208e-05	not	1956.21699153544	2186.32950740682	2044.29840485924	1961.12939175854
ENSG00000095794	196.704792039625	9.16538890596029e-06	0.00144266506428285	0.367538002468913	0.999925960674445	3.21560609536208e-05	not	180.347380216814	190.505901420941	205.481139338353	210.484747182393
ENSG00000095906	528.758362629149	-4.35976524008543e-06	0.00144261096171064	0.582094995857642	0.999925960674445	3.21560609536208e-05	not	594.410242959499	488.732417257911	498.889091788932	533.001698510254
ENSG00000095917	5.52417170686381	-1.42868922860031e-07	0.00144269370316657	0.882145404908117	0.999925960674445	3.21560609536208e-05	not	3.68055877993498	7.97930477155772	4.77863114740356	5.65819212855896
ENSG00000095951	670.899680631025	2.26522644436702e-05	0.0014426595103082	0.804475197725369	0.999925960674445	3.21560609536208e-05	not	664.340859778263	664.27712223218	655.628193423769	699.352547089887
ENSG00000096060	943.369388999089	1.78083413224414e-06	0.00144253572787809	0.881417492536276	0.999925960674445	3.21560609536208e-05	not	928.420952238598	948.539854718924	928.965895055253	967.550853983582
ENSG00000096063	1535.94860542974	3.16262064157346e-06	0.00144252057716382	0.779882437460564	0.999925960674445	3.21560609536208e-05	not	1633.24795859615	1410.34211837283	1539.67495569343	1560.52938905656
ENSG00000096070	1760.33559526348	-2.33289819810337e-05	0.00144256145404291	0.0688212062207122	0.999925960674445	3.21560609536208e-05	not	1799.7932433882	1901.06936182363	1666.78654421436	1673.69323162774
ENSG00000096080	182.779115533072	7.83941343203353e-06	0.0014426646912425	0.150032290714414	0.999925960674445	3.21560609536208e-05	not	157.34388784222	173.54987878138	198.791055731988	201.431639776699
ENSG00000096092	389.9619389694	7.37534676040251e-07	0.00144262738073891	0.917038398187589	0.999925960674445	3.21560609536208e-05	not	434.305936032327	341.115278984093	398.537837693457	385.888703167721
ENSG00000096093	922.395030112818	-1.34588599110903e-05	0.00144258500104787	0.174025887221041	0.999925960674445	3.21560609536208e-05	not	922.900114068695	1012.37429289139	914.630001613042	839.67571187815
ENSG00000096384	27418.2539038512	5.15366694076895e-05	0.00144272241682157	0.22169350704586	0.999925960674445	3.21560609536208e-05	not	27280.301676878	26184.0886078667	27487.6420860948	28720.9832445653
ENSG00000096401	2211.54715758632	-2.80701736581541e-07	0.00144243028116886	0.887287841006692	0.999925960674445	3.21560609536208e-05	not	2193.61303284125	2246.1742931935	2214.41767370681	2191.98363060374
ENSG00000096433	3545.454196754	-1.43592719508629e-05	0.00144242675739315	0.331774106737789	0.999925960674445	3.21560609536208e-05	not	3693.44073566475	3563.75699359697	3374.6693162964	3549.94974145789
ENSG00000096654	251.730603415268	-6.31522335150773e-06	0.00144264820242537	0.302928031449542	0.999925960674445	3.21560609536208e-05	not	251.198136730562	282.267906293854	231.285747534332	242.170623102323
ENSG00000096696	919.866423121606	3.53694961328239e-06	0.0014425696336599	0.65434109265344	0.999925960674445	3.21560609536208e-05	not	972.587657597818	834.834761724227	889.781119646543	982.262153517835
ENSG00000096717	1000.65158612678	1.0571639883749e-05	0.00144256304240618	0.0760514441251862	0.999925960674445	3.21560609536208e-05	not	1003.87240722726	1120.09490730742	946.168967185905	932.470062786516
ENSG00000096746	2527.18483848395	1.54663535185022e-05	0.00144250130705987	0.235573364440604	0.999925960674445	3.21560609536208e-05	not	2580.9918444294	2307.01649207663	2634.93721467832	2585.79380275144
ENSG00000096872	310.220391790557	-2.392730187711e-07	0.00144263118869766	0.732138733942956	0.999925960674445	3.21560609536208e-05	not	291.684283309847	317.177364669419	298.186583597982	333.833335584979
ENSG00000096968	544.865212170361	-7.85116902038032e-06	0.00144260268443712	0.361783879840257	0.999925960674445	3.21560609536208e-05	not	546.562978820344	584.484074516603	507.490627854258	540.923167490237
ENSG00000097007	2109.34416264773	-8.13857655256527e-06	0.00144247405141119	0.529035031252965	0.999925960674445	3.21560609536208e-05	not	2058.35249767864	2234.20533603616	2030.91823764651	2113.90057922963
ENSG00000097021	1720.04993929146	1.88650858375301e-05	0.00144253985478953	0.699659569687973	0.999925960674445	3.21560609536208e-05	not	1730.78276626442	1669.66952344845	1672.52090159125	1807.22656586173
ENSG00000097033	2294.97722982843	1.61554098487856e-05	0.00144248746053646	0.28837464376156	0.999925960674445	3.21560609536208e-05	not	2302.18951684933	2156.40711451347	2323.37046386761	2397.94182408329
ENSG00000097046	561.443539812906	-4.52405506430464e-07	0.00144258509156131	0.884515014060489	0.999925960674445	3.21560609536208e-05	not	563.125493330051	566.530638780598	563.87847539362	552.239551747354
ENSG00000097096	198.033295698702	-8.75152097219539e-07	0.00144265151336933	0.874982929807949	0.999925960674445	3.21560609536208e-05	not	195.989755031538	204.469684771167	208.348318026795	183.32542496531
ENSG00000099139	21.478009772681	-1.51170847153841e-06	0.00144269073661753	0.410171079171157	0.999925960674445	3.21560609536208e-05	not	27.6041908495123	21.9430881217837	11.4687147537686	24.8960453656594
ENSG00000099194	40618.5686021474	-4.26737871576154e-05	0.00144253986673562	0.197377563350776	0.999925960674445	3.21560609536208e-05	not	42277.6585654181	40998.66532936	39180.9525037913	40016.9980100204
ENSG00000099203	79.7101958620841	1.76832731607776e-06	0.00144267785227843	0.622446203490052	0.999925960674445	3.21560609536208e-05	not	87.4132710234557	63.8344381724618	79.3252770468991	88.2677972055198
ENSG00000099204	171.753614420659	8.05394549682431e-06	0.00144267077637961	0.112340857166642	0.999925960674445	3.21560609536208e-05	not	172.06612296196	132.655941827147	197.835329502507	184.457063391022
ENSG00000099219	536.932302221919	6.5146739868732e-06	0.00144259965569491	0.59208602057192	0.999925960674445	3.21560609536208e-05	not	524.479626140734	524.63928872992	523.73797375543	574.87232026159
ENSG00000099246	602.48622631475	-8.29010332730366e-06	0.00144259292487503	0.360173073949017	0.999925960674445	3.21560609536208e-05	not	642.257507098653	606.427162638387	582.992999983235	578.267235538726
ENSG00000099250	34.7225084296656	2.20053394952999e-06	0.00144268796656248	0.358984158385386	0.999925960674445	3.21560609536208e-05	not	36.8055877993498	22.9405012182285	37.2733229497478	41.8706217513363
ENSG00000099256	293.921807786131	4.58209729441941e-06	0.00144263624227416	0.495732811318162	0.999925960674445	3.21560609536208e-05	not	271.441210020205	295.234276547636	312.522477040193	296.489267536489
ENSG00000099282	204.987098764184	5.939727451819e-06	0.00144265481136344	0.305148464047592	0.999925960674445	3.21560609536208e-05	not	192.309196251603	191.503314517385	218.861306551083	217.274577736664
ENSG00000099284	171.33091110216	1.78606936710043e-07	0.00144265763327367	0.973817330542454	0.999925960674445	3.21560609536208e-05	not	158.264027537204	183.524009745828	162.473459011721	181.062148113887
ENSG00000099290	1451.26132923582	-9.74656596850324e-06	0.00144250090351847	0.428551751136134	0.999925960674445	3.21560609536208e-05	not	1463.94225471914	1506.09377563152	1424.98780815574	1410.02147843689
ENSG00000099308	407.788804561282	-4.72980153653998e-06	0.00144262955445896	0.269606125872132	0.999925960674445	3.21560609536208e-05	not	380.017694028286	481.750525582798	388.024849169169	381.362149464874
ENSG00000099326	320.389919759988	-5.73896913448035e-06	0.00144263386673435	0.407875218237584	0.999925960674445	3.21560609536208e-05	not	322.969032939294	345.104931369872	294.363678680059	319.122036050725
ENSG00000099330	107.171110172812	-8.41118958135967e-07	0.00144266999744783	0.842196487332842	0.999925960674445	3.21560609536208e-05	not	111.336903093033	106.723201319585	109.908516390282	100.715819888349
ENSG00000099331	3979.3804553243	-4.99938832588328e-06	0.00144235886220031	0.730766416845324	0.999925960674445	3.21560609536208e-05	not	3983.28473958463	4038.52562750465	3939.5035179195	3956.20793628842
ENSG00000099337	248.039575525874	-3.94792806945116e-06	0.00144264352987649	0.526972682715001	0.999925960674445	3.21560609536208e-05	not	266.840511545286	247.358447918289	243.710188517582	234.249154122341
ENSG00000099338	116.810532884544	-5.09999153271502e-06	0.00144267368357903	0.237003209698752	0.999925960674445	3.21560609536208e-05	not	117.777880957919	138.640420405815	96.528349177552	114.295480996891
ENSG00000099341	5549.31187831935	2.75221681030636e-05	0.00144253230352862	0.0925163475253275	0.999925960674445	3.21560609536208e-05	not	5563.16459587172	5070.84818232493	5606.29006213386	5956.94467294687
ENSG00000099364	772.113695311913	4.22403619621248e-06	0.00144255812930713	0.675025982102613	0.999925960674445	3.21560609536208e-05	not	760.035388056573	761.026192587318	786.562686862626	780.830513741136
ENSG00000099365	32.6996650455213	-1.99013136476231e-06	0.00144268824023853	0.391318341306827	0.999925960674445	3.21560609536208e-05	not	45.0868450542035	28.9249797968967	29.6275131139021	27.159322217083
ENSG00000099377	13.143822545197	-1.36141615489739e-07	0.00144269181057682	0.926889173948232	0.999925960674445	3.21560609536208e-05	not	11.9618160347887	14.9611964466707	14.3358934422107	11.3163842571179
ENSG00000099381	1372.99437017458	-9.60749464690458e-06	0.00144250723997925	0.427692609294472	0.999925960674445	3.21560609536208e-05	not	1395.85191729034	1415.32918385505	1359.04269832157	1321.75368123137
ENSG00000099385	419.822170511016	1.880713008777e-07	0.00144261566754101	0.981000271818103	0.999925960674445	3.21560609536208e-05	not	387.378811588156	451.828132689456	428.165350807359	411.916386959092
ENSG00000099617	24.498194122558	5.4576497332641e-07	0.00144268917052987	0.793834342591468	0.999925960674445	3.21560609536208e-05	not	23.9236320695774	22.9405012182285	29.6275131139021	21.501130088524
ENSG00000099622	2381.67298389266	8.78703940814269e-06	0.0014424351794	0.339963217183828	0.999925960674445	3.21560609536208e-05	not	2283.78672294965	2362.87162547753	2444.74769501166	2435.28589213178
ENSG00000099624	1489.76133767456	2.17340487409642e-05	0.00144260227132466	0.0435449996430089	0.999925960674445	3.21560609536208e-05	not	1454.7408577693	1330.54907065725	1496.6672753668	1677.08814690488
ENSG00000099625	199.039399738806	6.77141685396832e-07	0.00144265424113417	0.90213353857478	0.999925960674445	3.21560609536208e-05	not	174.826542046911	220.428294314282	207.392591797315	193.510170796716
ENSG00000099783	5150.17124887114	0.000123471658057733	0.00144503274005148	0.316164335028713	0.999925960674445	3.21560609536208e-05	not	5144.50103465411	4908.26984760444	5091.15362444376	5456.76048878226
ENSG00000099785	259.534504567104	6.04493302293204e-06	0.00144265109916405	0.326200364080357	0.999925960674445	3.21560609536208e-05	not	241.996739780725	247.358447918289	307.743845892789	241.038984676612
ENSG00000099795	757.417515326696	1.12907090827815e-05	0.00144259180805879	0.275030143888051	0.999925960674445	3.21560609536208e-05	not	760.955527751556	690.209862739743	756.935173748724	821.569497066761
ENSG00000099797	1202.69618264133	-2.81206941569983e-06	0.00144250998539793	0.817189870994014	0.999925960674445	3.21560609536208e-05	not	1186.06006683405	1236.79223959145	1191.79060816245	1196.14181597736
ENSG00000099800	1071.62073810779	1.82261957009544e-05	0.0014426146196698	0.0546934021351624	0.999925960674445	3.21560609536208e-05	not	1083.00442099587	910.638157054025	1118.19968849243	1174.64068588884
ENSG00000099804	1448.25963452237	1.4368023150995e-05	0.00144254383978773	0.187434158735581	0.999925960674445	3.21560609536208e-05	not	1387.57066003549	1389.39644334749	1424.98780815574	1591.08362655078
ENSG00000099810	946.028535006715	6.17052374379249e-07	0.00144253793517072	0.592992682479348	0.999925960674445	3.21560609536208e-05	not	954.184863698143	903.656265378912	982.486563906172	943.786447043634
ENSG00000099812	31.3321844602508	-2.53821373164749e-06	0.00144268857562487	0.654156404658504	0.999925960674445	3.21560609536208e-05	not	34.9653084093823	31.9172190862309	26.7603344254599	31.6858759199302
ENSG00000099814	700.678491742524	-2.90721362168233e-05	0.00144271665077972	0.94833074028319	0.999925960674445	3.21560609536208e-05	not	670.78183764315	734.096038983311	687.167158996632	710.668931347005
ENSG00000099817	2875.11373457581	1.56249122364408e-05	0.00144244784670992	0.527610908186778	0.999925960674445	3.21560609536208e-05	not	2872.67612773925	2785.77477837009	2862.40005729473	2979.60397489915
ENSG00000099821	1519.64700115243	2.24867287335697e-05	0.00144257334253576	0.0682520037404519	0.999925960674445	3.21560609536208e-05	not	1453.82071807432	1422.31107553016	1555.9223015946	1646.53390941066
ENSG00000099822	326.330397116391	-7.33444701557831e-06	0.00144263896328243	0.128738617478585	0.999925960674445	3.21560609536208e-05	not	330.330150499164	374.029911166768	288.629321303175	312.332205496455
ENSG00000099834	19.1860191506484	-5.05174678810236e-07	0.00144269061518188	0.776499730909382	0.999925960674445	3.21560609536208e-05	not	14.7222351197399	25.9327405075626	19.1145245896142	16.9745763856769
ENSG00000099840	20.9896920420656	-7.28571950479728e-07	0.00144269010830746	0.700401768340766	0.999925960674445	3.21560609536208e-05	not	20.2430732896424	24.9353274111179	22.9374295075371	15.8429379599651
ENSG00000099849	99.162097450889	2.36763465741368e-06	0.00144267329225514	0.559991393583751	0.999925960674445	3.21560609536208e-05	not	103.055645838179	84.7801131978008	101.306980324956	107.50565044262
ENSG00000099860	402.734546386482	-9.11097222082878e-06	0.00144264656496105	0.175788066011815	0.999925960674445	3.21560609536208e-05	not	370.816297078449	493.719482740134	389.936301628131	356.466104099214
ENSG00000099864	253.231297526892	-7.21525425404746e-06	0.00144265602305537	0.219799204792394	0.999925960674445	3.21560609536208e-05	not	237.396041305806	307.203233704972	228.41856884589	239.9073462509
ENSG00000099866	35.6546270412478	4.17682814372339e-07	0.00144268748735623	0.860029305844294	0.999925960674445	3.21560609536208e-05	not	32.2048893244311	36.9042845684545	24.8488819664985	48.6604523056071
ENSG00000099875	3854.36649995943	3.38718838342403e-05	0.00144256040117156	0.029141766790281	0.999925960674445	3.21560609536208e-05	not	3615.22886159113	3703.39482709923	4053.2349392277	4045.60737191966
ENSG00000099899	488.673588772942	-2.81769216125244e-06	0.00144259997653568	0.73458534426707	0.999925960674445	3.21560609536208e-05	not	480.312920781514	511.672918476139	487.420377035163	475.288138798953
ENSG00000099901	2113.59222908752	2.34073926477613e-05	0.00144260165709944	0.0448650937326205	0.999925960674445	3.21560609536208e-05	not	2134.72409236229	1829.25561887961	2176.18862452758	2314.20058058061
ENSG00000099904	837.181245709774	-2.29245138737056e-05	0.00144264724312973	0.663052629372898	0.999925960674445	3.21560609536208e-05	not	811.563210975662	889.692482028686	837.216177025104	810.253112809643
ENSG00000099910	235.134872604856	-4.6824749496002e-06	0.00144264913038795	0.433653783094318	0.999925960674445	3.21560609536208e-05	not	246.597438255643	246.361034821845	242.754462288101	204.826555053834
ENSG00000099917	1977.6384852114	2.54837307031079e-05	0.00144257486600299	0.589865869492081	0.999925960674445	3.21560609536208e-05	not	2027.06774804919	1868.15472964095	2008.93653436846	2006.39492878701
ENSG00000099937	6.35788038684877	-1.11873036014668e-06	0.00144269375707891	0.285248469410653	0.999925960674445	3.21560609536208e-05	not	8.2812572548537	8.97671786800244	4.77863114740356	3.39491527713538
ENSG00000099940	577.283318073044	-1.55364235003684e-05	0.00144262664508623	0.684523476250042	0.999925960674445	3.21560609536208e-05	not	578.767868144775	594.45820548105	548.586855721929	587.32034294442
ENSG00000099942	2643.20767266332	-1.45285070547299e-05	0.00144249835906069	0.262341138341787	0.999925960674445	3.21560609536208e-05	not	2563.50919022471	2888.5083273039	2581.4165458274	2539.39662729726
ENSG00000099949	166.771614294782	4.77862020387848e-06	0.00144266070654726	0.364190005618378	0.999925960674445	3.21560609536208e-05	not	159.184167232188	153.601616852486	177.765078683413	176.53559441104
ENSG00000099953	66.9314149448541	4.10256279929507e-06	0.00144268253038023	0.219779636192342	0.999925960674445	3.21560609536208e-05	not	54.2882420040409	61.8396119795724	67.8565622931306	83.7412435026726
ENSG00000099954	80.132837039707	-1.09716989295619e-06	0.00144267663173435	0.763385350641162	0.999925960674445	3.21560609536208e-05	not	88.3334107184394	76.8008084262431	84.1039081943027	71.2932208198429
ENSG00000099956	1817.80165316818	1.09111677624649e-06	0.00144247711743161	0.931511905435662	0.999925960674445	3.21560609536208e-05	not	1878.00511746182	1747.46774497114	1772.87215568672	1872.86159455302
ENSG00000099958	8.91268644004063	4.02664946300665e-07	0.00144269286519824	0.752007302176408	0.999925960674445	3.21560609536208e-05	not	8.2812572548537	7.97930477155772	11.4687147537686	7.92146897998254
ENSG00000099968	2171.09006532774	6.98039833171545e-06	0.00144244352175083	0.610879819179056	0.999925960674445	3.21560609536208e-05	not	2154.96716565193	2129.47696090947	2237.35510321435	2162.56103153523
ENSG00000099974	20.0103331927829	4.88598637804708e-07	0.00144269027562854	0.795211668324536	0.999925960674445	3.21560609536208e-05	not	22.0833526796099	15.9586095431154	23.8931557370178	18.1062148113887
ENSG00000099977	9.4441671632324	-6.42306712750664e-07	0.0014426929549847	0.606188463056381	0.999925960674445	3.21560609536208e-05	not	13.8020954247562	7.97930477155772	11.4687147537686	4.52655370284717
ENSG00000099991	1924.80806351395	6.96330428146467e-06	0.00144246072836351	0.30106357451725	0.999925960674445	3.21560609536208e-05	not	1966.33852818026	1990.83654050365	1839.77299175037	1902.28419362152
ENSG00000099992	62.4493141220833	-2.92304894222526e-06	0.00144268214213199	0.36318496172969	0.999925960674445	3.21560609536208e-05	not	59.8090801739434	77.7982215226878	54.4763950804006	57.7135597113014
ENSG00000099995	2523.27898989082	4.12851018462957e-06	0.00144241433053513	0.773536529673021	0.999925960674445	3.21560609536208e-05	not	2521.18276425546	2488.54567562956	2532.67450812389	2550.71301155438
ENSG00000099999	153.999036198834	-3.89328456876903e-06	0.00144266472040378	0.423805358150399	0.999925960674445	3.21560609536208e-05	not	148.142490892383	178.536944263604	155.783375405356	133.533334233991
ENSG00000100003	127.59274789227	9.34046315391559e-08	0.0014426653903407	0.873894488683119	0.999925960674445	3.21560609536208e-05	not	131.579976382675	126.671463248479	124.244409832493	127.875142105432
ENSG00000100014	714.806519092194	-1.09783063831213e-05	0.00144259210813274	0.58465715520024	0.999925960674445	3.21560609536208e-05	not	702.066587272597	757.036540201539	674.742718013383	725.380230881259
ENSG00000100023	786.353746460457	-1.06010844582069e-05	0.00144259384609898	0.255364432023233	0.999925960674445	3.21560609536208e-05	not	758.195108666605	883.708003450018	733.997744241187	769.514129484018
ENSG00000100027	144.909348791221	5.0794327770343e-06	0.00144266751305752	0.291278888276078	0.999925960674445	3.21560609536208e-05	not	139.861233637529	126.671463248479	143.358934422107	169.745763856769
ENSG00000100028	580.872908773905	4.21381161432291e-05	0.00144289346763628	0.728204066457544	0.999925960674445	3.21560609536208e-05	not	595.330382654482	549.574616141038	581.081547524273	597.505088775826
ENSG00000100029	1315.41354560546	2.47799099348324e-05	0.00144262693656494	0.0204920413001526	0.999925960674445	3.21560609536208e-05	not	1286.35529358727	1149.01988710431	1392.4931163534	1433.78588537684
ENSG00000100030	4700.66486772154	1.2813286860725e-06	0.0014423708863653	0.933930119208486	0.999925960674445	3.21560609536208e-05	not	4788.4069726954	4593.08730912791	4578.88436544209	4842.28082362076
ENSG00000100034	1734.90649230341	-4.87890004335785e-06	0.00144250588242044	0.268510908172165	0.999925960674445	3.21560609536208e-05	not	1786.91128765843	1564.94114832176	1811.10120486595	1776.67232836751
ENSG00000100036	243.59402688795	-2.99950273181398e-06	0.0014426464501363	0.616832866857173	0.999925960674445	3.21560609536208e-05	not	241.996739780725	259.327405075626	215.03840163316	258.013561062289
ENSG00000100038	14.3252623141497	-1.4460352243614e-06	0.00144269191596801	0.361731406994685	0.999925960674445	3.21560609536208e-05	not	16.5625145097074	17.9534357360049	11.4687147537686	11.3163842571179
ENSG00000100053	14.1862568279604	7.75063924644592e-07	0.00144269179864034	0.619611951548688	0.999925960674445	3.21560609536208e-05	not	10.1215366448212	14.9611964466707	12.4244409832493	19.2378532371005
ENSG00000100056	402.367671232709	2.35368552175024e-06	0.00144261338148169	0.76144329732249	0.999925960674445	3.21560609536208e-05	not	384.618392503205	408.939369542333	411.918004906187	403.99491797911
ENSG00000100060	11.102727121156	-1.64894125552819e-07	0.00144269229872937	0.904709252404344	0.999925960674445	3.21560609536208e-05	not	11.9618160347887	10.9715440608919	12.4244409832493	9.05310740569433
ENSG00000100065	682.094613103859	9.40601768517624e-06	0.00144258136093907	0.82095473106856	0.999925960674445	3.21560609536208e-05	not	677.222815508036	675.248666293072	683.344254078709	692.562716535617
ENSG00000100075	1751.89774989733	-2.89506832584066e-06	0.00144246064497678	0.840043819794231	0.999925960674445	3.21560609536208e-05	not	1777.70989070859	1745.47291877825	1739.4217376549	1744.98645244758
ENSG00000100077	516.939823724926	3.92535496816133e-06	0.00144259526982272	0.977929178336711	0.999925960674445	3.21560609536208e-05	not	530.000464310637	502.696200608137	524.693699984911	510.368929996018
ENSG00000100083	755.246350615635	-1.83248772294018e-06	0.00144256303694026	0.743146037691722	0.999925960674445	3.21560609536208e-05	not	742.552733851882	785.961519998436	726.351934405341	766.119214206883
ENSG00000100084	338.402436387344	5.8144756966006e-06	0.00144263053654168	0.29830545531429	0.999925960674445	3.21560609536208e-05	not	306.406518429587	335.130800405424	361.264514743709	350.807911970655
ENSG00000100092	28.6701271317858	1.00334791333935e-06	0.00144268812632974	0.840290965297116	0.999925960674445	3.21560609536208e-05	not	28.5243305444961	26.9301536040073	28.6717868844214	30.5542374942184
ENSG00000100097	4907.41813472766	0.000107806916561713	0.001444424361544	0.560873638948565	0.999925960674445	3.21560609536208e-05	not	4662.34783448263	5009.00857034536	4777.67542117408	5180.64071290858
ENSG00000100099	870.774630472853	-9.02209482853434e-06	0.00144256252852232	0.379745248579992	0.999925960674445	3.21560609536208e-05	not	864.93131328472	930.586418982919	846.773439319911	840.807350303861
ENSG00000100100	80.3465958820906	-4.92197782311538e-06	0.00144268143419595	0.169822191174382	0.999925960674445	3.21560609536208e-05	not	78.2118740736183	104.728375126695	71.6794672110534	66.7666671169957
ENSG00000100104	177.251547102068	5.32022808711995e-07	0.00144265465953544	0.922803661624783	0.999925960674445	3.21560609536208e-05	not	174.826542046911	177.539531167159	183.499436060297	173.140679133904
ENSG00000100105	668.36048391946	-2.45128609419323e-06	0.00144258472315963	0.706763448257699	0.999925960674445	3.21560609536208e-05	not	628.455411673897	729.108973501087	665.185455718576	650.69209478428
ENSG00000100106	967.42505606981	5.30982016933752e-05	0.00144302314943997	0.956733768073672	0.999925960674445	3.21560609536208e-05	not	976.268216377753	961.506224972706	939.47888357954	992.446899349241
ENSG00000100109	475.180039664427	-4.65835753989329e-06	0.00144260805231874	0.256429845357165	0.999925960674445	3.21560609536208e-05	not	480.312920781514	517.657397054807	431.988255725282	470.761585096105
ENSG00000100116	93.7507064344339	-1.46866590265063e-06	0.00144267377990403	0.708891682698685	0.999925960674445	3.21560609536208e-05	not	99.3750870582444	94.754244162248	99.3955278659941	81.477966651249
ENSG00000100124	161.506381177777	-5.02553305371002e-06	0.00144266310798213	0.325405369057295	0.999925960674445	3.21560609536208e-05	not	161.944586317139	183.524009745828	150.049018028472	150.507910619668
ENSG00000100129	1372.04958232943	2.88498482710526e-05	0.00144263561714337	0.398527087939354	0.999925960674445	3.21560609536208e-05	not	1335.12269742141	1340.5232016217	1424.03208192626	1388.52034834837
ENSG00000100138	1225.0258622443	1.42505224861832e-05	0.00144255987310929	0.199023161554724	0.999925960674445	3.21560609536208e-05	not	1215.50453707353	1131.06645136831	1220.46239504687	1333.07006548849
ENSG00000100139	1580.43778273574	7.25043209669667e-06	0.00144249265754204	0.557917086728593	0.999925960674445	3.21560609536208e-05	not	1591.84167232188	1514.07308040308	1569.30246880733	1646.53390941066
ENSG00000100142	368.826088111469	4.61334529626457e-07	0.00144267255898339	0.910668201906791	0.999925960674445	3.21560609536208e-05	not	396.580208537994	333.135974212535	314.433929499154	431.154240196193
ENSG00000100147	335.521420524598	-1.43135727316757e-05	0.00144266581484663	0.0361641252416701	0.999925960674445	3.21560609536208e-05	not	353.333642873758	390.985933806328	275.249154090445	322.516951327861
ENSG00000100150	144.717316463695	-9.93371727842321e-07	0.00144266366426684	0.872126506143012	0.999925960674445	3.21560609536208e-05	not	129.739696992708	156.59385614182	156.739101634837	135.796611085415
ENSG00000100151	231.504969456221	-2.29754526015456e-06	0.00144264508888297	0.703420420941969	0.999925960674445	3.21560609536208e-05	not	226.354364966001	247.358447918289	229.374295075371	222.932769865223
ENSG00000100154	1504.7655661852	-3.42001514271855e-06	0.00144251220763014	0.766277640595143	0.999925960674445	3.21560609536208e-05	not	1425.29638752982	1612.8169769511	1492.84437044887	1488.10452981101
ENSG00000100156	56.8433169376158	1.50533717347503e-06	0.00144268185520007	0.632061573228154	0.999925960674445	3.21560609536208e-05	not	49.6875435291222	57.8499595937935	62.1222049162463	57.7135597113014
ENSG00000100162	171.389616976256	-3.59800581712733e-06	0.00144265875125618	0.758990555095024	0.999925960674445	3.21560609536208e-05	not	175.746681741895	159.586095431154	169.163542618086	181.062148113887
ENSG00000100167	77.573464680698	-4.82899263160537e-06	0.00144268074550314	0.183775381334964	0.999925960674445	3.21560609536208e-05	not	83.7327122435207	91.7620048729138	66.9008360636499	67.8983055427075
ENSG00000100196	189.146076898998	-4.15457519346105e-06	0.00144265570405739	0.451192554183337	0.999925960674445	3.21560609536208e-05	not	193.229335946586	203.472271674722	172.030721306528	187.851978668157
ENSG00000100197	24.4379478893685	-3.99351348079793e-07	0.00144268913455417	0.845178244372882	0.999925960674445	3.21560609536208e-05	not	26.6840511545286	23.9379143146732	26.7603344254599	20.3694916628123
ENSG00000100201	7474.37718417878	-2.05391469722258e-05	0.00144237600450977	0.221772074178409	0.999925960674445	3.21560609536208e-05	not	7566.30871185133	7774.83508678656	7377.25076536162	7179.11417271561
ENSG00000100206	59.657125550239	-2.24979660539214e-06	0.00144268211601902	0.474770769000662	0.999925960674445	3.21560609536208e-05	not	69.9306168187646	58.8473726902382	48.7420377035163	61.1084749884368
ENSG00000100207	1422.94640533357	-4.20211464937637e-07	0.00144248627716372	0.951657254839237	0.999925960674445	3.21560609536208e-05	not	1417.93526996995	1433.28261959106	1431.67789176211	1408.88984001118
ENSG00000100209	115.668992873223	1.64746963049543e-06	0.0014426696174109	0.704479205208743	0.999925960674445	3.21560609536208e-05	not	124.218858822805	99.7413096444715	123.288683603012	115.427119422603
ENSG00000100211	123.019278118815	2.02263406836516e-06	0.00144266876098893	0.647956870338516	0.999925960674445	3.21560609536208e-05	not	129.739696992708	106.723201319585	117.554326226128	138.059887936839
ENSG00000100216	895.478731690735	1.11558560399959e-05	0.00144260227963937	0.375464627048358	0.999925960674445	3.21560609536208e-05	not	958.785562173062	768.008084262431	907.939918006677	947.18136232077
ENSG00000100219	802.334006660269	-1.56844251858622e-06	0.0014425950889121	0.852569013161428	0.999925960674445	3.21560609536208e-05	not	707.587425442499	910.638157054025	811.411568829125	779.698875315425
ENSG00000100220	846.707860636589	2.43875021185671e-05	0.00144265594377077	0.458233876865082	0.999925960674445	3.21560609536208e-05	not	855.729916334882	792.943411673549	891.692572105505	846.46554243242
ENSG00000100221	918.595938362643	7.96563452172489e-05	0.00144363889055251	0.393449651711755	0.999925960674445	3.21560609536208e-05	not	881.493827794427	902.658852282467	938.52315735006	951.707916023617
ENSG00000100225	938.506266502605	-7.04229548262972e-06	0.00144255792956221	0.962568773434287	0.999925960674445	3.21560609536208e-05	not	885.174386574362	995.418270251826	937.567431120579	935.864978063652
ENSG00000100226	738.891123574519	2.19310636035912e-06	0.00144256068827528	0.825100832795114	0.999925960674445	3.21560609536208e-05	not	740.712454461914	725.119321115308	747.377911453917	742.354807266935
ENSG00000100228	185.353202533747	1.89370195530898e-07	0.00144265539647644	0.972975205720502	0.999925960674445	3.21560609536208e-05	not	169.305703877009	200.480032385388	175.853626224451	195.77344764814
ENSG00000100239	686.303143932013	-6.44587820876172e-07	0.00144257500827953	0.944024865077117	0.999925960674445	3.21560609536208e-05	not	653.299183438458	723.124494922419	672.831265554422	695.957631812752
ENSG00000100241	2106.6591416565	4.04579263213704e-06	0.00144246235144119	0.756984773588478	0.999925960674445	3.21560609536208e-05	not	2177.05051833154	1999.81325837165	2137.00384911887	2112.76894080392
ENSG00000100242	461.332134299652	1.33092535885724e-05	0.00144263353395782	0.667693418326693	0.999925960674445	3.21560609536208e-05	not	483.993479561449	455.817785075235	441.545518020089	463.971754541835
ENSG00000100243	829.370296910614	-6.62554854589077e-06	0.00144255949689916	0.513691328525946	0.999925960674445	3.21560609536208e-05	not	855.729916334882	840.819240302895	784.651234403665	836.280796601014
ENSG00000100246	117.747492229139	1.89705627496899e-06	0.00144266972252229	0.662222193534208	0.999925960674445	3.21560609536208e-05	not	99.3750870582444	127.668876344924	119.465778685089	124.480226828297
ENSG00000100258	465.186350714213	1.95608692859461e-06	0.00144260156312927	0.767687391296778	0.999925960674445	3.21560609536208e-05	not	469.27124444171	448.835893400122	467.350126216068	475.288138798953
ENSG00000100263	185.003402011021	-2.32410370575329e-06	0.00144265447639206	0.635265276057188	0.999925960674445	3.21560609536208e-05	not	184.948078691733	196.490379999609	172.986447536009	185.588701816734
ENSG00000100266	860.186978804	-5.24329109272168e-06	0.00144259422876012	0.547132995584589	0.999925960674445	3.21560609536208e-05	not	807.882652195727	954.524333297593	761.713804896128	916.627124826551
ENSG00000100271	61.721890996964	5.53087189693896e-06	0.00144268595988796	0.0871191600933133	0.999925960674445	3.21560609536208e-05	not	55.2083816990247	44.8835893400122	75.5023721289763	71.2932208198429
ENSG00000100276	14.7093460365914	6.32645817779711e-07	0.00144269149827774	0.697161821059619	0.999925960674445	3.21560609536208e-05	not	11.9618160347887	14.9611964466707	17.2030721306528	14.7112995342533
ENSG00000100280	1726.97464384315	-1.84370165405463e-05	0.00144253970572463	0.987044674733603	0.999925960674445	3.21560609536208e-05	not	1733.54318534937	1717.5453520778	1649.58347208371	1807.22656586173
ENSG00000100281	673.17269006864	-6.71378766790843e-06	0.00144259167070437	0.452719889412925	0.999925960674445	3.21560609536208e-05	not	641.33736740367	746.064996140647	648.938109817404	656.350286912839
ENSG00000100284	350.528146734096	-4.18166966066939e-06	0.00144262639704495	0.55201952290213	0.999925960674445	3.21560609536208e-05	not	342.291966533953	380.014389745437	345.972895072018	333.833335584979
ENSG00000100285	298.626044472262	9.34020974421993e-06	0.00144264704731947	0.340318196548467	0.999925960674445	3.21560609536208e-05	not	297.205121479749	269.301536040073	307.743845892789	320.253674476437
ENSG00000100290	18.1921942386347	-6.58030399867449e-07	0.00144269127316016	0.690176537761163	0.999925960674445	3.21560609536208e-05	not	19.3229335946586	19.9482619288943	8.60153606532641	24.8960453656594
ENSG00000100292	233.350123260728	4.22812298102794e-06	0.00144264962940986	0.475856427113754	0.999925960674445	3.21560609536208e-05	not	243.837019170692	202.474858578277	249.444545894466	237.644069399476
ENSG00000100294	265.778896847998	7.57861810041138e-07	0.00144263791404043	0.585535681660602	0.999925960674445	3.21560609536208e-05	not	268.680790935253	246.361034821845	268.55907048408	279.514691150813
ENSG00000100296	973.930859920984	1.06683204644071e-05	0.00144255143614115	0.698311903934641	0.999925960674445	3.21560609536208e-05	not	981.789054547655	940.560549947367	978.66365898825	994.710176200665
ENSG00000100297	1698.64851933041	9.92016263941402e-06	0.0014425137910024	0.407484963396952	0.999925960674445	3.21560609536208e-05	not	1753.78625863902	1557.95925664665	1735.59883273697	1747.24972929901
ENSG00000100299	127.099554700813	-1.24605281320573e-06	0.00144266760186806	0.779356925249901	0.999925960674445	3.21560609536208e-05	not	129.739696992708	130.661115634258	140.491755733665	107.50565044262
ENSG00000100300	713.18977132929	2.36135429433303e-05	0.00144266515355024	0.488854865216259	0.999925960674445	3.21560609536208e-05	not	714.028403307385	674.251253196628	706.281683586247	758.197745226901
ENSG00000100302	13.3227849076616	-9.69677497558886e-07	0.00144269219371592	0.50846675508634	0.999925960674445	3.21560609536208e-05	not	13.8020954247562	16.9560226395602	6.69008360636499	15.8429379599651
ENSG00000100304	817.974404002167	1.0138019752146e-05	0.00144259126106739	0.136676609065232	0.999925960674445	3.21560609536208e-05	not	793.160417075988	748.059822333537	797.075675386914	933.601701212228
ENSG00000100307	246.39530094262	-2.93544884237692e-06	0.00144264446238524	0.434460616739917	0.999925960674445	3.21560609536208e-05	not	239.236320695773	276.283427715186	231.285747534332	238.775707825188
ENSG00000100311	196.045630080214	6.06719214109483e-05	0.0014432979956564	0.24778727076436	0.999925960674445	3.21560609536208e-05	not	177.586961131863	246.361034821845	170.119268847567	190.115255519581
ENSG00000100316	19426.1362935711	2.9735147477169e-05	0.00144241694318292	0.0656283778491711	0.999925960674445	3.21560609536208e-05	not	18562.8982066021	18821.1851299118	19623.9266699275	20696.535167843
ENSG00000100319	75.8816557167864	5.98703898921838e-07	0.00144267687834235	0.870359160809077	0.999925960674445	3.21560609536208e-05	not	74.5313152936833	74.8059822333536	78.3695508174184	75.8197745226901
ENSG00000100320	2515.38666904398	6.03175873781824e-06	0.00144242949354422	0.667412223504923	0.999925960674445	3.21560609536208e-05	not	2447.57158865676	2528.44219948735	2594.79671304013	2490.73617499165
ENSG00000100321	88.380387562227	-1.0929700602187e-06	0.00144267485344209	0.774237222526026	0.999925960674445	3.21560609536208e-05	not	84.6528519385045	96.7490703551374	79.3252770468991	92.7943509083669
ENSG00000100324	411.879220984021	-3.63332875540734e-05	0.00144283952073386	0.930067926773004	0.999925960674445	3.21560609536208e-05	not	400.260767317929	426.892805278338	406.183647529303	414.179663810516
ENSG00000100325	753.790299991927	1.33047584371138e-05	0.00144260104823776	0.89331775916917	0.999925960674445	3.21560609536208e-05	not	737.952035376963	761.026192587318	708.193136045208	807.989835958219
ENSG00000100330	91.8018974363155	-3.49353885284881e-06	0.00144267559576707	0.37500951433439	0.999925960674445	3.21560609536208e-05	not	93.8542488883419	104.728375126695	86.0153606532641	82.6096050769608
ENSG00000100335	1035.79980233704	7.15315189010374e-06	0.00144253978336339	0.511537994767694	0.999925960674445	3.21560609536208e-05	not	1021.35506143196	1004.39498811983	1019.75988685592	1097.68927294044
ENSG00000100342	15.3597709698378	-1.02779758298113e-06	0.0014426917087344	0.518353526431043	0.999925960674445	3.21560609536208e-05	not	18.4027938996749	16.9560226395602	18.1587983601335	7.92146897998254
ENSG00000100344	26.5820034924535	1.34982787864768e-06	0.00144268894221429	0.532456941773772	0.999925960674445	3.21560609536208e-05	not	26.6840511545286	20.945675025339	31.5389655728635	27.159322217083
ENSG00000100345	16433.5689518507	1.13754829538802e-05	0.0014423068068134	0.417157577239796	0.999925960674445	3.21560609536208e-05	not	16451.1776066144	15853.8811679888	16276.973414286	17152.2436185136
ENSG00000100347	460.668173443801	4.45243100679588e-06	0.00144261040303891	0.259846456916547	0.999925960674445	3.21560609536208e-05	not	428.785097862425	444.846241014343	453.014232773858	516.027122124577
ENSG00000100348	698.406618205059	5.67395519063526e-06	0.00144257180079965	0.556877677677184	0.999925960674445	3.21560609536208e-05	not	695.625609407711	670.261600810849	709.148862274689	718.590400326988
ENSG00000100350	784.127026622261	-2.81719281160232e-06	0.00144256115025541	0.774673980368248	0.999925960674445	3.21560609536208e-05	not	821.684747620484	763.021018780207	791.34131801003	760.461022078324
ENSG00000100353	2568.42680941369	5.73719723512071e-05	0.00144299783049952	0.208333772305952	0.999925960674445	3.21560609536208e-05	not	2551.54737418992	2417.72934578199	2702.79377697145	2601.63674071141
ENSG00000100354	2093.21020803844	8.0075772432382e-06	0.00144245978067059	0.548714991100767	0.999925960674445	3.21560609536208e-05	not	2093.31780608802	2025.74599887922	2182.87870813395	2070.89831905258
ENSG00000100359	5.67540814603201	2.40326229614587e-07	0.00144269367553083	0.811762815937475	0.999925960674445	3.21560609536208e-05	not	7.36111755986995	2.99223928933415	6.69008360636499	5.65819212855896
ENSG00000100360	384.270715671221	2.31124670387862e-06	0.00144262521271552	0.748979318002725	0.999925960674445	3.21560609536208e-05	not	356.094061958709	400.960064770776	422.430993430475	357.597742524926
ENSG00000100364	451.316117893113	5.45142868116397e-06	0.00144261291056045	0.491489495877504	0.999925960674445	3.21560609536208e-05	not	460.989987186856	412.929021928112	454.925685232819	476.419777224664
ENSG00000100372	370.213605368901	2.47836141776424e-06	0.00144262491743309	0.730610488137609	0.999925960674445	3.21560609536208e-05	not	380.93783372327	347.099757562761	404.272195070341	348.544635119232
ENSG00000100376	242.738650774468	1.28708887685934e-06	0.00144264131014745	0.837805091094905	0.999925960674445	3.21560609536208e-05	not	237.396041305806	242.371382436066	245.621640976543	245.565538379459
ENSG00000100379	211.79869741207	2.51780862854792e-06	0.00144264858707259	0.668313818713315	0.999925960674445	3.21560609536208e-05	not	209.791850456294	202.474858578277	213.126949174199	221.801131439511
ENSG00000100380	2859.72523666222	-4.23913293857123e-06	0.00144241123104674	0.748597404756305	0.999925960674445	3.21560609536208e-05	not	2924.20395065834	2841.62991177099	2894.89474909708	2778.17233512245
ENSG00000100387	347.937849968811	2.73383639386412e-06	0.00144263454893215	0.683285493712591	0.999925960674445	3.21560609536208e-05	not	382.778113113238	297.229102740525	350.751526219421	360.992657802062
ENSG00000100393	1061.44808929174	-3.39640154993346e-06	0.00144252380054836	0.760677862162792	0.999925960674445	3.21560609536208e-05	not	1072.88288435105	1071.22166558162	1068.50192455944	1033.18588267487
ENSG00000100395	306.215425386431	3.42355338257131e-06	0.00144263210823762	0.617925957750256	0.999925960674445	3.21560609536208e-05	not	285.243305444961	311.192886090751	311.566750810712	316.858759199302
ENSG00000100399	6.47100130272028	1.04609497033218e-07	0.00144269345269181	0.924408365240782	0.999925960674445	3.21560609536208e-05	not	4.60069847491872	7.97930477155772	7.6458098358457	5.65819212855896
ENSG00000100401	3243.69766275681	6.42960935728301e-05	0.00144312954480532	0.46759772400922	0.999925960674445	3.21560609536208e-05	not	3284.89871109197	3083.00388111062	3238.00046548065	3368.887593344
ENSG00000100403	1874.29483934134	8.28827431462502e-06	0.00144246933432931	0.271976208936934	0.999925960674445	3.21560609536208e-05	not	1857.76204417218	1776.39272476804	1901.89519666662	1961.12939175854
ENSG00000100410	334.577716683133	1.27022378608858e-07	0.00144262501259611	0.986782066224471	0.999925960674445	3.21560609536208e-05	not	345.052385618904	323.161843248088	324.946918023442	345.149719842096
ENSG00000100412	892.360870354528	1.79904303370566e-06	0.00144254132320067	0.829269996243355	0.999925960674445	3.21560609536208e-05	not	882.413967489411	888.695068932241	878.312404892775	920.022040103687
ENSG00000100413	226.74144637329	3.50531164783505e-06	0.00144265436635162	0.529219082216344	0.999925960674445	3.21560609536208e-05	not	244.757158865676	189.508488324496	216.949854092122	255.750284210865
ENSG00000100416	416.525809233051	-8.55341455628962e-06	0.00144262247119696	0.274992901342225	0.999925960674445	3.21560609536208e-05	not	434.305936032327	440.856588628564	406.183647529303	384.757064742009
ENSG00000100417	233.571058471974	-5.67439593394646e-07	0.00144264543868227	0.923336931278343	0.999925960674445	3.21560609536208e-05	not	242.916879475708	226.41277289295	215.994127862641	248.960453656594
ENSG00000100418	777.233240074345	5.14703944777953e-06	0.00144255902742406	0.610031706536527	0.999925960674445	3.21560609536208e-05	not	760.035388056573	766.013258069541	788.474139321588	794.410174849678
ENSG00000100422	606.854191807647	7.04858580599026e-05	0.00144344098130419	0.940481273305182	0.999925960674445	3.21560609536208e-05	not	599.010941434418	611.414228120611	618.354870474021	598.636727201538
ENSG00000100425	560.644042465834	-7.28854002742407e-06	0.00144260536506514	0.387541842659739	0.999925960674445	3.21560609536208e-05	not	541.962280345425	621.388359085058	555.276939328294	523.94859110456
ENSG00000100426	558.843542393654	-8.22980547808984e-06	0.00144260172862143	0.343825718754557	0.999925960674445	3.21560609536208e-05	not	569.566471194938	591.465966191716	514.180711460623	560.161020727337
ENSG00000100429	6.81845535340408	-1.58340459873839e-07	0.00144269352251427	0.877962552963125	0.999925960674445	3.21560609536208e-05	not	5.52083816990246	8.97671786800244	10.5129885242878	2.26327685142358
ENSG00000100439	173.480489787937	-2.63521074852274e-06	0.0014426570615201	0.619047834594071	0.999925960674445	3.21560609536208e-05	not	171.145983266976	187.513662131606	164.384911470683	170.877402282481
ENSG00000100441	1179.08607300895	-8.33408060293864e-06	0.00144252771044238	0.630686976023642	0.999925960674445	3.21560609536208e-05	not	1157.53573628955	1236.79223959145	1156.42873767166	1165.58757848315
ENSG00000100442	414.878918966643	5.7540263075599e-06	0.00144261563528362	0.468866648279719	0.999925960674445	3.21560609536208e-05	not	404.861465792847	396.970412384997	418.608088512552	439.075709176175
ENSG00000100445	22.0077276060501	4.59731212715091e-07	0.00144268967635315	0.8177104723139	0.999925960674445	3.21560609536208e-05	not	21.1632129846261	20.945675025339	21.0259770485757	24.8960453656594
ENSG00000100461	612.65692699867	-3.77776055727613e-06	0.00144258966601706	0.780091658076525	0.999925960674445	3.21560609536208e-05	not	580.608147534743	659.290056749957	615.487691785579	595.241811924403
ENSG00000100462	445.927464078068	1.51119649564452e-05	0.00144265577349753	0.0454349534762729	0.999925960674445	3.21560609536208e-05	not	443.507332982165	363.058367105876	495.066186871009	482.077969353223
ENSG00000100473	131.663695634685	-3.96126824725009e-06	0.00144266771732232	0.394166755874017	0.999925960674445	3.21560609536208e-05	not	149.062630587367	131.658528730702	127.111588520935	118.822034699738
ENSG00000100478	166.3132352064	3.04409403957454e-07	0.00144265829976847	0.954062813923366	0.999925960674445	3.21560609536208e-05	not	173.906402351928	157.591269238265	178.720804912893	155.034464322515
ENSG00000100479	215.385902673221	-1.12893585821471e-06	0.00144264748176421	0.84552129514752	0.999925960674445	3.21560609536208e-05	not	222.673806186066	213.446402639169	221.728485239525	203.694916628123
ENSG00000100483	86.5147223885613	-3.80169780277301e-06	0.00144267859134974	0.855882193942625	0.999925960674445	3.21560609536208e-05	not	81.8924328535532	87.772352487135	74.5466458994956	101.847458314061
ENSG00000100485	592.855093156582	-9.84879363793973e-06	0.00144261721577903	0.414566414000011	0.999925960674445	3.21560609536208e-05	not	556.684515465165	671.259013907293	550.49830818089	592.978535072979
ENSG00000100490	131.772303705992	3.90375219463345e-06	0.00144266700425321	0.408428625145017	0.999925960674445	3.21560609536208e-05	not	123.298719127822	123.679223959145	144.314660651588	135.796611085415
ENSG00000100503	1705.14079027409	5.88359400622468e-07	0.00144246940100286	0.715013931433014	0.999925960674445	3.21560609536208e-05	not	1762.06751589387	1683.63330679868	1713.61712945892	1661.24520894491
ENSG00000100504	778.7170636801	1.72793553283449e-05	0.00144260651701208	0.0861239719343817	0.999925960674445	3.21560609536208e-05	not	731.511057512077	730.106386597532	818.10165243549	835.149158175302
ENSG00000100505	63.5946764671501	2.79457127296298e-07	0.00144267983006613	0.934386911717306	0.999925960674445	3.21560609536208e-05	not	67.1701977338133	58.8473726902382	64.9893836046885	63.3717518398603
ENSG00000100519	806.323299225376	7.6043561055821e-06	0.00144256227204687	0.454349488979496	0.999925960674445	3.21560609536208e-05	not	800.521534635858	769.005497358876	822.880283582893	832.885881323879
ENSG00000100522	481.002787622507	6.50778084487035e-06	0.00144261097699173	0.423888436899833	0.999925960674445	3.21560609536208e-05	not	480.312920781514	446.841067207232	474.040209822433	522.816952678848
ENSG00000100523	544.054500176971	-6.48203665198287e-06	0.00144260286882215	0.443449211073272	0.999925960674445	3.21560609536208e-05	not	531.840743700604	592.463379288161	543.808224574525	508.105653144595
ENSG00000100526	459.069353623759	-3.9335354786218e-07	0.00144260485089386	0.960146308342839	0.999925960674445	3.21560609536208e-05	not	481.233060476498	438.861762435675	463.527221298146	452.655370284717
ENSG00000100528	1198.40948671467	1.98220059286132e-05	0.00144258255004383	0.104291168898314	0.999925960674445	3.21560609536208e-05	not	1164.89685384942	1109.12336324652	1294.05331471688	1225.56441504587
ENSG00000100532	121.607251178244	-3.1044498150039e-06	0.00144266919418577	0.484769941351785	0.999925960674445	3.21560609536208e-05	not	126.979277907757	129.663702537813	104.174159013398	125.611865254009
ENSG00000100554	1315.81030163031	9.21652852292486e-06	0.00144252905394933	0.420090872619695	0.999925960674445	3.21560609536208e-05	not	1267.03235999262	1296.63702537813	1281.62887373364	1417.94294741688
ENSG00000100558	355.048492135669	-1.2740521759444e-05	0.00144264842406774	0.126129782669546	0.999925960674445	3.21560609536208e-05	not	389.219090978124	374.029911166768	328.769822941365	328.17514345642
ENSG00000100564	185.143212827765	-4.54372581855065e-06	0.0014426570134388	0.878243672001214	0.999925960674445	3.21560609536208e-05	not	178.507100826846	195.492966903164	178.720804912893	187.851978668157
ENSG00000100567	1025.28859445975	4.51496563177278e-06	0.00144253891290138	0.609021795207085	0.999925960674445	3.21560609536208e-05	not	1056.32036984134	958.513985683372	1047.47594751086	1038.84407480342
ENSG00000100568	963.100591511736	7.7994322390887e-06	0.00144254384731074	0.242139367314813	0.999925960674445	3.21560609536208e-05	not	925.660533153647	925.599353500696	1024.53851800332	976.603961389276
ENSG00000100575	203.112458493738	2.40015881757034e-06	0.00144265233195242	0.670280826754492	0.999925960674445	3.21560609536208e-05	not	214.392548931212	180.531770456493	209.304044256276	208.22147033097
ENSG00000100577	214.977293787584	3.76876278907937e-06	0.00144264974323275	0.521746689635147	0.999925960674445	3.21560609536208e-05	not	202.430732896424	210.454163349835	215.03840163316	231.985877270917
ENSG00000100578	849.739207217833	-9.12161507141142e-06	0.0014425645847332	0.371667042428597	0.999925960674445	3.21560609536208e-05	not	847.448659080028	905.651091571802	815.234473747048	830.622604472455
ENSG00000100580	1296.81687386159	-1.72435765929385e-05	0.00144255895759575	0.138104495104514	0.999925960674445	3.21560609536208e-05	not	1307.5185065719	1405.3550528906	1226.19675242375	1248.19718356011
ENSG00000100583	122.819725405551	7.10453963072159e-07	0.00144266675819817	0.87649966353621	0.999925960674445	3.21560609536208e-05	not	117.777880957919	124.676637055589	117.554326226128	131.270057382568
ENSG00000100591	1493.22297233363	-5.03292199055638e-06	0.00144249231241147	0.67970074064311	0.999925960674445	3.21560609536208e-05	not	1509.94923946832	1512.07825421019	1428.81071307367	1522.05368258236
ENSG00000100592	205.953894332255	1.90356355549314e-07	0.00144265088820466	0.966616845381573	0.999925960674445	3.21560609536208e-05	not	210.711990151277	200.480032385388	223.639937698487	188.983617093869
ENSG00000100596	1965.20336898354	4.46413174241503e-06	0.00144248402779696	0.720163152521986	0.999925960674445	3.21560609536208e-05	not	1836.59883118755	2053.67356557967	1987.91055731988	1982.63052184706
ENSG00000100599	336.412629204385	-2.48227415932415e-06	0.00144263232497201	0.713330967244617	0.999925960674445	3.21560609536208e-05	not	308.246797819554	378.019563552547	327.814096711884	331.570058733555
ENSG00000100600	753.214190010494	3.95418636506985e-06	0.00144256115879729	0.691123477465674	0.999925960674445	3.21560609536208e-05	not	745.313152936833	739.083104465534	752.156542601321	776.303960038289
ENSG00000100601	298.493787986692	-4.60925203535002e-06	0.0014426355416672	0.480721930519101	0.999925960674445	3.21560609536208e-05	not	297.205121479749	322.164430151643	278.116332778887	296.489267536489
ENSG00000100603	1597.65028306521	6.54723957731439e-06	0.0014424937560055	0.594308010108246	0.999925960674445	3.21560609536208e-05	not	1526.51175397803	1619.79886862622	1666.78654421436	1577.50396544224
ENSG00000100605	975.464020881249	5.34646858494786e-06	0.00144253439027532	0.849540988104857	0.999925960674445	3.21560609536208e-05	not	984.549473632606	978.462247612266	963.372039316558	975.472322963565
ENSG00000100612	358.391700676955	9.8962402835633e-07	0.00144262128821846	0.893272983150012	0.999925960674445	3.21560609536208e-05	not	349.653084093823	362.060954009432	345.017168842537	376.835595762027
ENSG00000100614	1126.86161355935	-2.65469529660835e-06	0.00144252128481716	0.812539392237558	0.999925960674445	3.21560609536208e-05	not	1163.05657445945	1107.12853705363	1094.30653275542	1142.95480996891
ENSG00000100625	388.952374429434	-2.67152428573973e-06	0.00144261521178308	0.767828974048554	0.999925960674445	3.21560609536208e-05	not	397.500348232978	390.985933806328	374.644681956439	392.678533721992
ENSG00000100626	48.4122466903472	-3.20364283004821e-06	0.00144268640447508	0.242520274927107	0.999925960674445	3.21560609536208e-05	not	45.0868450542035	66.8266774617959	47.7863114740356	33.9491527713538
ENSG00000100628	33.6246633605832	-4.55277442985853e-07	0.00144268692530145	0.84926544244971	0.999925960674445	3.21560609536208e-05	not	31.2847496294473	37.9016976648992	32.4946918023442	32.817514345642
ENSG00000100629	483.436245356474	2.47057621358562e-06	0.00144259893480531	0.59262606033242	0.999925960674445	3.21560609536208e-05	not	462.830266576823	481.750525582798	491.243281953086	497.920907313188
ENSG00000100632	1336.46244047954	-2.20308822571204e-06	0.00144254351444225	0.0177676617940973	0.999925960674445	3.21560609536208e-05	not	1337.88311650636	1117.10266801808	1441.23515405691	1449.62882333681
ENSG00000100644	1847.37378174804	-3.57840345090035e-06	0.00144247938611506	0.774565100821553	0.999925960674445	3.21560609536208e-05	not	1876.16483807185	1850.20129390495	1918.14254256779	1744.98645244758
ENSG00000100647	210.03129895488	-5.27842901964496e-06	0.00144265952459589	0.327041853340807	0.999925960674445	3.21560609536208e-05	not	191.389056556619	256.335165786292	192.100972125623	200.300001350987
ENSG00000100650	3923.99166713015	-6.13432390693522e-06	0.00144238550464257	0.683906125635078	0.999925960674445	3.21560609536208e-05	not	3851.70476320195	4073.43508588022	3923.25617201832	3847.57064742009
ENSG00000100652	24.5063246572052	-6.57427932617404e-07	0.00144268917160589	0.74922099311497	0.999925960674445	3.21560609536208e-05	not	23.9236320695774	27.927566700452	25.8046081959792	20.3694916628123
ENSG00000100664	4961.54259216578	-3.66793207190954e-06	0.00144267472346585	0.362930820819843	0.999925960674445	3.21560609536208e-05	not	4425.87193287181	6298.66370404838	4392.51775069335	4729.11698104958
ENSG00000100697	4874.06187116701	9.75661705892873e-06	0.00144239560623239	0.508664423824721	0.999925960674445	3.21560609536208e-05	not	4985.31686742193	4608.04850557458	4906.69846215398	4996.18364951756
ENSG00000100711	483.400606143118	-4.13618720472155e-06	0.00144260211035581	0.618071091569226	0.999925960674445	3.21560609536208e-05	not	500.555994071157	486.737591065021	459.704316380223	486.60452305607
ENSG00000100714	2663.59052644667	1.83440224996034e-05	0.00144252260001351	0.155476729057399	0.999925960674445	3.21560609536208e-05	not	2709.81140172713	2404.76297552821	2715.2182179547	2824.56951057663
ENSG00000100722	2021.54681507416	2.43106551971166e-06	0.00144244398972384	0.857667046250411	0.999925960674445	3.21560609536208e-05	not	2041.78998316893	1981.85982263565	2041.4312261708	2021.10622832126
ENSG00000100726	501.157133492879	7.89080774774395e-06	0.00144262162231034	0.312142987843201	0.999925960674445	3.21560609536208e-05	not	527.240045225685	427.890218374783	532.339509820757	517.158760550289
ENSG00000100731	2351.97806307431	2.77325154002775e-05	0.00144260364584035	0.371113921463652	0.999925960674445	3.21560609536208e-05	not	2273.66518630483	2549.38787451269	2302.34448681904	2282.51470466068
ENSG00000100744	447.899016097652	2.3955706543043e-05	0.0014427051384934	0.590457410090233	0.999925960674445	3.21560609536208e-05	not	438.906634507246	478.758286293463	434.855434413724	439.075709176175
ENSG00000100749	830.644003908212	4.4733888596207e-06	0.00144259003499597	0.613985295761515	0.999925960674445	3.21560609536208e-05	not	906.337599558988	720.132255633084	849.640618008353	846.46554243242
ENSG00000100764	1206.63382781585	6.53184851867534e-06	0.00144251237083011	0.577621488177689	0.999925960674445	3.21560609536208e-05	not	1186.98020652903	1184.92675857632	1229.0639311122	1225.56441504587
ENSG00000100767	840.069544869982	-3.54961384157925e-06	0.00144255853646384	0.709401723056252	0.999925960674445	3.21560609536208e-05	not	810.643071280679	892.68472131802	841.039081943027	815.911304938202
ENSG00000100784	255.380155413804	-7.19972045202449e-07	0.00144263953025862	0.908408454917292	0.999925960674445	3.21560609536208e-05	not	252.118276425546	262.31964436496	263.780439336677	243.302261528035
ENSG00000100796	2451.23665828332	-1.48579666823862e-05	0.00144253517988147	0.213595570717087	0.999925960674445	3.21560609536208e-05	not	2336.23468556373	2750.86531999453	2360.64378681736	2357.20284075766
ENSG00000100802	176.942800054131	9.0428052135363e-06	0.0014426696523265	0.0958016817111269	0.999925960674445	3.21560609536208e-05	not	166.545284792058	147.617138273818	197.835329502507	195.77344764814
ENSG00000100804	928.787834584763	6.19088311153663e-06	0.00144254950046339	0.555346470611748	0.999925960674445	3.21560609536208e-05	not	945.903606443289	873.733872485571	952.85905079227	942.654808617923
ENSG00000100811	4408.75203880964	-5.53181934604627e-06	0.0014423471245173	0.728180580279747	0.999925960674445	3.21560609536208e-05	not	4420.35109470191	4466.41584587944	4367.66886872686	4380.57234593035
[truncated: 16,590 more rows]
