# Supplementary material for: CRISPRi-Mediated Epigenetic Suppression of TERT Reduces Cell Growth in Non-Small-Cell Lung Cancer Cells
Source: Cells. 2026 Jun 24;15(13):1150. doi: 10.3390/cells15131150 (PMC13359582; doi:10.3390/cells15131150)
Supplement: Supplementary file 1 [file cells-15-01150-s001.zip › Supplementary_Data_1/deg_res_H1299_M_C.csv]

ID	baseMean	log2FoldChange	lfcSE	pvalue	padj	padj_log10	sig	H1299_C1	H1299_C2	H1299_M1	H1299_M2
ENSG00000044574	8944.86337878144	0.237638406217732	0.0573681603752092	1.335142243609e-06	0.0254544868744057	1.59423565328625	not	9827.93886453529	9683.5628961231	7798.37474821166	8469.5770062557
ENSG00000081041	1070.74380566016	0.299406265913582	0.0998780993662379	9.0260296876113e-05	0.494296028057131	0.306012879322353	not	1270.26300309145	1132.99089590175	943.396145768845	936.325177878602
ENSG00000125968	1127.13765247303	-0.29154504511036	0.0992399628033528	0.000103707532768346	0.494296028057131	0.306012879322353	not	1015.55731095486	969.559465784949	1331.20622318403	1192.2276099683
ENSG00000131018	2613.08929232702	0.236073417511918	0.0789824336183545	9.20597382239563e-05	0.494296028057131	0.306012879322353	not	2834.41718941742	2894.64134200739	2216.84342125274	2506.45521663054
ENSG00000279821	159.145976280628	-0.636207265821224	0.22712312767794	0.000162314254945829	0.618904254108445	0.208376532124647	not	114.291015702315	121.320264074435	190.696208279805	210.276417065957
ENSG00000000003	452.537943759491	3.74962442705746e-06	0.00144259936164041	0.756082439199768	0.999892838063228	4.65423316379179e-05	not	439.748288987956	477.259881813481	454.737112051844	438.406492184684
ENSG00000000419	589.284739401847	4.56642562868557e-06	0.00144257574389141	0.547274429992653	0.999892838063228	4.65423316379179e-05	not	576.897507830735	628.659550203891	581.256711775945	570.325187796818
ENSG00000000457	177.317938425369	-3.9701333629079e-06	0.00144265559996195	0.470813041417154	0.999892838063228	4.65423316379179e-05	not	165.449851302399	172.455251411594	188.8625908925	182.504060094982
ENSG00000000460	262.258671115968	-5.2614178991773e-06	0.00144263870831762	0.427425661753492	0.999892838063228	4.65423316379179e-05	not	248.174776953599	253.669643064728	270.458564627609	276.731699817934
ENSG00000001036	1282.0658630267	1.68684000564843e-06	0.00144249427125178	0.889439939974602	0.999892838063228	4.65423316379179e-05	not	1321.42183869153	1254.31115997619	1351.37601444439	1201.15443899469
ENSG00000001084	641.313720569185	-3.22062092515433e-05	0.00144273774920829	0.248745853114287	0.999892838063228	4.65423316379179e-05	not	659.622433481935	676.786597109452	618.845868215715	609.99998346964
ENSG00000001167	667.772742826792	2.04319620003402e-06	0.00144255466901887	0.840229787531197	0.999892838063228	4.65423316379179e-05	not	669.418806256419	675.78395029892	669.270346366625	656.617868385206
ENSG00000001460	216.777717369096	2.43846421959883e-06	0.00144264563214571	0.668274602419848	0.999892838063228	4.65423316379179e-05	not	224.228087949304	220.582298317155	220.950895170351	201.349588039572
ENSG00000001461	783.333865252746	-1.28332772073114e-05	0.00144257453376074	0.422808556356595	0.999892838063228	4.65423316379179e-05	not	717.312184265008	805.125388857615	810.458885189173	800.439002699186
ENSG00000001497	1453.7079641776	3.29667156425092e-06	0.00144245927182989	0.801876157670775	0.999892838063228	4.65423316379179e-05	not	1520.61475177271	1407.71612198766	1476.06199678119	1410.43898616883
ENSG00000001561	45.2310026490823	-3.91772579367461e-07	0.00144268413862272	0.887363298279877	0.999892838063228	4.65423316379179e-05	not	46.8048921447577	42.1111660423659	51.341286844563	40.6666655646427
ENSG00000001617	16.2848381219078	1.24836853273892e-06	0.00144269137716497	0.461026422311341	0.999892838063228	4.65423316379179e-05	not	20.6812314127999	17.0449957790529	16.5025564857524	10.9105688100261
ENSG00000001629	3404.67671900419	-9.05492401430277e-05	0.00144369225492209	0.982117020207331	0.999892838063228	4.65423316379179e-05	not	3342.74008782677	3469.15796444253	3384.85769696655	3421.95112678091
ENSG00000001630	114.858112259317	5.3440050123779e-06	0.00144267502468216	0.198411015740076	0.999892838063228	4.65423316379179e-05	not	130.618303659789	124.328204506033	119.185130174878	85.3008106965675
ENSG00000001631	384.871651385552	-7.75771873979996e-06	0.00144261865742718	0.342391983626148	0.999892838063228	4.65423316379179e-05	not	361.377306792083	374.989907139163	403.395825207281	399.723566403683
ENSG00000002016	333.625286584243	-2.76175698928351e-06	0.00144261998303162	0.708982635044684	0.999892838063228	4.65423316379179e-05	not	322.191815694146	332.878741096797	339.219216651577	340.21137289445
ENSG00000002079	45.0002403400813	-2.63013840133767e-06	0.00144268525630671	0.349488837472294	0.999892838063228	4.65423316379179e-05	not	39.1854910979367	40.1058724213009	54.0917129255217	46.617884915566
ENSG00000002330	75.3128278684232	1.42573959622663e-07	0.00144267937404518	0.96787318349539	0.999892838063228	4.65423316379179e-05	not	91.4328125618523	60.1588086319513	86.1800172033736	63.4796730765154
ENSG00000002549	1961.80744180481	1.36422240438433e-05	0.00144243306569586	0.568719876947027	0.999892838063228	4.65423316379179e-05	not	1983.22124390113	1995.26715295972	1860.20483942176	2008.53653093662
ENSG00000002586	442.776085228207	-1.47478443890638e-06	0.0014426057250326	0.960090535484988	0.999892838063228	4.65423316379179e-05	not	478.933780085893	405.069311455139	443.735407728009	443.365841643787
ENSG00000002745	118.725951062141	-8.82201744331092e-07	0.00144266742482475	0.842432618146157	0.999892838063228	4.65423316379179e-05	not	116.467987429979	117.309676832305	132.020451886019	109.105688100261
ENSG00000002822	32.7071307889771	-4.57094051823717e-06	0.00144269082407268	0.0554281261904362	0.999892838063228	4.65423316379179e-05	not	22.8582031404631	24.0635234527805	41.256391214381	42.6504053482838
ENSG00000002834	4157.86889866245	-1.37745684541804e-05	0.00144226153592656	0.452703334267634	0.999892838063228	4.65423316379179e-05	not	4146.04265533447	4047.68517411979	4289.74787760197	4147.99988759355
ENSG00000002919	463.666326889088	1.88754917165143e-06	0.00144259307402923	0.827217488302478	0.999892838063228	4.65423316379179e-05	not	475.668322494398	460.214886034428	456.570729439149	462.211369588378
ENSG00000003056	1324.31316564042	-7.41788719674793e-06	0.00144246241890772	0.574046247746167	0.999892838063228	4.65423316379179e-05	not	1313.80243764471	1294.41703239749	1355.96005791265	1333.07313460682
ENSG00000003096	202.550639740796	5.81034705895674e-06	0.00144265295021443	0.411698237574436	0.999892838063228	4.65423316379179e-05	not	207.900799991831	217.574357885557	195.28025174807	189.447149337726
ENSG00000003147	275.061991472006	1.32738859552264e-06	0.00144263633009219	0.596654883602724	0.999892838063228	4.65423316379179e-05	not	301.510584281346	264.698757980586	249.371964673592	284.666658952499
ENSG00000003249	477.874022921207	-6.20202275372945e-06	0.00144259677896496	0.505476022778437	0.999892838063228	4.65423316379179e-05	not	469.137407311409	460.214886034428	482.241372861431	499.902425477559
ENSG00000003393	1219.66421206399	-5.49323580446314e-06	0.00144247271468691	0.667453749972223	0.999892838063228	4.65423316379179e-05	not	1198.42293607856	1211.19734712329	1220.27237125202	1248.76419380208
ENSG00000003402	1237.30416514104	-7.62016467570735e-06	0.00144251004980969	0.520018956134384	0.999892838063228	4.65423316379179e-05	not	1130.93681252101	1294.41703239749	1253.27748422353	1270.58533142213
ENSG00000003436	161.396542653858	-2.27233144663013e-06	0.00144265860813157	0.707967906146987	0.999892838063228	4.65423316379179e-05	not	145.857105753431	168.444664169464	169.609608325788	161.67479236675
ENSG00000003509	347.728286741672	8.30377634373001e-07	0.00144261717465029	0.89721044722889	0.999892838063228	4.65423316379179e-05	not	358.111849200588	341.90256239159	356.638581830982	334.260153543526
ENSG00000003756	1113.23549116553	-7.62595434751522e-06	0.0014425029635138	0.527057643628924	0.999892838063228	4.65423316379179e-05	not	1134.2022701125	1050.77385743808	1144.17724967883	1123.78858743269
ENSG00000003987	33.285500398972	4.03473614192837e-06	0.0014426899567902	0.130293046973655	0.999892838063228	4.65423316379179e-05	not	40.2739769617683	41.1085192318334	22.0034086476699	29.7560967546166
ENSG00000003989	465.901624810258	-1.46279050039163e-06	0.00144259274548571	0.864147478994355	0.999892838063228	4.65423316379179e-05	not	451.721633490104	473.24929457135	468.489242456637	470.146328722942
ENSG00000004059	633.871014708124	-2.08639060050457e-06	0.00144256959976976	0.82597861305483	0.999892838063228	4.65423316379179e-05	not	665.064862801092	592.564265024721	638.098850782426	639.756080224256
ENSG00000004139	91.813301302521	-2.36801078052188e-07	0.00144267440249272	0.949478788596352	0.999892838063228	4.65423316379179e-05	not	105.583128791663	77.2038044110042	97.1817215272085	87.2845504802086
ENSG00000004142	1328.36019843912	3.61460578557032e-06	0.00144247198704381	0.777404069721921	0.999892838063228	4.65423316379179e-05	not	1386.73099052143	1291.40909196589	1285.36578850138	1349.93492276777
ENSG00000004399	323.004757841133	-9.93814418605453e-06	0.00144264581782086	0.153858455866052	0.999892838063228	4.65423316379179e-05	not	317.83787223882	280.741106949106	374.057947010388	319.382105166218
ENSG00000004455	2374.71233637945	1.65125764528343e-05	0.00144239106375213	0.298414970345924	0.999892838063228	4.65423316379179e-05	not	2478.4823119445	2383.2914686358	2325.02684710378	2312.04871783371
ENSG00000004478	1512.90781601961	-5.59826359611523e-06	0.00144245602635267	0.672666032362596	0.999892838063228	4.65423316379179e-05	not	1559.80024287065	1431.77964544044	1512.7343445273	1547.31703124006
ENSG00000004487	2313.1313188651	-8.70180421118523e-06	0.0014423755240697	0.626737821738777	0.999892838063228	4.65423316379179e-05	not	2404.46527320395	2275.00561309829	2319.52599494186	2253.5283942163
ENSG00000004534	1344.36283680137	1.07754126104359e-05	0.00144249650940647	0.43874562588972	0.999892838063228	4.65423316379179e-05	not	1309.44849418938	1438.79817311417	1347.70877966978	1281.49590023215
ENSG00000004660	69.2593183522624	-8.25099794244626e-07	0.00144267848796463	0.810534421304221	0.999892838063228	4.65423316379179e-05	not	74.0170387405471	61.1614554424838	72.4278867985799	69.4308924274387
ENSG00000004700	1596.42071537969	-3.00324835796541e-06	0.00144242477733566	0.960523046396362	0.999892838063228	4.65423316379179e-05	not	1575.03904496429	1613.25871814683	1567.74286614648	1629.64223226117
ENSG00000004766	774.910675200957	2.97059343648331e-05	0.00144269831545533	0.669950162670978	0.999892838063228	4.65423316379179e-05	not	744.524330860797	828.186265499863	782.037815685933	744.894288757235
ENSG00000004776	15.8892524612582	-3.88700802663684e-07	0.00144269109098598	0.816650844608705	0.999892838063228	4.65423316379179e-05	not	14.1503162298105	16.0423489685204	16.5025564857524	16.8617881609494
ENSG00000004777	750.086098583767	-1.79393281619847e-05	0.00144262019797077	0.0645444144784705	0.999892838063228	4.65423316379179e-05	not	744.524330860797	653.725720467204	845.297615547984	756.796727459082
ENSG00000004779	567.39629789189	4.67706236832649e-06	0.00144258593144547	0.60642641724106	0.999892838063228	4.65423316379179e-05	not	606.286626154187	552.45839260342	582.173520469598	528.666652340355
ENSG00000004799	32.8118296841269	-3.01657944450875e-06	0.00144268868334537	0.207470442339963	0.999892838063228	4.65423316379179e-05	not	28.300632459621	25.0661702633131	42.1731999080339	35.7073161055399
ENSG00000004838	22.3971477453351	3.92837836437165e-07	0.00144269003751144	0.838513574235498	0.999892838063228	4.65423316379179e-05	not	31.5660900511157	15.0397021579878	20.169791260364	22.8130075118727
ENSG00000004848	12.5624424791801	6.38652896413343e-08	0.00144269208282501	0.967279957972985	0.999892838063228	4.65423316379179e-05	not	17.4157738213052	8.02117448426018	11.9185130174878	12.8943085936672
ENSG00000004864	1946.70704202925	1.469482759036e-05	0.00144243287668352	0.275035591194342	0.999892838063228	4.65423316379179e-05	not	1974.51335699048	2022.3386168441	1840.95185685504	1949.02433742739
ENSG00000004866	211.778990505032	1.2540686375632e-06	0.00144264689777328	0.833266692404918	0.999892838063228	4.65423316379179e-05	not	199.192913081178	229.606119611948	209.032382152864	209.284547174137
ENSG00000004897	2566.21224033512	-1.43417417715723e-06	0.00144235176472035	0.92678949405065	0.999892838063228	4.65423316379179e-05	not	2469.77442503384	2650.99816704799	2553.31221182336	2590.76415743528
ENSG00000004961	379.415281695131	-5.34574035457468e-06	0.00144261617215407	0.497538150912771	0.999892838063228	4.65423316379179e-05	not	384.235509932546	350.926383686383	388.726886108834	393.772347052759
ENSG00000004975	1182.95027612312	-5.11493963960474e-06	0.00144247614547575	0.686358941136305	0.999892838063228	4.65423316379179e-05	not	1164.67987429979	1174.09941513358	1203.76981476627	1189.25200029284
ENSG00000005007	3133.89489643668	-6.65149407616782e-07	0.00144232353012982	0.860367117041964	0.999892838063228	4.65423316379179e-05	not	3189.26358102652	3054.06218488206	3042.88805423401	3249.36576560413
ENSG00000005020	644.403344679117	4.26666699232349e-05	0.00144287561428856	0.425900941406453	0.999892838063228	4.65423316379179e-05	not	678.126693167071	648.712486414542	641.766085557037	609.008113577819
ENSG00000005022	5725.46249684074	1.03693440970082e-05	0.00144218627387265	0.26655246367679	0.999892838063228	4.65423316379179e-05	not	5832.10725840958	5853.45207988886	5485.26641412536	5731.02423493915
ENSG00000005059	689.238094455285	9.52838987390632e-06	0.00144257124342347	0.657842811681403	0.999892838063228	4.65423316379179e-05	not	670.50729212025	729.926878067676	694.940989788906	661.577217844309
ENSG00000005073	6.66586364667126	-2.15874286635582e-07	0.00144269337727299	0.842194144595891	0.999892838063228	4.65423316379179e-05	not	5.44242931915788	7.01852767372765	8.2512782428762	5.95121935092332
ENSG00000005075	423.824151679014	-9.77085759582225e-06	0.00144262164474604	0.216719083553792	0.999892838063228	4.65423316379179e-05	not	415.801599983662	385.016375244488	426.316042548603	468.162588939301
ENSG00000005100	800.983568824175	3.86647534160791e-05	0.00144278759459391	0.769340216248086	0.999892838063228	4.65423316379179e-05	not	817.452883737513	800.112154804953	782.954624379586	803.414612374648
ENSG00000005108	57.1644967689281	-2.23300532340715e-06	0.00144268209468604	0.478338262951292	0.999892838063228	4.65423316379179e-05	not	47.8933780085893	57.1508682003538	65.0934172493567	58.5203236174126
ENSG00000005156	744.48653825398	1.90290948413321e-05	0.00144261388177453	0.062026287618181	0.999892838063228	4.65423316379179e-05	not	794.59468059705	792.090980320692	658.26864204279	732.991850055388
ENSG00000005175	1357.25941593306	9.68001582819104e-06	0.00144247205203032	0.391385895067171	0.999892838063228	4.65423316379179e-05	not	1354.07641460648	1423.75847095618	1309.20281453636	1341.99996363321
ENSG00000005189	173.724489510788	-1.28283614947068e-06	0.0014426544103506	0.812273060265944	0.999892838063228	4.65423316379179e-05	not	166.538337166231	175.463191843191	184.278547424235	168.617881609494
ENSG00000005194	756.236923246123	5.18958345601953e-06	0.00144255117683548	0.616794296424794	0.999892838063228	4.65423316379179e-05	not	800.037109916208	738.950699362469	725.195676679452	760.764207026364
ENSG00000005206	535.239461983674	-4.57370629424689e-07	0.00144259378617725	0.9564404398434	0.999892838063228	4.65423316379179e-05	not	582.339937149893	486.283703108273	543.667555336176	528.666652340355
ENSG00000005238	882.73102950092	-5.54905352329092e-06	0.00144253558691698	0.639995746932422	0.999892838063228	4.65423316379179e-05	not	905.62023870787	833.199499552526	923.226354508481	868.878025234804
ENSG00000005249	425.650107713783	1.22828413088944e-05	0.00144262720460477	0.153380446003513	0.999892838063228	4.65423316379179e-05	not	443.013746579451	461.21753284496	388.726886108834	409.642265321888
ENSG00000005302	345.262745222468	1.00408393114476e-05	0.00144263607076152	0.208672908351711	0.999892838063228	4.65423316379179e-05	not	382.058538204883	350.926383686383	334.635173183312	313.430885815295
ENSG00000005339	2374.33768592386	-1.26701043814355e-05	0.00144236834721048	0.427679279504114	0.999892838063228	4.65423316379179e-05	not	2306.50154545911	2357.22265156196	2444.21197727866	2389.41456939571
ENSG00000005421	7.11618460214916	-4.42363543746666e-07	0.00144269346757484	0.679911334690666	0.999892838063228	4.65423316379179e-05	not	2.17697172766315	10.0264681053252	7.33446954922328	8.92682902638498
ENSG00000005436	760.046097099001	0.000748174293372249	0.00156448663572532	0.520828870803854	0.999892838063228	4.65423316379179e-05	not	770.647991592755	783.0671590259	706.859502806394	779.609734970954
ENSG00000005448	845.526072732009	1.69576235749083e-06	0.00144254340148042	0.859764848758532	0.999892838063228	4.65423316379179e-05	not	907.797210435534	794.096273941758	836.129528611454	844.08127793929
ENSG00000005469	359.885592234526	-1.48781967909816e-06	0.0014426150303038	0.914372175568471	0.999892838063228	4.65423316379179e-05	not	348.315476426104	374.989907139163	362.1394339929	354.097551379937
ENSG00000005483	1389.17324915013	-8.66102972076193e-07	0.00144245562220919	0.946778882672163	0.999892838063228	4.65423316379179e-05	not	1339.92609837667	1432.78229225097	1383.46431872224	1400.52028725062
ENSG00000005486	1183.20921290856	-6.95111879563972e-06	0.00144248834379142	0.576129405729657	0.999892838063228	4.65423316379179e-05	not	1197.33445021473	1130.98560228069	1184.51683219956	1219.99996693928
ENSG00000005700	2615.39522199883	2.59877601479794e-05	0.00144244350466016	0.26141878289148	0.999892838063228	4.65423316379179e-05	not	2621.07396010643	2739.23108637485	2555.14582921066	2546.13001230336
ENSG00000005801	311.799798215468	1.90211616184361e-06	0.00144262460415966	0.791455683731043	0.999892838063228	4.65423316379179e-05	not	320.014843966483	311.823158075614	297.962825437196	317.398365382577
ENSG00000005810	1409.88974253731	6.91194626005761e-06	0.00144246705617617	0.597024202817998	0.999892838063228	4.65423316379179e-05	not	1450.95165648749	1409.72141560873	1336.70707534594	1442.17882270708
ENSG00000005812	487.013887783615	9.92148960803904e-06	0.0014426056193676	0.567374303496185	0.999892838063228	4.65423316379179e-05	not	498.526525634861	498.315464834663	460.237964213761	490.975596451174
ENSG00000005882	463.635936567622	-1.73583283677303e-05	0.00144264919046195	0.227878505302242	0.999892838063228	4.65423316379179e-05	not	463.694977992251	416.098426370997	487.742225023348	487.008116883891
ENSG00000005884	18637.9813919177	1.22603447218349e-05	0.00144204614984837	0.98308571005153	0.999892838063228	4.65423316379179e-05	not	19106.1923678356	18157.933738744	18651.5560636748	18636.2433974164
ENSG00000005889	1058.80732577528	-1.29976985520314e-05	0.00144252053867234	0.527689119675678	0.999892838063228	4.65423316379179e-05	not	1029.70762718467	1047.76591700649	1060.74765855642	1097.00810035353
ENSG00000005893	1883.96832784619	-1.906108615863e-05	0.00144249746540155	0.534709314404582	0.999892838063228	4.65423316379179e-05	not	1802.53259050509	2026.34920408623	1861.12164811541	1845.86986867805
ENSG00000005961	48.1878472591069	-2.05843141812144e-06	0.00144268403187218	0.478117595285161	0.999892838063228	4.65423316379179e-05	not	47.8933780085893	40.1058724213009	53.1749042318688	51.5772343746687
ENSG00000006007	764.448730446458	-3.95926618300928e-07	0.00144253915015025	0.968636262988495	0.999892838063228	4.65423316379179e-05	not	763.028590545934	764.016869625782	783.871433073239	746.878028540876
ENSG00000006015	403.989827443731	2.5932468351428e-06	0.00144261445678777	0.987495858862476	0.999892838063228	4.65423316379179e-05	not	440.836774851788	366.968732654903	402.479016513628	405.674785754606
ENSG00000006016	8.68453504434167	-6.32503728915575e-07	0.00144269301601844	0.605204512408163	0.999892838063228	4.65423316379179e-05	not	9.79637277448418	5.01323405266261	11.0017043238349	8.92682902638498
ENSG00000006025	210.976948659131	-4.94214223742813e-06	0.00144265124586148	0.400389000162405	0.999892838063228	4.65423316379179e-05	not	189.396540306694	210.55583021183	210.865999540169	233.08942457783
ENSG00000006047	832.090066746507	-1.59034485959691e-05	0.00144256991502215	0.149509612251415	0.999892838063228	4.65423316379179e-05	not	796.771652324713	789.083039889095	862.716980727389	879.78859404483
ENSG00000006062	1368.78334204715	-1.14426761645015e-05	0.00144247582141134	0.24335222878381	0.999892838063228	4.65423316379179e-05	not	1342.10307010433	1308.45408774494	1384.38112741589	1440.19508292344
ENSG00000006118	678.011497701035	-2.68076044655242e-05	0.00144267926048569	0.0278542263859936	0.999892838063228	4.65423316379179e-05	not	641.118173796798	608.606613993241	735.280572309634	727.040630704465
ENSG00000006125	7266.00145272046	-2.93037584914763e-05	0.0014423369195988	0.820727544004525	0.999892838063228	4.65423316379179e-05	not	7021.82230757749	7446.65786182504	7133.6884453133	7461.83719616602
ENSG00000006194	147.754172318269	-3.63049642336696e-07	0.00144266066004209	0.946026129937001	0.999892838063228	4.65423316379179e-05	not	156.741964391747	137.362613042956	141.188538822548	155.723573015827
ENSG00000006282	615.779691048518	1.70796460351883e-06	0.00144256972808867	0.85852846526635	0.999892838063228	4.65423316379179e-05	not	648.737574843619	591.561618214188	619.762676909368	603.056894226896
ENSG00000006283	9.01418151353413	-1.57887952689838e-06	0.00144269340810161	0.198574103330148	0.999892838063228	4.65423316379179e-05	not	6.53091518298945	5.01323405266261	15.5857477920995	8.92682902638498
ENSG00000006327	1465.4480377229	1.89548378987246e-05	0.00144252115175168	0.1519549487728	0.999892838063228	4.65423316379179e-05	not	1595.72027637709	1451.83258165109	1413.71900561279	1400.52028725062
ENSG00000006377	46.3972439407595	3.47063752501754e-07	0.0014426837284488	0.905095924856305	0.999892838063228	4.65423316379179e-05	not	51.158835600084	43.1138128528984	47.6740520699514	43.6422752401043
ENSG00000006432	650.970278189077	-1.44354202758876e-05	0.00144259809245172	0.658670651481874	0.999892838063228	4.65423316379179e-05	not	658.533947618103	622.643669340696	683.939285465071	638.764210332436
ENSG00000006451	782.261546382814	3.18654373513394e-05	0.00144272138270706	0.672918179013053	0.999892838063228	4.65423316379179e-05	not	754.320703635282	833.199499552526	797.623563478032	743.902418865415
ENSG00000006453	2430.38322056714	3.38460663742558e-05	0.00144256065009792	0.524362450727562	0.999892838063228	4.65423316379179e-05	not	2527.46417581692	2406.35234527805	2459.79772507076	2327.91863610284
ENSG00000006459	368.310387462004	4.56263186165408e-06	0.0014426193229071	0.547274417952418	0.999892838063228	4.65423316379179e-05	not	360.288820928251	397.048136970879	341.969642732536	373.934949216348
ENSG00000006468	1014.99350270138	3.75697882139139e-05	0.00144276302891283	0.2108014159	0.999892838063228	4.65423316379179e-05	not	991.610621950565	1118.95384055429	964.482745722862	984.926802577809
ENSG00000006530	532.59968585188	-6.91106375998259e-07	0.00144258009443402	0.938678871652916	0.999892838063228	4.65423316379179e-05	not	538.80050259663	523.381635097977	545.501172723482	522.715432989431
ENSG00000006534	863.23580081564	-6.83508463366972e-06	0.00144253687946784	0.531868798683904	0.999892838063228	4.65423316379179e-05	not	877.31960624825	814.149210152408	897.555711086199	863.918675775701
ENSG00000006576	2233.67539641043	1.54076750154254e-05	0.0014423974200019	0.257509578260959	0.999892838063228	4.65423316379179e-05	not	2245.54633708454	2338.17236216184	2172.8366039574	2178.14628243793
ENSG00000006607	906.349854159893	-5.1451100467227e-06	0.0014425204764234	0.650152618406138	0.999892838063228	4.65423316379179e-05	not	872.965662792923	913.411244395128	919.559119733869	919.463389717652
ENSG00000006625	227.126133074022	2.56009703760391e-06	0.00144265019665815	0.657648184810463	0.999892838063228	4.65423316379179e-05	not	266.679036638736	200.529362106504	219.117277783046	222.178855767804
ENSG00000006634	1270.16657213286	2.93459928995964e-06	0.00144247974345242	0.115751393545477	0.999892838063228	4.65423316379179e-05	not	1268.08603136378	1386.66053896648	1213.85471039645	1212.06500780472
ENSG00000006638	97.019151002566	-1.9955794527058e-06	0.00144267226826488	0.626412753020583	0.999892838063228	4.65423316379179e-05	not	91.4328125618523	94.2488001900571	96.2649128335556	106.130078424799
ENSG00000006652	181.452226116756	1.5250900547229e-06	0.00144265230883352	0.785792296812578	0.999892838063228	4.65423316379179e-05	not	180.688653396041	188.497600380114	175.110460487706	181.512190203161
ENSG00000006695	394.555852785766	2.11251738589369e-06	0.00144260870947759	0.453685347029858	0.999892838063228	4.65423316379179e-05	not	389.677939251704	426.124894476322	379.558799172305	382.861778242733
ENSG00000006704	642.205671219928	-1.62332418016156e-06	0.00144256413541666	0.86669923290895	0.999892838063228	4.65423316379179e-05	not	666.153348664924	610.611907614306	646.350129025302	645.70729957518
ENSG00000006712	2570.62655453633	-4.05553222798044e-06	0.00144232887101948	0.80309539923315	0.999892838063228	4.65423316379179e-05	not	2522.02174649776	2590.83935841604	2616.57201168541	2553.0731015461
ENSG00000006715	1514.09649962405	1.53043507671721e-06	0.00144243168996298	0.963258831082136	0.999892838063228	4.65423316379179e-05	not	1503.19897795141	1521.01521157784	1489.81412718598	1542.35768178096
ENSG00000006740	12.8277091901885	-4.50935792162144e-07	0.00144269195549602	0.761925242405302	0.999892838063228	4.65423316379179e-05	not	8.7078869106526	15.0397021579878	14.6689390984466	12.8943085936672
ENSG00000006744	1524.74213856618	-1.3159544692977e-05	0.00144245999757299	0.345985551438119	0.999892838063228	4.65423316379179e-05	not	1486.87168999393	1487.92786683026	1589.74627479415	1534.4227226464
ENSG00000006756	184.548892661626	2.35768026467421e-06	0.00144265529435275	0.664633823200914	0.999892838063228	4.65423316379179e-05	not	204.635342400336	175.463191843191	193.446634360764	164.650402042212
ENSG00000006757	11.9752795524051	2.55512533231842e-07	0.00144269207927212	0.863634870562859	0.999892838063228	4.65423316379179e-05	not	10.8848586383158	14.0370553474553	10.084895630182	12.8943085936672
ENSG00000006788	82.4492410223445	2.84159700845701e-06	0.00144267626647657	0.457570470693427	0.999892838063228	4.65423316379179e-05	not	89.2558408341892	87.2302725163294	77.9287389604974	75.382111778362
ENSG00000006831	2962.50728458697	8.04102282672412e-05	0.00144342286014808	0.801432426911704	0.999892838063228	4.65423316379179e-05	not	3012.9288710858	2943.77103572349	2899.86589802416	2993.46333351443
ENSG00000006837	16.5178686190893	-7.10661384516052e-07	0.0014426911099233	0.67488721209137	0.999892838063228	4.65423316379179e-05	not	13.0618303659789	17.0449957790529	21.0865999540169	14.8780483773083
ENSG00000007047	1218.48833190457	1.86639444624094e-06	0.00144246884992872	0.899952755801439	0.999892838063228	4.65423316379179e-05	not	1238.69691304033	1207.18675988116	1223.93960602664	1204.13004867015
ENSG00000007080	1256.83528729126	-4.89301547650938e-08	0.00144248132121671	0.996241085110599	0.999892838063228	4.65423316379179e-05	not	1314.89092350854	1199.1655853969	1273.44727548389	1239.83736477569
ENSG00000007168	3014.22164657173	-2.63725509554665e-06	0.0014422822401703	0.878167338735126	0.999892838063228	4.65423316379179e-05	not	2990.07066794534	3018.96954651342	3023.6350716673	3024.21130016087
ENSG00000007202	2494.89952983631	-3.44580115122501e-05	0.00144254161129608	0.813318144902671	0.999892838063228	4.65423316379179e-05	not	2539.43752031906	2424.39998786764	2509.30539452802	2506.45521663054
ENSG00000007255	112.831830236436	-5.5756556571839e-06	0.00144267678056907	0.176617913147301	0.999892838063228	4.65423316379179e-05	not	109.937072246989	89.2355661373945	106.349808463738	145.804874097621
ENSG00000007264	19.4397818491894	-3.06809279855595e-06	0.0014426922512618	0.0875555255892067	0.999892838063228	4.65423316379179e-05	not	10.8848586383158	15.0397021579878	21.0865999540169	30.7479666464371
ENSG00000007314	12.0396583741696	7.37105829808792e-07	0.00144269220274426	0.614461533829764	0.999892838063228	4.65423316379179e-05	not	11.9733445021473	15.0397021579878	8.2512782428762	12.8943085936672
ENSG00000007341	211.488345144404	-1.49787147171754e-06	0.00144264971144036	0.793012335104398	0.999892838063228	4.65423316379179e-05	not	231.847488996126	184.487013137984	216.366851702087	213.252026741419
ENSG00000007372	166.563165066071	1.66330976238798e-06	0.00144265855474279	0.748543725679947	0.999892838063228	4.65423316379179e-05	not	188.308054442862	152.402315200943	154.940669227342	170.601621393135
ENSG00000007376	312.805855244934	4.13309695441323e-06	0.00144264043539464	0.5221516367787	0.999892838063228	4.65423316379179e-05	not	367.908221975072	280.741106949106	320.883042778519	281.691049277037
ENSG00000007384	222.520015386942	5.05331783661876e-07	0.00144264740562999	0.93251047750613	0.999892838063228	4.65423316379179e-05	not	236.201432451452	211.558477022362	242.954303818021	199.365848255931
ENSG00000007392	393.395377006749	-5.73725806338428e-06	0.00144262343560072	0.452678793133394	0.999892838063228	4.65423316379179e-05	not	365.731250247409	392.034902918216	369.473903542123	446.341451319249
ENSG00000007516	52.9154891656314	-1.39915893956087e-06	0.00144268231689425	0.647120853566407	0.999892838063228	4.65423316379179e-05	not	48.9818638724209	51.1349873371586	55.0085216191746	56.5365838337715
ENSG00000007520	431.875484678167	2.78146473780594e-07	0.00144259896676405	0.978768780369667	0.999892838063228	4.65423316379179e-05	not	438.659803124125	424.119600855257	426.316042548603	438.406492184684
ENSG00000007541	298.586906296302	-4.31432331705363e-06	0.00144263408250247	0.525207242461948	0.999892838063228	4.65423316379179e-05	not	304.776041872841	272.719932464846	328.217512327742	288.634138519781
ENSG00000007545	287.332647464534	-3.53960745453821e-06	0.00144263055975242	0.608739849237363	0.999892838063228	4.65423316379179e-05	not	277.563895277052	281.743753759639	292.461973275278	297.560967546166
ENSG00000007866	238.541662623936	-1.52535403655372e-06	0.00144263962415734	0.808960538059517	0.999892838063228	4.65423316379179e-05	not	232.935974859957	237.627294096208	247.538347286286	236.065034253292
ENSG00000007923	1020.56904561769	4.52459976826949e-06	0.00144249833895905	0.808246381734738	0.999892838063228	4.65423316379179e-05	not	1023.17671200168	1032.7262148485	1005.73913693724	1020.63411868335
ENSG00000007944	334.734191723198	1.84804112515928e-06	0.00144261923936828	0.794164766925543	0.999892838063228	4.65423316379179e-05	not	331.98818846863	345.91314963372	333.718364489659	327.317064300782
ENSG00000007952	6.45273254312195	-3.58883835850904e-07	0.00144269344224939	0.738154569025947	0.999892838063228	4.65423316379179e-05	not	5.44242931915788	6.01588086319513	6.41766085557037	7.93495913456442
ENSG00000007968	384.689387785909	-7.7450452046825e-06	0.00144261985625528	0.324096517377914	0.999892838063228	4.65423316379179e-05	not	365.731250247409	368.974026275968	416.231146918421	387.821127701836
ENSG00000008018	3749.86984684267	4.25510285186565e-05	0.00144254398410905	0.763787525293011	0.999892838063228	4.65423316379179e-05	not	3721.53316844016	3733.85672242311	3792.83756564209	3751.25193086533
ENSG00000008056	14.1829282947269	-5.25071660920371e-07	0.00144269158246539	0.739324362043589	0.999892838063228	4.65423316379179e-05	not	15.2388020936421	11.0291149158577	15.5857477920995	14.8780483773083
ENSG00000008083	526.974754814463	9.41959110549636e-06	0.00144259519776901	0.346404326580298	0.999892838063228	4.65423316379179e-05	not	551.862332962609	541.429277687562	509.745633671018	504.861774936661
ENSG00000008086	67.1601006478157	-2.7269526994748e-07	0.00144267916955171	0.93422063991045	0.999892838063228	4.65423316379179e-05	not	58.7782366469051	74.1958639794066	63.2597998620508	72.4065021029003
ENSG00000008128	19.4908788412867	-1.15098947699855e-06	0.00144269048459454	0.534495901561674	0.999892838063228	4.65423316379179e-05	not	15.2388020936421	19.0502894001179	23.8370260349757	19.8373978364111
ENSG00000008130	1116.68642345616	-1.27650441974568e-06	0.00144250439430804	0.912563745140171	0.999892838063228	4.65423316379179e-05	not	1157.06047325296	1068.82150002767	1075.41659765486	1165.44712288915
ENSG00000008256	933.090881162418	1.21811740355459e-05	0.00144254431939546	0.310923701557542	0.999892838063228	4.65423316379179e-05	not	1003.58396645271	923.437712500453	894.805285005241	910.536560691267
ENSG00000008277	1159.73104402137	-8.31416300694233e-06	0.00144249021124244	0.50527087581733	0.999892838063228	4.65423316379179e-05	not	1115.69801042736	1159.0597129756	1192.76811044244	1171.39834224007
ENSG00000008282	1419.17694402695	2.32661569842849e-05	0.00144253212083421	0.703786571715819	0.999892838063228	4.65423316379179e-05	not	1429.18193921086	1437.79552630364	1408.21815345087	1401.51215714244
ENSG00000008283	243.973172843915	-2.16703905383456e-06	0.0014426410618715	0.980426769950651	0.999892838063228	4.65423316379179e-05	not	243.820833498273	243.643174959403	261.29047769108	227.138205226907
ENSG00000008294	6667.42767055533	7.84386265447652e-07	0.00144218969475117	0.944992842017669	0.999892838063228	4.65423316379179e-05	not	6471.04846047871	6845.06977550553	6541.43002921352	6812.16241702356
ENSG00000008300	1468.55282784293	-8.6689761158166e-06	0.00144245454581524	0.520911124858533	0.999892838063228	4.65423316379179e-05	not	1481.42926067477	1405.7108283666	1483.39646633041	1503.67475599996
ENSG00000008311	766.549453413987	-5.68424910395362e-06	0.00144255535880204	0.57808233622041	0.999892838063228	4.65423316379179e-05	not	708.604297354355	794.096273941758	795.789946090726	767.707296269108
ENSG00000008323	39.6117453595842	-3.66096410025613e-06	0.00144268797552679	0.159547173147803	0.999892838063228	4.65423316379179e-05	not	37.0085193702736	27.0714638843781	46.7572433762984	47.6097548073865
ENSG00000008324	157.184264927583	1.86320129102327e-06	0.00144265984896186	0.711643699250031	0.999892838063228	4.65423316379179e-05	not	177.423195804547	145.383787527216	152.190243146383	153.739833232186
ENSG00000008382	60.7139875414975	-2.3343367075998e-06	0.0014426813531028	0.471386889326663	0.999892838063228	4.65423316379179e-05	not	57.6897507830735	54.1429277687562	71.511078104927	59.5121935092332
ENSG00000008394	230.522898953629	6.29348007362432e-06	0.00144265081398198	0.293551709057418	0.999892838063228	4.65423316379179e-05	not	264.502064911073	225.595532369817	223.70132125131	208.292677282316
ENSG00000008405	470.956313975604	1.09490027079592e-05	0.00144261531430448	0.197682450801159	0.999892838063228	4.65423316379179e-05	not	501.791983226356	491.296937160936	423.565616467645	467.17071904748
ENSG00000008441	770.671175053759	-7.71586264977944e-06	0.00144255221887344	0.267439175318348	0.999892838063228	4.65423316379179e-05	not	740.170387405471	742.961286604599	827.878250368578	771.67477583639
ENSG00000008513	5.51985301370998	1.29639220851828e-07	0.00144269365323982	0.899025137069688	0.999892838063228	4.65423316379179e-05	not	6.53091518298945	5.01323405266261	4.58404346826455	5.95121935092332
ENSG00000008516	6.25846151552831	7.67945632012168e-07	0.00144269363569991	0.464625690369622	0.999892838063228	4.65423316379179e-05	not	7.61940104682103	8.02117448426018	6.41766085557037	2.97560967546166
ENSG00000008517	67.6548069573269	8.58540420396185e-08	0.00144267926146399	0.981275507954441	0.999892838063228	4.65423316379179e-05	not	65.3091518298945	70.1852767372766	57.7589477001334	77.3658515620031
ENSG00000008710	2369.05334154183	-5.29475465157827e-06	0.00144242915900995	0.913504491029979	0.999892838063228	4.65423316379179e-05	not	2523.11023236159	2202.81504273995	2371.78409048008	2378.50400058569
ENSG00000008735	272.021670305066	2.90791591384515e-06	0.00144263397599499	0.665974219491998	0.999892838063228	4.65423316379179e-05	not	280.829352868546	275.727872896444	255.789625529162	275.739829926114
ENSG00000008838	1085.5856001689	-1.26765020494216e-05	0.00144253123653691	0.280840775829039	0.999892838063228	4.65423316379179e-05	not	1046.03491514214	1053.78179786968	1176.26555395668	1066.26013370709
ENSG00000008853	132.719807001698	-2.09081420529413e-06	0.0014426638357113	0.662162954386603	0.999892838063228	4.65423316379179e-05	not	128.441331932126	128.338791748163	141.188538822548	132.910565503954
ENSG00000008869	876.159930315383	1.01198724480736e-05	0.00144253759394231	0.368569659086145	0.999892838063228	4.65423316379179e-05	not	891.46992247806	911.405950774063	863.633789421042	838.130058588367
ENSG00000008952	1803.71397738658	-6.1028944005356e-07	0.00144242645294136	0.96428102499935	0.999892838063228	4.65423316379179e-05	not	1717.63069312623	1884.97600380114	1818.94844820737	1793.30076441156
ENSG00000008988	10586.6552976639	3.27432531915813e-05	0.00144230421226617	0.135443065814178	0.999892838063228	4.65423316379179e-05	not	11142.8297880438	10589.9556128445	10094.0637171185	10519.7720726488
ENSG00000009307	9085.39591266004	1.80870740051175e-05	0.00144214507690307	0.168870176410958	0.999892838063228	4.65423316379179e-05	not	9120.42305304477	9479.02294677446	8788.5281373568	8953.60951346413
ENSG00000009335	2700.60562429869	2.41559310958314e-05	0.0014424144056921	0.421104519219684	0.999892838063228	4.65423316379179e-05	not	2758.22317894921	2737.22579275379	2611.07115952349	2695.90236596826
ENSG00000009413	2441.72030505747	8.73606580714906e-08	0.00144240235393666	0.677696350514234	0.999892838063228	4.65423316379179e-05	not	2322.82883341658	2609.88964781616	2389.20345565948	2444.95928333766
ENSG00000009724	164.999019712253	7.06320427641457e-06	0.00144266535141415	0.177326074382328	0.999892838063228	4.65423316379179e-05	not	170.892280621557	189.500247190647	156.774286614648	142.82926442216
ENSG00000009780	133.978643813637	1.47782519639773e-06	0.00144266499244788	0.765994542169446	0.999892838063228	4.65423316379179e-05	not	128.441331932126	145.383787527216	118.268321481225	143.82113431398
ENSG00000009830	1326.8745690655	1.50055223869314e-05	0.0014425010761644	0.297190272575584	0.999892838063228	4.65423316379179e-05	not	1397.61584915974	1333.52025800825	1314.70366669827	1261.65850239574
ENSG00000009844	1585.22237562735	1.06045438419757e-05	0.00144244809945711	0.513163826590652	0.999892838063228	4.65423316379179e-05	not	1568.5081297813	1655.36988418919	1543.9058401115	1573.1056484274
ENSG00000009950	36.9645525804964	-1.71508682449863e-06	0.00144268647866166	0.501415581464407	0.999892838063228	4.65423316379179e-05	not	35.920033506442	31.0820511265082	42.1731999080339	38.6829257810016
ENSG00000009954	7100.22573333331	-3.40063574907934e-05	0.00144235078282976	0.972802096767024	0.999892838063228	4.65423316379179e-05	not	6911.8852353305	7296.26084024516	7025.50501946225	7167.25183829531
ENSG00000010017	1199.37653155485	1.75654356730337e-05	0.00144253659241656	0.155774164280745	0.999892838063228	4.65423316379179e-05	not	1216.9271957637	1280.37997705003	1113.92256278829	1186.27639061738
ENSG00000010072	258.000727547215	3.42927653525084e-06	0.00144263954982641	0.577389252042495	0.999892838063228	4.65423316379179e-05	not	247.086291089768	284.751694191236	251.205582060898	248.959342846959
ENSG00000010165	628.510166542524	1.11058056715034e-05	0.00144258250600681	0.258859372126645	0.999892838063228	4.65423316379179e-05	not	657.445461754271	651.720426846139	608.760972585533	596.113804984152
ENSG00000010219	111.095206053957	2.30419365717203e-06	0.00144266907871332	0.602034738586402	0.999892838063228	4.65423316379179e-05	not	114.291015702315	117.309676832305	102.682573689126	110.097557992081
ENSG00000010244	2741.7838735199	8.62044368618898e-07	0.001442308314012	0.959419611910989	0.999892838063228	4.65423316379179e-05	not	2729.92254648959	2759.2840225855	2703.66883758243	2774.26008742209
ENSG00000010256	2247.82294282196	9.6332132994804e-07	0.00144239209280065	0.95487550332859	0.999892838063228	4.65423316379179e-05	not	2340.24460723789	2162.70917031865	2300.27301237515	2188.06498135614
ENSG00000010270	649.799581516956	1.00479378780133e-05	0.00144259301330301	0.259173089370638	0.999892838063228	4.65423316379179e-05	not	637.852716205303	717.895116341286	585.84075524421	657.609738277027
ENSG00000010278	1883.60547220325	9.25593399987845e-05	0.0014438909693236	0.503174442528703	0.999892838063228	4.65423316379179e-05	not	1864.57628474349	1840.85954413771	1970.2218826601	1858.76417727172
ENSG00000010292	8294.30266478203	2.48638258308146e-05	0.00144221894732863	0.386776570273929	0.999892838063228	4.65423316379179e-05	not	8010.16747193656	8322.97117423047	8587.74703344681	8256.32497951428
ENSG00000010295	96.0825388622191	6.21819424218048e-07	0.00144267236723868	0.880002327651275	0.999892838063228	4.65423316379179e-05	not	106.671614655494	88.2329193268619	97.1817215272085	92.2438999393114
ENSG00000010310	84.0051591656138	-5.74655185652627e-06	0.00144268087465463	0.71117643648238	0.999892838063228	4.65423316379179e-05	not	84.9018973788629	77.2038044110042	80.6791650414561	93.235769831132
ENSG00000010318	162.777382281098	-1.8718691055501e-06	0.00144265687753519	0.722197999782639	0.999892838063228	4.65423316379179e-05	not	164.361365438568	153.404962011476	168.692799632136	164.650402042212
ENSG00000010322	1962.93485172059	-8.54181010281967e-06	0.00144244191113032	0.536804946804637	0.999892838063228	4.65423316379179e-05	not	2018.05279154374	1845.87277819037	2065.56998680001	1922.24385034823
ENSG00000010361	137.357877712198	8.27638872486259e-06	0.00144267487329242	0.962846567063646	0.999892838063228	4.65423316379179e-05	not	141.503162298105	134.354672611358	147.606199678119	125.96747626121
ENSG00000010379	5.20750671899028	-2.45194033293141e-07	0.00144269374205545	0.79885554716671	0.999892838063228	4.65423316379179e-05	not	5.44242931915788	4.01058724213009	6.41766085557037	4.95934945910276
ENSG00000010404	120.025393236028	-1.0360919074419e-05	0.00144268496844455	0.0228877116074811	0.999892838063228	4.65423316379179e-05	not	97.9637277448418	99.2620342427197	143.022156209854	139.853654746698
ENSG00000010539	243.344601514983	1.5801692397527e-06	0.00144263932221409	0.804972965575266	0.999892838063228	4.65423316379179e-05	not	241.64386177061	251.664349443663	230.118982106881	249.951212738779
ENSG00000010626	185.741885526731	4.31039240498242e-06	0.00144265420820704	0.445436308948879	0.999892838063228	4.65423316379179e-05	not	199.192913081178	190.502894001179	179.69450395597	173.577231068597
ENSG00000010704	200.648104369009	-4.17341969669623e-07	0.00144265076295072	0.939912704211042	0.999892838063228	4.65423316379179e-05	not	190.485026170526	208.550536590765	183.361738730582	220.195115984163
ENSG00000010803	695.223438166142	-3.32083390396855e-06	0.00144256620533468	0.731615010419322	0.999892838063228	4.65423316379179e-05	not	641.118173796798	730.929524878209	685.772902852377	723.073151137183
ENSG00000010810	1697.96974299765	2.11124137835949e-05	0.00144249550322056	0.133458630062641	0.999892838063228	4.65423316379179e-05	not	1786.20530254761	1739.59221627393	1588.82946610049	1677.25198706855
ENSG00000010818	1417.42788312046	-7.14425663887787e-07	0.00144245326831793	0.956263475331794	0.999892838063228	4.65423316379179e-05	not	1367.13824497246	1462.86169656695	1405.46772736991	1434.24386357252
ENSG00000011007	1547.94897825881	1.11610778028497e-05	0.00144244683320142	0.792701829094464	0.999892838063228	4.65423316379179e-05	not	1531.49961041103	1585.18460745192	1534.73775317497	1540.37394199732
ENSG00000011009	603.417662810617	-5.84467853956952e-06	0.00144257560422636	0.620354044558408	0.999892838063228	4.65423316379179e-05	not	611.729055473345	572.51132881407	599.592885649004	629.837381306051
ENSG00000011021	594.482136171497	-5.73090084873025e-06	0.00144258019214237	0.578253386706827	0.999892838063228	4.65423316379179e-05	not	580.16296542223	583.540443729928	639.932468169732	574.2926673641
ENSG00000011028	667.481060246644	-9.75835324552219e-06	0.00144258963115141	0.297658617061892	0.999892838063228	4.65423316379179e-05	not	672.684263847913	609.609260803774	738.947807084246	648.682909250642
ENSG00000011105	445.009777482576	-1.297361660979e-05	0.00144263120171923	0.443072626925558	0.999892838063228	4.65423316379179e-05	not	447.367690034777	413.090485939399	483.158181555084	436.422752401043
ENSG00000011114	1758.11906434353	9.65016672251127e-06	0.00144241832082229	0.486556011857878	0.999892838063228	4.65423316379179e-05	not	1768.78952872631	1807.77219939014	1705.26417019441	1750.65035906328
ENSG00000011132	246.291994960157	-2.49922337342564e-06	0.00144263892559196	0.696199516289408	0.999892838063228	4.65423316379179e-05	not	249.263262817431	232.614060043545	249.371964673592	253.918692306062
ENSG00000011143	459.587865405243	2.52223000890952e-06	0.00144260328084576	0.758818487790342	0.999892838063228	4.65423316379179e-05	not	502.880469090188	429.132834907919	451.069877277232	455.268280345634
ENSG00000011198	175.001286920424	8.41657625220348e-06	0.00144266976375877	0.111158613578461	0.999892838063228	4.65423316379179e-05	not	178.511681668378	209.553183401297	139.354921435242	172.585361176776
ENSG00000011201	5.30142775900872	1.23820418618551e-06	0.00144269410723844	0.190779621407678	0.999892838063228	4.65423316379179e-05	not	6.53091518298945	9.0238212947927	3.66723477461164	1.98373978364111
ENSG00000011243	452.778593332561	-8.53050500221935e-06	0.00144262420852556	0.271122488043458	0.999892838063228	4.65423316379179e-05	not	453.898605217767	406.071958265671	521.664146688506	429.479663158299
ENSG00000011258	870.254794934674	-9.56294575297041e-06	0.0014425414809521	0.388382773547981	0.999892838063228	4.65423316379179e-05	not	834.868657558818	856.260376194774	865.467406808348	924.422739176755
ENSG00000011260	1842.79660708564	6.62737607042631e-05	0.00144316345940224	0.686593738078025	0.999892838063228	4.65423316379179e-05	not	1831.92170882854	1889.9892378538	1778.60886568665	1870.66661597356
ENSG00000011275	2035.83425331893	2.13194921145459e-05	0.00144244731125828	0.251065906112628	0.999892838063228	4.65423316379179e-05	not	2079.00799991831	2102.5503616867	1995.89252608239	1965.88612558834
ENSG00000011295	1113.80779691902	1.25638006705505e-05	0.00144252517925053	0.292644632789435	0.999892838063228	4.65423316379179e-05	not	1114.60952456353	1183.12323642838	1039.6610586024	1117.83736808176
ENSG00000011304	9600.73557456397	-0.000195946434175722	0.00144878997713919	0.998703761980814	0.999892838063228	4.65423316379179e-05	not	9722.35573574363	9479.02294677446	9583.40127475387	9618.1623409839
ENSG00000011332	202.687999041334	-2.61744414517513e-06	0.00144264997869797	0.649347640224141	0.999892838063228	4.65423316379179e-05	not	185.042596851368	208.550536590765	198.947486522682	218.211376200522
ENSG00000011347	8.17252879446262	8.52485058134629e-08	0.00144269306424856	0.945200296810769	0.999892838063228	4.65423316379179e-05	not	8.7078869106526	8.02117448426018	11.0017043238349	4.95934945910276
ENSG00000011376	439.032175886069	-9.96523724948884e-06	0.00144261704284275	0.228823983456646	0.999892838063228	4.65423316379179e-05	not	401.651283753851	430.135481718452	449.236259889926	475.105678182045
ENSG00000011405	1742.56942960022	5.29125971493334e-06	0.00144241834357632	0.217938916672393	0.999892838063228	4.65423316379179e-05	not	1743.75435385818	1849.8833654325	1704.34736150076	1672.29263760945
ENSG00000011422	2570.5237064761	8.72561242909183e-06	0.00144235664483696	0.584263384991118	0.999892838063228	4.65423316379179e-05	not	2673.32128157035	2531.68319659462	2499.22049889783	2577.86984884162
ENSG00000011426	4373.96311048383	-0.113302027889399	0.0950802323119369	0.00331878077551265	0.999892838063228	4.65423316379179e-05	not	3968.61945952992	4234.17748087884	4806.82798082221	4486.22752070436
ENSG00000011451	1342.81761794465	-1.23529538338599e-05	0.00144250189598913	0.325921698200911	0.999892838063228	4.65423316379179e-05	not	1372.58067429162	1238.26881100766	1392.63240565877	1367.78858082054
ENSG00000011454	1759.01772616413	5.09682073460791e-07	0.0014423994998115	0.941218029270849	0.999892838063228	4.65423316379179e-05	not	1767.70104286248	1756.63721205298	1738.26928316592	1773.46336657515
ENSG00000011465	5.58276694451025	-9.08611819510258e-07	0.00144269392803584	0.34220806727337	0.999892838063228	4.65423316379179e-05	not	4.3539434553263	3.00794043159757	11.0017043238349	3.96747956728221
ENSG00000011478	676.441542514346	6.47313560048156e-07	0.00144256159611159	0.94822226746543	0.999892838063228	4.65423316379179e-05	not	712.958240809682	643.699252361879	688.523328933336	660.585347952488
ENSG00000011485	726.704873696676	1.60671046264949e-05	0.00144259080188609	0.470786759477375	0.999892838063228	4.65423316379179e-05	not	729.285528767155	687.81571202531	739.864615777899	749.853638216338
ENSG00000011523	787.596862013085	-1.35893456767407e-06	0.0014425578748648	0.890550399571947	0.999892838063228	4.65423316379179e-05	not	720.577641856503	846.233908089449	804.958033027256	778.617865079134
ENSG00000011566	809.053287540217	-2.65794903767787e-06	0.0014425340801475	0.805113347053054	0.999892838063228	4.65423316379179e-05	not	780.444364367239	824.175678257733	824.211015593967	807.38209194193
ENSG00000011590	8.01838758511217	4.11733150444901e-07	0.00144269309543667	0.732323248955461	0.999892838063228	4.65423316379179e-05	not	7.61940104682103	10.0264681053252	5.50085216191746	8.92682902638498
ENSG00000011638	83.2957613828607	-3.97217053383261e-06	0.00144267786260744	0.294059751304285	0.999892838063228	4.65423316379179e-05	not	69.6630952852208	80.2117448426018	87.0968258970265	96.2113795065936
ENSG00000011677	223.923207466724	1.35505870218131e-06	0.00144264640118395	0.820799151101969	0.999892838063228	4.65423316379179e-05	not	214.43171517482	239.632587717273	239.28706904341	202.341457931393
ENSG00000012048	1201.50860549786	2.68940616625961e-07	0.00144248616730304	0.983119037156742	0.999892838063228	4.65423316379179e-05	not	1173.38776121044	1231.25028333394	1246.85982336796	1154.53655407912
ENSG00000012061	3374.79504852958	-3.70427340044711e-06	0.00144232357833119	0.82799259615928	0.999892838063228	4.65423316379179e-05	not	3485.3317359887	3232.53331715685	3320.68108841084	3460.63405256191
ENSG00000012124	10.630838537103	1.33073532751872e-07	0.00144269248165962	0.92428132102127	0.999892838063228	4.65423316379179e-05	not	9.79637277448418	12.0317617263903	13.7521304047937	6.94308924274387
ENSG00000012171	21.0994538781361	-8.42575070715117e-07	0.00144268998725401	0.661142251455929	0.999892838063228	4.65423316379179e-05	not	21.7697172766315	17.0449957790529	24.7538347286286	20.8292677282316
ENSG00000012174	1098.44312584886	7.26413617992633e-06	0.00144251437589863	0.535332820755429	0.999892838063228	4.65423316379179e-05	not	1063.45068896345	1175.10206194412	1103.8376671581	1051.38208532979
ENSG00000012211	187.379484539077	-2.3045072218551e-06	0.00144265395224993	0.674362623914831	0.999892838063228	4.65423316379179e-05	not	200.28139894501	164.434076927334	194.363443054417	190.439019229546
ENSG00000012232	950.736090850663	-3.50366975895977e-06	0.00144252049243722	0.841927817256061	0.999892838063228	4.65423316379179e-05	not	988.34516435907	901.379482668737	946.146571849804	967.073144525039
ENSG00000012504	53.8526237626237	3.19187774535118e-08	0.00144268195636564	0.993302547155867	0.999892838063228	4.65423316379179e-05	not	58.7782366469051	49.1296937160936	55.9253303128275	51.5772343746687
ENSG00000012660	3920.65175592012	7.19259943159527e-07	0.0014422366191722	0.82485004363369	0.999892838063228	4.65423316379179e-05	not	3835.82418414247	3970.48136970879	3914.77312189793	3961.52834793129
ENSG00000012822	1328.62428972113	5.15526773482615e-05	0.00144293664448891	0.167133269498509	0.999892838063228	4.65423316379179e-05	not	1307.27152246172	1246.28998549193	1434.80560556681	1326.13004536408
ENSG00000012963	1218.02458506612	3.91511736618688e-06	0.00144247438866923	0.744098533354148	0.999892838063228	4.65423316379179e-05	not	1225.63508267435	1233.255576955	1235.85811904412	1177.349561591
ENSG00000012983	751.210171109228	2.68694104896738e-06	0.00144254848419582	0.795481243465782	0.999892838063228	4.65423316379179e-05	not	793.506194733218	722.908350393948	743.53185055251	744.894288757235
ENSG00000013016	204.949106101613	-2.51768626704269e-06	0.00144265262645887	0.652113660357069	0.999892838063228	4.65423316379179e-05	not	173.06925234922	224.592885559285	210.865999540169	211.268286957778
ENSG00000013275	3882.74607540124	-1.79063332125269e-05	0.00144231195688039	0.970268693764439	0.999892838063228	4.65423316379179e-05	not	3975.15037471291	3797.02347148666	3920.27397405985	3838.53648134554
ENSG00000013288	1562.77981049046	-9.90780078630887e-06	0.00144243803700127	0.659082953843773	0.999892838063228	4.65423316379179e-05	not	1536.94203973018	1553.09990951488	1575.0773356957	1585.99995702106
ENSG00000013306	1024.11154461394	3.51524280397885e-07	0.00144250272679969	0.46099825724919	0.999892838063228	4.65423316379179e-05	not	1085.22040624008	1009.66533820625	993.820623919755	1007.73981008968
ENSG00000013364	2502.51416338494	-1.54663785127226e-05	0.00144240920590614	0.313828940677255	0.999892838063228	4.65423316379179e-05	not	2516.5793171786	2371.25970690941	2638.57542033308	2483.64220911866
ENSG00000013374	731.339911421058	-8.55257880871472e-05	0.00144381905055489	0.834673053984998	0.999892838063228	4.65423316379179e-05	not	694.453981124545	756.998341952054	727.029294066758	746.878028540876
ENSG00000013375	1098.9386854348	1.21762627934132e-06	0.00144248979527472	0.932944531592107	0.999892838063228	4.65423316379179e-05	not	1072.1585758741	1130.98560228069	1107.50490193272	1085.10566165168
ENSG00000013392	158.286927885453	-6.64883759845625e-07	0.00144265775006548	0.896894300847602	0.999892838063228	4.65423316379179e-05	not	149.122563344926	164.434076927334	154.940669227342	164.650402042212
ENSG00000013441	694.569116744014	-7.54686303236092e-06	0.00144256901401812	0.332393478806112	0.999892838063228	4.65423316379179e-05	not	659.622433481935	680.797184351582	755.450363569998	682.40648557254
ENSG00000013503	387.318238506482	1.2098456228562e-05	0.0014426359211199	0.234644234703997	0.999892838063228	4.65423316379179e-05	not	417.978571711325	399.053430591944	348.387303588106	383.853648134554
ENSG00000013523	632.144216605166	8.27210989045268e-07	0.0014425618826258	0.933591713221059	0.999892838063228	4.65423316379179e-05	not	618.259970656335	649.715133225074	630.764381233202	629.837381306051
ENSG00000013561	1348.36222556298	4.9311956707514e-06	0.00144245706938849	0.845026687513209	0.999892838063228	4.65423316379179e-05	not	1330.12972560218	1380.64465810328	1336.70707534594	1345.96744320049
ENSG00000013563	93.0009073470044	-4.8027231054201e-07	0.00144267448908532	0.89927835334125	0.999892838063228	4.65423316379179e-05	not	107.760100519326	76.2011576004717	89.8472519779852	98.1951192902347
ENSG00000013573	1240.03006863515	-8.88764061649841e-06	0.00144247851276198	0.489871694214071	0.999892838063228	4.65423316379179e-05	not	1203.86536539772	1228.24234290234	1275.2808928712	1252.73167336936
ENSG00000013583	457.78775604954	-5.25224165516072e-06	0.00144259876013189	0.537705503590089	0.999892838063228	4.65423316379179e-05	not	435.39434553263	456.204298792298	469.40605115029	470.146328722942
ENSG00000013588	1560.21146823412	5.54263925652762e-06	0.00144244069305899	0.947577001854113	0.999892838063228	4.65423316379179e-05	not	1592.45481878559	1534.04962011476	1600.74797911798	1513.59345491816
ENSG00000013619	74.1050359941227	4.40245947973447e-07	0.0014426770625593	0.816708938661318	0.999892838063228	4.65423316379179e-05	not	80.5479539235366	71.1879235478091	74.2615041858858	70.4227623192592
ENSG00000013810	3727.29334244779	-2.61647073608807e-05	0.00144242951112633	0.254857599847327	0.999892838063228	4.65423316379179e-05	not	3757.4532019466	3514.27707091649	3936.7765305456	3700.66656638248
ENSG00000014123	1679.72091179345	1.14574902996537e-05	0.00144246898516791	0.311581828690379	0.999892838063228	4.65423316379179e-05	not	1664.29488579848	1785.71396955842	1566.82605745282	1702.04873436407
ENSG00000014138	142.940453699251	-1.78913724073255e-06	0.00144266125989685	0.718089143046636	0.999892838063228	4.65423316379179e-05	not	134.972247115115	143.378493906151	147.606199678119	145.804874097621
ENSG00000014164	720.169230243449	2.02421933073978e-06	0.00144254619538443	0.750713929108174	0.999892838063228	4.65423316379179e-05	not	718.40067012884	705.863354614896	710.526737581006	745.886158649056
ENSG00000014216	1772.03209572501	-6.83999947739209e-06	0.00144240519726268	0.650310234145736	0.999892838063228	4.65423316379179e-05	not	1742.66586799435	1761.65044610564	1778.60886568665	1805.20320311341
ENSG00000014641	1371.06794075857	4.76686834222851e-06	0.00144245246552536	0.724647853876198	0.999892838063228	4.65423316379179e-05	not	1373.66916015545	1394.68171345074	1378.88027525398	1337.04061417411
ENSG00000014824	1822.85799992141	-4.6897186643753e-06	0.00144243265238011	0.403794358845486	0.999892838063228	4.65423316379179e-05	not	1770.96650045397	1953.15598691735	1762.10630920089	1805.20320311341
ENSG00000014914	209.994819411709	-3.31558933278859e-06	0.00144264829690402	0.574693853434803	0.999892838063228	4.65423316379179e-05	not	213.343229310989	192.508187622244	221.867703864004	212.260156849598
ENSG00000014919	755.450243706391	1.79966574357223e-05	0.00144259604975563	0.583180264251862	0.999892838063228	4.65423316379179e-05	not	760.851618818271	721.905703583416	767.368876587486	771.67477583639
ENSG00000015133	1263.87796640574	-8.10178958268907e-06	0.0014424763051972	0.528658172505029	0.999892838063228	4.65423316379179e-05	not	1270.26300309145	1213.20264074435	1282.61536242042	1289.43085936672
ENSG00000015153	897.628924469283	1.70619306865434e-05	0.00144256582608489	0.129049206703008	0.999892838063228	4.65423316379179e-05	not	946.98270153347	934.466827416311	847.131232935289	861.93493599206
ENSG00000015171	1377.06476660857	-4.16632453244119e-06	0.00144246556710157	0.562131345166422	0.999892838063228	4.65423316379179e-05	not	1342.10307010433	1455.84316889322	1350.45920575074	1359.85362168598
ENSG00000015475	327.107941305839	-7.09592815649267e-06	0.00144263048922728	0.34106980758492	0.999892838063228	4.65423316379179e-05	not	316.749386374988	306.809924022952	357.555390524635	327.317064300782
ENSG00000015479	133.120164590959	-5.74177140169751e-06	0.00144266982075902	0.223923311892562	0.999892838063228	4.65423316379179e-05	not	111.025558110821	130.344085369228	139.354921435242	151.756093448545
ENSG00000015532	771.2256801503	-6.69546216562393e-05	0.00144333379584973	0.574403420735383	0.999892838063228	4.65423316379179e-05	not	786.975279550229	724.913644015013	837.046337305107	735.96745973085
ENSG00000015568	51.4198371911172	1.36496080532502e-06	0.00144268360617637	0.64069206031981	0.999892838063228	4.65423316379179e-05	not	55.5127790554103	53.1402809582237	38.5059651334222	58.5203236174126
ENSG00000015676	1634.65833861151	3.09012215358486e-06	0.00144242283833956	0.82660834064127	0.999892838063228	4.65423316379179e-05	not	1664.29488579848	1623.28518625215	1590.6630834878	1660.39019890761
ENSG00000016082	25.5442926446142	-4.74239392663461e-07	0.00144268890801897	0.820362066898952	0.999892838063228	4.65423316379179e-05	not	26.1236607319578	23.060876642248	31.171495584199	21.8211376200522
ENSG00000016391	11.207222906432	5.83832804262564e-07	0.00144269239750127	0.678205729848144	0.999892838063228	4.65423316379179e-05	not	8.7078869106526	16.0423489685204	9.16808693652911	10.9105688100261
ENSG00000016402	9.33877032024469	5.95220101951293e-07	0.00144269286369052	0.641616735323855	0.999892838063228	4.65423316379179e-05	not	14.1503162298105	7.01852767372765	8.2512782428762	7.93495913456442
ENSG00000016864	749.404436337289	-1.99897206768943e-05	0.00144261118067293	0.552032176939215	0.999892838063228	4.65423316379179e-05	not	712.958240809682	754.993048330989	772.869728749404	756.796727459082
ENSG00000017260	2362.91571405951	1.02410717042829e-05	0.00144238239041492	0.504908796058431	0.999892838063228	4.65423316379179e-05	not	2316.29791823359	2482.55350287852	2338.77897750857	2314.03245761735
ENSG00000017483	9.42730313501201	1.31741972840449e-06	0.00144269316267989	0.296734123210659	0.999892838063228	4.65423316379179e-05	not	16.3272879574736	8.02117448426018	6.41766085557037	6.94308924274387
ENSG00000017797	3062.57224346334	-2.42853933031399e-05	0.0014423863578187	0.862104638522961	0.999892838063228	4.65423316379179e-05	not	3079.32650877953	3023.98278056609	3096.97976715953	3049.9999173482
ENSG00000018189	552.075152407793	5.84093782797404e-06	0.00144258084688873	0.424461634020233	0.999892838063228	4.65423316379179e-05	not	562.747191600924	575.519269245668	535.4162770933	534.617871691278
ENSG00000018236	276.086333589325	-6.91675731294081e-06	0.00144263909767401	0.369176726397017	0.999892838063228	4.65423316379179e-05	not	260.148121455746	265.701404791118	287.877929807014	290.617878303422
ENSG00000018280	10.246030263375	-9.38498642291114e-07	0.0014426928181563	0.473390691423228	0.999892838063228	4.65423316379179e-05	not	5.44242931915788	11.0291149158577	15.5857477920995	8.92682902638498
ENSG00000018408	3232.97289433952	-1.59284741668551e-05	0.00144230951893523	0.365126301655433	0.999892838063228	4.65423316379179e-05	not	3154.4320333839	3191.42479792502	3295.01044498856	3291.02430106059
ENSG00000018510	1657.77253253887	2.23614350815677e-05	0.00144250699721299	0.120690741395667	0.999892838063228	4.65423316379179e-05	not	1676.26823030063	1770.67426740043	1596.16393564972	1587.98369680471
ENSG00000018610	362.048008199014	2.60262838388442e-06	0.00144262081995539	0.725155220333041	0.999892838063228	4.65423316379179e-05	not	367.908221975072	368.974026275968	385.976460027875	325.333324517141
ENSG00000018699	653.602623861391	9.28511670924254e-06	0.00144257209484312	0.352387545993954	0.999892838063228	4.65423316379179e-05	not	680.303664894734	670.770716246257	621.596294296673	641.739820007898
ENSG00000018869	80.0166451741898	5.22036510778532e-06	0.00144268053243505	0.135293905778727	0.999892838063228	4.65423316379179e-05	not	95.7867560171786	87.2302725163294	70.5942694112741	66.455282751977
ENSG00000019102	5.98364628810214	-7.11953626723459e-08	0.00144269364684823	0.941178550800637	0.999892838063228	4.65423316379179e-05	not	8.7078869106526	3.00794043159757	8.2512782428762	3.96747956728221
ENSG00000019144	722.123195034153	-3.46952758334441e-06	0.00144255453909316	0.520051149507574	0.999892838063228	4.65423316379179e-05	not	709.692783218187	701.852767372765	774.703346136709	702.243883408951
ENSG00000019186	32.4769840743012	1.85687083142935e-07	0.001442687867222	0.93693069368363	0.999892838063228	4.65423316379179e-05	not	34.8315476426104	31.0820511265082	42.1731999080339	21.8211376200522
ENSG00000019485	420.502166818839	-1.30958035731375e-05	0.00144264401074836	0.0861456202138266	0.999892838063228	4.65423316379179e-05	not	400.56279789002	372.984613518098	497.82712065353	410.634135213709
ENSG00000019549	9.11079631502085	5.11788896493623e-07	0.00144269305960921	0.67507711786879	0.999892838063228	4.65423316379179e-05	not	5.44242931915788	15.0397021579878	11.0017043238349	4.95934945910276
ENSG00000019582	8.59486696495983	1.90893081703248e-06	0.0014426937259223	0.112494542231473	0.999892838063228	4.65423316379179e-05	not	9.79637277448418	15.0397021579878	4.58404346826455	4.95934945910276
ENSG00000019995	336.208620188953	1.75565931463248e-06	0.00144261873269365	0.861447847799002	0.999892838063228	4.65423316379179e-05	not	334.165160196294	343.907856012655	336.468790570618	330.292673976244
ENSG00000020129	837.102076353755	-2.5274626294626e-06	0.00144253089864433	0.81614689290334	0.999892838063228	4.65423316379179e-05	not	856.63837483545	805.125388857615	854.465702484513	832.178839237444
ENSG00000020181	23.5859819580078	2.29423339418526e-09	0.00144268962289177	0.998883235993658	0.999892838063228	4.65423316379179e-05	not	25.0351748681262	22.0582298317155	16.5025564857524	30.7479666464371
ENSG00000020256	395.703331821265	3.80144133080702e-06	0.00144260806996121	0.617219749313619	0.999892838063228	4.65423316379179e-05	not	408.182198936841	401.058724213009	388.726886108834	384.845518026374
ENSG00000020426	350.609690322657	1.2091391982954e-05	0.00144264050922497	0.135948171235119	0.999892838063228	4.65423316379179e-05	not	380.970052341051	369.976673086501	329.134321021395	322.35771484168
ENSG00000020577	729.047988920121	7.38239495276371e-06	0.00144256013729891	0.469998332570586	0.999892838063228	4.65423316379179e-05	not	766.294048137429	728.924231257144	683.022476771418	737.951199514491
ENSG00000020633	434.732588128803	6.37408887602243e-06	0.00144261525504404	0.775839843959272	0.999892838063228	4.65423316379179e-05	not	397.297340298525	460.214886034428	416.231146918421	465.186979263839
ENSG00000020922	1162.67303940889	-4.25249927925399e-06	0.00144250544492074	0.717668588492194	0.999892838063228	4.65423316379179e-05	not	1078.68949105709	1220.22116841808	1174.43193656938	1177.349561591
ENSG00000021300	71.1610462358484	-2.39489422906351e-06	0.00144267951964547	0.486807470815039	0.999892838063228	4.65423316379179e-05	not	56.6012649192419	75.1985107899392	71.511078104927	81.3333311292853
ENSG00000021355	215.853157485598	5.12148976325709e-06	0.00144264961961526	0.394486119239702	0.999892838063228	4.65423316379179e-05	not	238.378404179115	215.569064264492	208.115573459211	201.349588039572
ENSG00000021488	35.6722471726535	-2.37742465515275e-06	0.0014426876816044	0.332126575966066	0.999892838063228	4.65423316379179e-05	not	26.1236607319578	35.0926383686383	46.7572433762984	34.7154462137193
ENSG00000021574	1009.93598044384	9.25367383358529e-06	0.00144252584685848	0.42248273958507	0.999892838063228	4.65423316379179e-05	not	1010.1148816357	1059.79767873288	945.229763156151	1024.60159825063
ENSG00000021762	189.436819459397	-3.94668957275998e-06	0.00144265375282269	0.509481988780114	0.999892838063228	4.65423316379179e-05	not	191.573512034357	171.452604601061	194.363443054417	200.357718147752
ENSG00000021776	1864.2193721142	-2.13573604119043e-06	0.00144240750662577	0.881601120893096	0.999892838063228	4.65423316379179e-05	not	1817.77139259873	1896.005118717	1819.86525690103	1923.23572024005
ENSG00000021826	69.9496186339703	-4.72009598722902e-07	0.00144267797639865	0.891644672737788	0.999892838063228	4.65423316379179e-05	not	71.840067012884	66.1746894951465	73.3446954922328	68.4390225356181
ENSG00000022267	1050.73771653499	-1.8230773342502e-05	0.00144260465815729	0.0254632118644216	0.999892838063228	4.65423316379179e-05	not	1024.26519786551	915.416538016193	1225.77322341394	1037.4959068443
ENSG00000022277	724.174341709474	-1.40968227479549e-05	0.00144258967592996	0.547494674291056	0.999892838063228	4.65423316379179e-05	not	735.816443950145	681.799831162115	772.869728749404	706.211362976234
ENSG00000022355	9.97806815216428	4.5664259439423e-07	0.00144269261101052	0.734339558578379	0.999892838063228	4.65423316379179e-05	not	8.7078869106526	13.0344085369228	8.2512782428762	9.91869891820553
ENSG00000022556	296.050835273195	5.19350063104641e-07	0.00144263062942257	0.940329071302743	0.999892838063228	4.65423316379179e-05	not	276.47540941322	317.839038938809	306.214103680072	283.674789060678
ENSG00000022567	422.305903974246	-2.24088422230518e-06	0.00144260914951388	0.619841237745476	0.999892838063228	4.65423316379179e-05	not	420.155543438988	405.069311455139	398.811781739016	465.186979263839
ENSG00000022840	2218.91286663764	2.65489586885616e-07	0.00144237361521591	0.715935062567719	0.999892838063228	4.65423316379179e-05	not	2136.69775070138	2261.97120456137	2196.67362999237	2280.30888129545
ENSG00000022976	464.108942154243	7.31584575233578e-06	0.00144260278966103	0.393346097914777	0.999892838063228	4.65423316379179e-05	not	471.314379039072	490.294290350403	458.404346826455	436.422752401043
ENSG00000023041	585.824775028094	7.52019072321215e-06	0.0014425832373226	0.982714363308068	0.999892838063228	4.65423316379179e-05	not	573.63205023924	598.580145887916	561.086920515581	609.99998346964
ENSG00000023171	1096.5772312191	-1.28645349594131e-05	0.00144251255668697	0.313475846423113	0.999892838063228	4.65423316379179e-05	not	1066.71614655494	1061.80297235394	1123.09064972482	1134.69915624271
ENSG00000023191	1666.15102892261	-1.29692731834936e-06	0.00144246091318429	0.882613445097057	0.999892838063228	4.65423316379179e-05	not	1781.85135909229	1565.13167124127	1674.09267461021	1643.52841074666
ENSG00000023228	2492.30441219657	-1.32079946621608e-05	0.00144236912821114	0.354277248377065	0.999892838063228	4.65423316379179e-05	not	2392.4919287018	2487.56673693119	2509.30539452802	2579.85358862526
ENSG00000023287	5492.28447985018	1.79081602009069e-05	0.0014423580772531	0.287698658420221	0.999892838063228	4.65423316379179e-05	not	5308.54555790659	5924.64000343667	5282.65169282807	5453.3006652294
ENSG00000023318	693.910097865947	3.58997109681036e-07	0.0014425689312362	0.970966898793778	0.999892838063228	4.65423316379179e-05	not	640.029687932966	748.977167467794	678.438433303154	708.195102759875
ENSG00000023330	1620.28492091122	3.28091664396392e-06	0.00144241688665327	0.818060307969883	0.999892838063228	4.65423316379179e-05	not	1638.17122506652	1621.27989263109	1597.99755303702	1623.69101291024
ENSG00000023445	1000.21203277903	-6.83351330353028e-07	0.00144250006339067	0.95337645510101	0.999892838063228	4.65423316379179e-05	not	1014.46882509103	982.593874321872	1002.98871085628	1000.79672084694
ENSG00000023516	1583.32915647429	2.55951838124856e-06	0.00144242198661664	0.311974673961897	0.999892838063228	4.65423316379179e-05	not	1601.16270569625	1647.34870970493	1537.48817925593	1547.31703124006
ENSG00000023572	306.28159870913	6.49182530241821e-06	0.00144263190890397	0.363162977625759	0.999892838063228	4.65423316379179e-05	not	316.749386374988	323.854919802005	286.961121113361	297.560967546166
ENSG00000023608	300.781411175536	1.89790010757608e-07	0.00144262592670984	0.979574445569222	0.999892838063228	4.65423316379179e-05	not	303.687556009009	298.788749538692	308.047721067378	292.601618087063
ENSG00000023697	865.539022007197	1.01138266362455e-05	0.00144254513824851	0.358204448717639	0.999892838063228	4.65423316379179e-05	not	925.212984256839	858.265669815839	830.628676449537	848.048757506573
ENSG00000023734	4425.55384644781	2.40027234451032e-05	0.00144233462155469	0.162579672304342	0.999892838063228	4.65423316379179e-05	not	4429.04897993068	4665.31560940783	4259.49319071142	4348.3576057413
ENSG00000023839	72.6705027307801	-2.91371020772048e-06	0.0014426794942304	0.404774113167788	0.999892838063228	4.65423316379179e-05	not	72.9285528767155	60.1588086319513	86.1800172033736	71.4146322110798
ENSG00000023892	8.57723669592758	-1.14749078563212e-06	0.0014426931999103	0.348415955832871	0.999892838063228	4.65423316379179e-05	not	6.53091518298945	6.01588086319513	12.8353217111407	8.92682902638498
ENSG00000023902	69.5206614948792	-2.96569828091403e-07	0.00144267803014565	0.931034556623796	0.999892838063228	4.65423316379179e-05	not	68.5746094213892	69.182629926744	66.9270346366625	73.3983719947209
ENSG00000023909	723.528510329968	2.10791058653447e-05	0.00144262304961365	0.131635720363485	0.999892838063228	4.65423316379179e-05	not	746.701302588461	776.048631352172	671.103963753931	700.26014362531
ENSG00000024048	1783.92172249948	-2.49538166990005e-06	0.00144240371593948	0.863004226041915	0.999892838063228	4.65423316379179e-05	not	1738.31192453903	1813.78808025333	1781.35929176761	1802.22759343794
ENSG00000024422	768.845216420934	8.17172168560726e-05	0.0014437038119521	0.136677323673159	0.999892838063228	4.65423316379179e-05	not	734.727958086313	724.913644015013	836.129528611454	779.609734970954
ENSG00000024526	2177.5202532426	-6.96358268801509e-06	0.00144240143472849	0.599071545520008	0.999892838063228	4.65423316379179e-05	not	2068.12314127999	2229.88650662433	2153.58362139069	2258.4877436754
ENSG00000024862	480.835920254609	8.0385780030447e-06	0.00144260626758968	0.289263991684632	0.999892838063228	4.65423316379179e-05	not	470.22589317524	534.410750013834	457.487538132802	461.219499696557
ENSG00000025039	857.115539680716	1.89881573733503e-06	0.00144253151961184	0.862329582085366	0.999892838063228	4.65423316379179e-05	not	826.160770648166	897.368895426607	837.046337305107	867.886155342984
ENSG00000025156	460.995784795941	1.18927474916061e-05	0.00144262096814548	0.15359285849248	0.999892838063228	4.65423316379179e-05	not	495.261068043367	483.275762676676	453.820303358191	411.626005105529
ENSG00000025293	1352.98243280203	1.05558485080294e-05	0.00144246836852983	0.523455538155459	0.999892838063228	4.65423316379179e-05	not	1393.26190570442	1359.5890750821	1322.0381362475	1337.04061417411
ENSG00000025423	37.4524984432622	-2.64518977165912e-07	0.00144268592887661	0.916152989402105	0.999892838063228	4.65423316379179e-05	not	32.6545759149473	41.1085192318334	40.3395825207281	35.7073161055399
ENSG00000025434	138.90571059128	-2.13597747123078e-06	0.001442663072295	0.659317206085952	0.999892838063228	4.65423316379179e-05	not	125.175874340631	143.378493906151	140.271730128895	146.796743989442
ENSG00000025708	35.782240687165	-2.54169692777391e-06	0.00144268786335531	0.298465165280983	0.999892838063228	4.65423316379179e-05	not	33.7430617787788	27.0714638843781	48.5908607636043	33.7235763218988
ENSG00000025770	660.547606337166	1.01286056324943e-05	0.00144258770213636	0.954400136449209	0.999892838063228	4.65423316379179e-05	not	645.472117252124	678.791890730517	705.942694112741	611.983723253281
ENSG00000025772	803.596678785972	-2.85792348426149e-07	0.00144253384201039	0.97936759168122	0.999892838063228	4.65423316379179e-05	not	780.444364367239	825.178325068266	812.292502576479	796.471523131904
ENSG00000025796	3223.32038724634	2.23023633372336e-05	0.0014424094856011	0.172236081948469	0.999892838063228	4.65423316379179e-05	not	3224.09512866913	3415.01503667377	3035.55358468479	3218.61779895769
ENSG00000025800	2324.42389381531	-5.5239938871032e-06	0.00144236455300889	0.776834954442756	0.999892838063228	4.65423316379179e-05	not	2247.7233088122	2370.25706009888	2373.61770786739	2306.09749848279
ENSG00000026025	15452.0392108166	4.46472691332855e-05	0.00144234272936116	0.858805301255669	0.999892838063228	4.65423316379179e-05	not	15633.9224622129	15358.5438437372	15140.1787669842	15675.511770332
ENSG00000026036	70.8126356376383	-2.70344124575895e-06	0.00144267905872794	0.442439860232243	0.999892838063228	4.65423316379179e-05	not	65.3091518298945	65.1720426846139	72.4278867985799	80.3414612374648
ENSG00000026103	216.802009796887	6.40399546315569e-06	0.00144265292328327	0.283290309579029	0.999892838063228	4.65423316379179e-05	not	218.785658630147	242.64052814887	192.529825667111	213.252026741419
ENSG00000026297	84.3922370321514	-5.66463087750177e-06	0.00144268096373617	0.132172052112846	0.999892838063228	4.65423316379179e-05	not	80.5479539235366	64.1693958740814	91.6808693652911	101.170728965696
ENSG00000026508	9076.68951336983	-2.90066454475624e-05	0.00144225305620395	0.210120189631981	0.999892838063228	4.65423316379179e-05	not	8667.61293369083	9086.98804385625	9386.2874056185	9165.86967031373
ENSG00000026559	60.1136837949968	7.10224453672108e-07	0.00144268037724891	0.829218017900423	0.999892838063228	4.65423316379179e-05	not	59.8667225107366	63.1667490635489	55.9253303128275	61.4959332928743
ENSG00000026652	612.381072969833	-1.13743277920603e-05	0.0014425951351475	0.21604127704216	0.999892838063228	4.65423316379179e-05	not	551.862332962609	614.622494856436	635.348424701467	647.691039358821
ENSG00000026950	298.011697572494	-2.53139809309736e-06	0.00144262870993466	0.715610492660047	0.999892838063228	4.65423316379179e-05	not	279.740867004715	304.804630401887	297.046016743543	310.455276139833
ENSG00000027001	148.732852347578	3.99791006830822e-06	0.00144266243674127	0.365788614253955	0.999892838063228	4.65423316379179e-05	not	149.122563344926	167.442017358931	137.521304047937	140.845524638518
ENSG00000027075	151.157131359077	-3.95636841894974e-06	0.00144266221717626	0.564066799503766	0.999892838063228	4.65423316379179e-05	not	142.591648161936	147.389081148281	166.85918224483	147.788613881262
ENSG00000027697	554.787668549907	1.96255480182832e-06	0.00144257684902821	0.83309229597628	0.999892838063228	4.65423316379179e-05	not	552.95081882644	565.492801140343	536.333085786953	564.373968445895
ENSG00000027847	456.739119397486	2.21629925729541e-06	0.00144259500833293	0.79589689003037	0.999892838063228	4.65423316379179e-05	not	472.402864902904	451.191064739635	451.069877277232	452.292670670172
ENSG00000027869	8.19814814663939	1.40120528819983e-06	0.00144269353555255	0.228899990083692	0.999892838063228	4.65423316379179e-05	not	15.2388020936421	7.01852767372765	4.58404346826455	5.95121935092332
ENSG00000028116	384.516999051565	3.46439952195491e-07	0.00144261127034575	0.95465803101952	0.999892838063228	4.65423316379179e-05	not	367.908221975072	403.064017834074	395.144546964404	371.951209432707
ENSG00000028137	116.618750127171	-3.67164607442685e-06	0.00144267391130543	0.37138683309742	0.999892838063228	4.65423316379179e-05	not	125.175874340631	90.238212947927	143.938964903507	107.12194831662
ENSG00000028203	1618.68636528409	-3.79183582674456e-06	0.00144243194609459	0.791284181303919	0.999892838063228	4.65423316379179e-05	not	1617.48999365372	1597.21636917831	1577.82776177666	1682.21133652766
ENSG00000028277	96.0985137510401	5.10849947538273e-07	0.00144267205542583	0.901692123498323	0.999892838063228	4.65423316379179e-05	not	97.9637277448418	96.2540938111221	88.0136345906794	102.162598857517
ENSG00000028310	1080.83602343234	5.75192316101186e-06	0.00144249483584196	0.637693314498164	0.999892838063228	4.65423316379179e-05	not	1110.25558110821	1081.85590856459	1081.83425851043	1049.39834554614
ENSG00000028528	1746.80975131893	-5.06833057836153e-06	0.00144242053352202	0.720777618392863	0.999892838063228	4.65423316379179e-05	not	1731.78100935604	1730.56839497913	1819.86525690103	1705.02434403953
ENSG00000028839	356.783963974112	3.27214156967738e-06	0.00144261942298814	0.712194447415211	0.999892838063228	4.65423316379179e-05	not	342.873047106946	383.011081623423	339.219216651577	362.032510514502
ENSG00000029153	2861.23618685788	6.22285406588066e-07	0.00144231391181402	0.990775917045882	0.999892838063228	4.65423316379179e-05	not	2838.77113287275	2881.60693347047	2792.59928086677	2931.96740022155
ENSG00000029363	5413.32708226103	2.13389956568226e-05	0.00144230693325286	0.245609658190669	0.999892838063228	4.65423316379179e-05	not	5333.58073277472	5739.15034348816	5314.73999710592	5265.83725567531
ENSG00000029364	1688.29017857114	3.95390995205594e-06	0.00144241740482486	0.718185474367614	0.999892838063228	4.65423316379179e-05	not	1741.57738213052	1666.39899910505	1688.76161370866	1656.42271934032
ENSG00000029534	227.956868323862	-1.14973693601502e-05	0.0014426758462893	0.0370956424085486	0.999892838063228	4.65423316379179e-05	not	212.254743447157	182.481719516919	298.879634130849	218.211376200522
ENSG00000029639	393.179412981726	8.52174483493723e-06	0.0014426186807894	0.485741670298056	0.999892838063228	4.65423316379179e-05	not	404.916741345346	406.071958265671	375.891564397693	385.837387918195
ENSG00000029725	459.063278823353	5.62333894437047e-06	0.00144260080849387	0.587728090760063	0.999892838063228	4.65423316379179e-05	not	451.721633490104	487.286349918806	440.98498164705	456.260150237454
ENSG00000029993	1361.03588717261	-8.04761911908346e-06	0.00144246848958836	0.538313723923683	0.999892838063228	4.65423316379179e-05	not	1300.74060727873	1374.62877724009	1363.29452746188	1405.47963670972
ENSG00000030066	1735.9686120017	-5.32538272027644e-06	0.0014424135278439	0.938808182457945	0.999892838063228	4.65423316379179e-05	not	1704.56886276025	1760.64779929511	1766.69035266916	1711.96743328227
ENSG00000030110	354.172887584664	-5.14132371608129e-07	0.00144261759643325	0.932544024453991	0.999892838063228	4.65423316379179e-05	not	362.465792655915	342.905209202123	337.385599264271	373.934949216348
ENSG00000030419	155.808717578656	9.31440873698899e-06	0.00144267392578822	0.640269773583747	0.999892838063228	4.65423316379179e-05	not	150.211049208757	171.452604601061	144.85577359716	156.715442907647
ENSG00000030582	1638.98529328485	8.02789615189258e-05	0.00144353898638934	0.259141294638227	0.999892838063228	4.65423316379179e-05	not	1579.39298841962	1604.23489685204	1720.84991798651	1651.46336988122
ENSG00000031003	1249.10952213667	1.16089813457983e-06	0.00144246861620845	0.944598318413566	0.999892838063228	4.65423316379179e-05	not	1221.28113921903	1281.38262386056	1233.10769296316	1260.66663250392
ENSG00000031081	395.912064740348	2.82099143457674e-06	0.00144261100056627	0.711646987709345	0.999892838063228	4.65423316379179e-05	not	382.058538204883	423.116954044724	401.562207819975	376.91055889181
ENSG00000031691	276.883318709163	2.33344660692686e-06	0.00144263185567676	0.732515847890833	0.999892838063228	4.65423316379179e-05	not	285.183296323873	278.735813328041	277.793034176832	265.821131007908
ENSG00000031698	4207.97914798792	2.79799719536798e-05	0.00144240756088598	0.107698198303922	0.999892838063228	4.65423316379179e-05	not	4311.49250663687	4382.56920883765	3918.44035667254	4219.41451980463
ENSG00000031823	1120.53753726624	-2.09934414926791e-06	0.00144250844382682	0.855894363887835	0.999892838063228	4.65423316379179e-05	not	1175.5647329381	1053.78179786968	1159.76299747093	1093.04062078625
ENSG00000032219	612.2820477997	-3.87775840777218e-06	0.00144257436733414	0.280314796072458	0.999892838063228	4.65423316379179e-05	not	557.304762281766	616.627788477501	646.350129025302	628.84551141423
ENSG00000032389	590.166150567756	4.37714755978162e-06	0.00144259200719025	0.65660969478875	0.999892838063228	4.65423316379179e-05	not	647.649088979787	554.463686224485	544.584364029829	613.967463036922
ENSG00000032444	1159.57313639801	2.1800825185191e-06	0.00144251319109336	0.033193928670171	0.999892838063228	4.65423316379179e-05	not	1149.44107220614	1016.68386587998	1278.94812764581	1193.21947986012
ENSG00000032742	304.316954108388	-4.08998046627574e-06	0.00144263226424532	0.551713090483943	0.999892838063228	4.65423316379179e-05	not	289.537239779199	299.791396349224	289.71154719432	338.227633110808
ENSG00000033011	223.18772110892	3.297887812896e-06	0.00144264854931492	0.57773800503683	0.999892838063228	4.65423316379179e-05	not	237.289918315283	224.592885559285	237.453451656104	193.414628905008
ENSG00000033030	1218.33981048415	2.26005319277687e-05	0.00144256313330862	0.823076844213941	0.999892838063228	4.65423316379179e-05	not	1175.5647329381	1245.28733868139	1240.44216251239	1212.06500780472
ENSG00000033050	240.883694894232	9.10782047588576e-08	0.00144263985849171	0.989506424617749	0.999892838063228	4.65423316379179e-05	not	254.705692136589	227.600825990883	240.203877737063	241.024383712394
ENSG00000033100	636.106034089293	-1.80915914893513e-05	0.00144265322771356	0.495725555320526	0.999892838063228	4.65423316379179e-05	not	631.321801022314	604.596026751111	736.197381003287	572.308927580459
ENSG00000033122	34.3694968134969	-1.36877188705389e-06	0.0014426871647074	0.484681789761309	0.999892838063228	4.65423316379179e-05	not	32.6545759149473	29.0767575054431	44.0068172953397	31.7398365382577
ENSG00000033170	999.915902800906	-1.16896527031763e-05	0.0014425407574117	0.169987655680363	0.999892838063228	4.65423316379179e-05	not	1004.67245231654	908.398010342465	1021.32488472934	1065.26826381527
ENSG00000033178	1632.00209989664	5.50589165920138e-06	0.00144248471117186	0.616360532636987	0.999892838063228	4.65423316379179e-05	not	1554.35781355149	1755.63456524245	1533.82094448132	1684.1950763113
ENSG00000033327	442.799854465347	3.17045326384923e-06	0.00144260167396772	0.702799303272211	0.999892838063228	4.65423316379179e-05	not	429.951916213472	470.241354139753	446.485833808967	424.520313699197
ENSG00000033627	609.665821289503	-1.33935545384802e-05	0.00144259904089902	0.963471088918725	0.999892838063228	4.65423316379179e-05	not	630.233315158482	591.561618214188	619.762676909368	597.105674875973
ENSG00000033800	669.105746266054	-1.06862640817935e-05	0.00144257348702482	0.566221344598338	0.999892838063228	4.65423316379179e-05	not	653.091518298945	657.736307709334	693.1073724016	672.487786654335
ENSG00000033867	3937.92116312582	1.2102132519573e-05	0.00144241145228942	0.418019661366607	0.999892838063228	4.65423316379179e-05	not	3930.52245429582	4097.81751464642	3590.2228443448	4133.12183921624
ENSG00000034053	752.851831656544	-2.5893449998081e-07	0.00144254699982922	0.979505017121392	0.999892838063228	4.65423316379179e-05	not	782.621336094903	721.905703583416	736.197381003287	770.682905944569
ENSG00000034152	1837.81841203339	-3.98472736857291e-07	0.00144240377924405	0.977390214749703	0.999892838063228	4.65423316379179e-05	not	1881.99205856479	1791.72985042162	1869.37292635828	1808.17881278887
ENSG00000034510	7778.54953344255	-4.02893402114829e-06	0.00144257498294693	0.753655557178406	0.999892838063228	4.65423316379179e-05	not	8478.21639338414	7267.18408273972	7695.69217452253	7673.1054831238
ENSG00000034533	142.615345245154	-1.06154952859761e-05	0.00144268080944696	0.0316098211878436	0.999892838063228	4.65423316379179e-05	not	115.379501566147	125.330851316565	164.108756163871	165.642271934032
ENSG00000034677	590.578228180672	2.15132196309677e-06	0.00144257009999503	0.822091809448422	0.999892838063228	4.65423316379179e-05	not	596.490253379703	594.569558645786	571.171816145763	600.081284551434
ENSG00000034693	357.869945863408	5.54740620848121e-06	0.00144262003832253	0.530109976531463	0.999892838063228	4.65423316379179e-05	not	354.846391609093	382.008434812891	347.470494894453	347.154462137193
ENSG00000034713	938.44713546352	-6.09338309503729e-06	0.00144253132098367	0.564756597833579	0.999892838063228	4.65423316379179e-05	not	888.204464886565	953.517116816429	996.571050000714	915.49591015037
ENSG00000035115	183.694709355644	2.24575702876795e-06	0.00144265367487182	0.685257231411956	0.999892838063228	4.65423316379179e-05	not	176.334709940715	200.529362106504	171.443225713094	186.471539662264
ENSG00000035141	1421.03726441311	6.69491073318809e-06	0.00144245462804904	0.617442844684927	0.999892838063228	4.65423316379179e-05	not	1405.23525020656	1474.89345829334	1417.3862403874	1386.63410876513
ENSG00000035403	9534.09159193029	-3.81396291444605e-05	0.00144228628291976	0.0806945818876454	0.999892838063228	4.65423316379179e-05	not	9279.34198916418	9239.39035905719	9880.44729149742	9737.18672800237
ENSG00000035499	611.755955284104	-5.9176735331784e-06	0.00144257705962187	0.567439833669952	0.999892838063228	4.65423316379179e-05	not	587.782366469051	608.606613993241	595.008842180739	655.625998493385
ENSG00000035664	11.9431374126772	7.5418787613545e-07	0.00144269222117535	0.605736068507034	0.999892838063228	4.65423316379179e-05	not	10.8848586383158	16.0423489685204	11.9185130174878	8.92682902638498
ENSG00000035681	1841.44507784718	1.87615664612525e-05	0.00144245192781859	0.352203969291223	0.999892838063228	4.65423316379179e-05	not	1858.0453695605	1908.03688044339	1790.52737870413	1809.17068268069
ENSG00000035687	1004.67454383418	4.55903297076326e-06	0.0014425065135762	0.655142215975253	0.999892838063228	4.65423316379179e-05	not	1005.76093818038	1030.72092122743	963.565937029209	1018.65037889971
ENSG00000035862	3147.50173816208	-3.49518471159727e-05	0.00144256258391246	0.0264663186253137	0.999892838063228	4.65423316379179e-05	not	2999.86704071982	2976.85838047106	3471.03771416992	3142.24381728751
ENSG00000035928	3181.29610442777	1.3948955732316e-05	0.00144230299734684	0.430571886550509	0.999892838063228	4.65423316379179e-05	not	3211.03329830315	3254.59154698857	3127.23445405008	3132.32511836931
ENSG00000036054	1005.39797720113	5.67488170544439e-06	0.00144252428762693	0.588656621303709	0.999892838063228	4.65423316379179e-05	not	965.486961218607	1079.85061494353	1012.15679779281	964.097534849577
ENSG00000036257	2019.68312900096	8.88575921644984e-06	0.00144242018815816	0.371867229892831	0.999892838063228	4.65423316379179e-05	not	2046.35342400336	2082.49742547605	1886.79229153769	2063.08937498675
ENSG00000036448	7.63896800484504	-4.51825756603073e-07	0.0014426932140515	0.695123731216641	0.999892838063228	4.65423316379179e-05	not	4.3539434553263	9.0238212947927	8.2512782428762	8.92682902638498
ENSG00000036530	5.43401442862065	-3.7722846683407e-07	0.00144269369655063	0.702687821795174	0.999892838063228	4.65423316379179e-05	not	4.3539434553263	5.01323405266261	6.41766085557037	5.95121935092332
ENSG00000036549	1021.91755144543	3.02944858973694e-06	0.00144249970299398	0.800059127593326	0.999892838063228	4.65423316379179e-05	not	1027.53065545701	1031.72356803797	992.903815226102	1035.51216706066
ENSG00000036672	52.5856062077689	-2.25932312943887e-06	0.00144268358918091	0.448024055986046	0.999892838063228	4.65423316379179e-05	not	41.3624628255999	54.1429277687562	63.2597998620508	51.5772343746687
ENSG00000037042	225.143240480077	6.30864638324694e-07	0.00144264644022704	0.916384958695889	0.999892838063228	4.65423316379179e-05	not	240.555375906778	212.561123832895	204.448338684599	243.008123496035
ENSG00000037241	634.417093934101	-9.637180970048e-06	0.00144257848575914	0.650031547533827	0.999892838063228	4.65423316379179e-05	not	609.552083745682	637.683371498684	629.84757253955	660.585347952488
ENSG00000037280	113.874369674227	-7.14337070547313e-06	0.00144267924523519	0.0905675177672121	0.999892838063228	4.65423316379179e-05	not	92.5212984256839	102.269974674317	110.933851932002	149.772353664903
ENSG00000037474	1290.16370066194	7.51591020637572e-06	0.0014424674651283	0.566255039770358	0.999892838063228	4.65423316379179e-05	not	1326.86426801069	1294.41703239749	1269.78004070928	1269.59346153031
ENSG00000037637	644.18732814554	3.65035261326903e-07	0.00144256427362239	0.622598984038061	0.999892838063228	4.65423316379179e-05	not	617.171484792503	647.709839604009	683.022476771418	628.84551141423
ENSG00000037749	1049.65880740381	6.44635540036998e-06	0.0014425066112622	0.625531882732366	0.999892838063228	4.65423316379179e-05	not	995.964565405891	1071.82944045927	1074.49978896121	1056.34143478889
ENSG00000037757	340.02834687943	-5.39502826740663e-06	0.00144263281680706	0.250283265846874	0.999892838063228	4.65423316379179e-05	not	351.580934017599	288.762281433366	379.558799172305	340.21137289445
ENSG00000037897	184.017458356721	1.00599196884181e-05	0.00144267143169639	0.0652039420399106	0.999892838063228	4.65423316379179e-05	not	225.316573813136	187.494953569582	158.607904001954	164.650402042212
ENSG00000037965	736.301203867082	-1.12818073639608e-06	0.00144254265231787	0.913520399044933	0.999892838063228	4.65423316379179e-05	not	728.197042903324	738.950699362469	749.032702714428	729.024370488106
ENSG00000038002	132.877065438861	4.40867698807032e-06	0.0014426678985195	0.293525256374695	0.999892838063228	4.65423316379179e-05	not	130.618303659789	156.412902443073	127.436408417755	117.040647234825
ENSG00000038210	1246.0463643116	1.33544625077559e-05	0.0014425265088622	0.266064875158	0.999892838063228	4.65423316379179e-05	not	1215.83870989987	1358.58642827157	1168.93108440746	1240.82923466751
ENSG00000038219	4220.5586917123	6.64568407409703e-07	0.00144229616837378	0.969380253933847	0.999892838063228	4.65423316379179e-05	not	4046.9904417258	4399.61420461671	4133.89039968097	4301.73972082574
ENSG00000038274	1565.17355394255	7.20597016277061e-06	0.0014424289083874	0.863106577635395	0.999892838063228	4.65423316379179e-05	not	1576.12753082812	1568.13961167286	1563.15882267821	1553.26825059099
ENSG00000038295	10.7273599668051	-3.44195780832413e-07	0.00144269246040433	0.800072691764344	0.999892838063228	4.65423316379179e-05	not	13.0618303659789	7.01852767372765	11.9185130174878	10.9105688100261
ENSG00000038358	1102.2723539404	-1.55847469563265e-05	0.00144252561798651	0.222587531010915	0.999892838063228	4.65423316379179e-05	not	1062.36220309962	1063.80826597501	1143.26044098518	1139.65850570182
ENSG00000038382	4564.28695907263	-7.0544505092788e-06	0.00144221864491302	0.703840446812104	0.999892838063228	4.65423316379179e-05	not	4585.79094432243	4475.81536221718	4519.86685970885	4675.67467004209
ENSG00000038427	315.924163637503	-5.82924473477944e-07	0.00144262614264201	0.933105764429957	0.999892838063228	4.65423316379179e-05	not	328.722730877136	300.794043159757	334.635173183312	299.544707329807
ENSG00000038532	582.704056492195	-5.03164722123838e-06	0.00144257639396914	0.741552376558909	0.999892838063228	4.65423316379179e-05	not	569.278106783914	581.535150108863	609.677781279186	570.325187796818
ENSG00000039123	2420.46548834262	3.38067300760842e-05	0.00144255676976779	0.165066330053679	0.999892838063228	4.65423316379179e-05	not	2421.88104702525	2573.79436263698	2306.69067323072	2379.49587047751
ENSG00000039139	244.460313802422	4.29442536618569e-06	0.00144264988019508	0.467990577306932	0.999892838063228	4.65423316379179e-05	not	266.679036638736	243.643174959403	201.69791260364	265.821131007908
ENSG00000039319	1318.23535688452	6.25022589738881e-06	0.00144246845236958	0.630601126265747	0.999892838063228	4.65423316379179e-05	not	1304.00606487023	1367.61024956636	1324.78856232846	1276.53655077305
ENSG00000039523	965.885460844904	-2.06356264942956e-05	0.00144259658728727	0.945563626933906	0.999892838063228	4.65423316379179e-05	not	993.787593678228	934.466827416311	1015.82403256742	919.463389717652
ENSG00000039560	2056.12392168437	6.55417064227911e-06	0.00144240231200097	0.656586744181236	0.999892838063228	4.65423316379179e-05	not	2155.20201038652	2002.28568063345	2006.89423040622	2060.11376531129
ENSG00000039650	338.220533480926	-2.4441697638994e-07	0.00144261893313818	0.972633375972552	0.999892838063228	4.65423316379179e-05	not	339.607589515451	335.886681528395	352.054538362718	325.333324517141
ENSG00000040199	510.690195426182	5.00879498746921e-07	0.00144259163407574	0.954693240391179	0.999892838063228	4.65423316379179e-05	not	477.845294222062	545.439864929692	498.743929347183	520.73169320579
ENSG00000040275	1834.26673966071	-1.96500386308912e-05	0.00144248407281287	0.167662010967556	0.999892838063228	4.65423316379179e-05	not	1719.80766485389	1819.80396111653	1955.55294356166	1841.90238911077
ENSG00000040341	1246.10820090777	-1.86557508969234e-06	0.00144246457082297	0.884332589011295	0.999892838063228	4.65423316379179e-05	not	1224.54659681052	1257.31910040778	1246.85982336796	1255.70728304482
ENSG00000040487	521.78913553024	4.07086761020287e-06	0.00144259120714819	0.92221256200703	0.999892838063228	4.65423316379179e-05	not	521.384728775324	518.368401045314	557.41968574097	489.983726559353
ENSG00000040531	304.368008612635	-5.80511635320061e-06	0.00144263369708995	0.403676699768702	0.999892838063228	4.65423316379179e-05	not	308.041499464336	274.725226085911	328.217512327742	306.487796572551
ENSG00000040608	31.4488589215336	9.54818533579033e-06	0.00144270324238515	0.908740162718742	0.999892838063228	4.65423316379179e-05	not	33.7430617787788	28.0741106949106	30.2546868905461	33.7235763218988
ENSG00000040633	713.301115116229	-4.45292150668967e-06	0.00144256980481417	0.643126290619548	0.999892838063228	4.65423316379179e-05	not	736.904929813976	665.757482193595	770.119302668445	680.422745788899
ENSG00000040933	626.641291426412	4.05932272514475e-06	0.00144257011466296	0.673251550961984	0.999892838063228	4.65423316379179e-05	not	663.976376937261	609.609260803774	628.930763845897	604.048764118717
ENSG00000041353	144.596816372405	-5.22227293362661e-06	0.00144266518642545	0.15896066246679	0.999892838063228	4.65423316379179e-05	not	128.441331932126	131.34673217976	154.940669227342	163.658532150391
ENSG00000041357	1908.36104895289	2.02802371600191e-05	0.00144246450018997	0.320144009798768	0.999892838063228	4.65423316379179e-05	not	2002.8139894501	1907.03423363286	1840.03504816139	1883.56092456723
ENSG00000041802	987.595182079121	-5.86071594329185e-06	0.00144250897099761	0.554400025005407	0.999892838063228	4.65423316379179e-05	not	966.575447082439	972.567406216546	984.652536983226	1026.58533803427
ENSG00000041880	226.884497665267	3.47939181396888e-09	0.00144264698599129	0.999318707075763	0.999892838063228	4.65423316379179e-05	not	250.351748681262	203.537302538102	213.616425621128	240.032513820574
ENSG00000041982	51.4304728657826	1.23884125606974e-06	0.00144268323810456	0.676357478067118	0.999892838063228	4.65423316379179e-05	not	48.9818638724209	59.1561618214188	55.9253303128275	41.6585354564632
ENSG00000041988	168.801488950212	1.03582740898621e-06	0.00144265592480428	0.846978267175028	0.999892838063228	4.65423316379179e-05	not	179.60016753221	162.428783306269	158.607904001954	174.569100960417
ENSG00000042062	30.2477807922408	-2.89077771192245e-07	0.00144268764060334	0.898744217747916	0.999892838063228	4.65423316379179e-05	not	27.2121465957894	32.0846979370407	33.9219216651577	27.7723569709755
ENSG00000042088	1013.04569537307	3.33027813674184e-06	0.0014424992437397	0.639138546743959	0.999892838063228	4.65423316379179e-05	not	1034.06157064	1020.69445312211	983.735728289573	1013.6910294406
ENSG00000042286	314.465425731328	-3.60158368332137e-06	0.00144262544869583	0.61594560039842	0.999892838063228	4.65423316379179e-05	not	311.30695705583	301.796689970289	314.465381922948	330.292673976244
ENSG00000042317	192.28196707712	5.78630003167408e-06	0.00144266113142108	0.272855873692943	0.999892838063228	4.65423316379179e-05	not	210.077771719494	202.534655727569	152.190243146383	204.325197715034
ENSG00000042429	125.520616244821	1.99533803073645e-06	0.00144266847618675	0.653992248854875	0.999892838063228	4.65423316379179e-05	not	116.467987429979	143.378493906151	106.349808463738	135.886175179416
ENSG00000042445	629.792643309807	-9.49520937594628e-06	0.00144258153385109	0.41008809998948	0.999892838063228	4.65423316379179e-05	not	623.702399975493	597.577499077383	672.020772447583	625.869901738769
ENSG00000042493	16.7243821586737	8.01568583468589e-09	0.00144269086362069	0.998356543950311	0.999892838063228	4.65423316379179e-05	not	17.4157738213052	16.0423489685204	15.5857477920995	17.85365805277
ENSG00000042753	1468.29276842042	7.21698342475047e-06	0.00144249047782622	0.561556899553345	0.999892838063228	4.65423316379179e-05	not	1592.45481878559	1394.68171345074	1469.64433592562	1416.39020551975
ENSG00000042980	30.9233794163208	1.13452743995955e-06	0.00144268873123122	0.603233158852692	0.999892838063228	4.65423316379179e-05	not	22.8582031404631	44.116459663431	22.0034086476699	34.7154462137193
ENSG00000043039	63.2658884637016	-5.05174152706612e-06	0.00144268519661911	0.114554059248511	0.999892838063228	4.65423316379179e-05	not	53.3358073277472	51.1349873371586	87.0968258970265	61.4959332928743
ENSG00000043093	1076.10988887294	1.1672013968947e-05	0.00144251893726356	0.331396375523721	0.999892838063228	4.65423316379179e-05	not	1083.04343451242	1131.98824909122	1071.74936288025	1017.65850900789
ENSG00000043143	6844.79473853947	-2.47004186323609e-05	0.00144228261307985	0.201522388710705	0.999892838063228	4.65423316379179e-05	not	6822.62939449631	6542.27043872471	7182.2793060769	6831.99981485997
ENSG00000043355	475.732509946315	-5.55097532828785e-06	0.00144261367941062	0.481845092237638	0.999892838063228	4.65423316379179e-05	not	511.58835600084	410.082545507802	505.161590202754	476.097548073865
ENSG00000043514	343.873824779034	8.46643993206869e-06	0.00144263160932031	0.353748085530926	0.999892838063228	4.65423316379179e-05	not	372.262165430399	346.915796444253	342.886451426189	313.430885815295
ENSG00000043591	41.5422140370467	-5.07889940952561e-07	0.00144268543195262	0.845572598185681	0.999892838063228	4.65423316379179e-05	not	46.8048921447577	34.0899915581058	36.6723477461164	48.6016246992071
ENSG00000044090	1906.7621713756	-1.47566857951514e-05	0.00144244302079892	0.307044179287289	0.999892838063228	4.65423316379179e-05	not	1899.4078323861	1817.79866749546	2012.39508256814	1897.44710305272
ENSG00000044115	6211.48485040513	1.95731528575586e-05	0.00144219048027908	0.33373891297155	0.999892838063228	4.65423316379179e-05	not	6300.15617985716	6335.72519575501	6043.60290855999	6166.45511744838
ENSG00000044446	452.416897424801	-8.27986387516978e-06	0.00144261432325192	0.310424817264336	0.999892838063228	4.65423316379179e-05	not	464.783463856083	400.056077402476	477.657329393166	467.17071904748
ENSG00000044459	662.63727202241	1.34441748158982e-05	0.00144259001846643	0.175675868408012	0.999892838063228	4.65423316379179e-05	not	685.746094213892	704.860707804363	650.934172493567	609.008113577819
ENSG00000046604	1520.57815901109	7.12170301932294e-06	0.00144244800896169	0.23924889403187	0.999892838063228	4.65423316379179e-05	not	1572.86207323663	1563.1263776202	1423.80390124297	1522.52028394455
ENSG00000046647	210.113177369342	3.05358395139659e-06	0.00144264984534268	0.600393914449884	0.999892838063228	4.65423316379179e-05	not	215.520201038652	218.57700469609	221.867703864004	184.487799878623
ENSG00000046651	986.630536004063	5.53341018918637e-07	0.00144250550390299	0.963123948608728	0.999892838063228	4.65423316379179e-05	not	960.044531899449	1015.68121906944	981.902110902267	988.894282145091
ENSG00000046653	48.1986244119238	-1.30866530968122e-06	0.00144268360586163	0.651350340024302	0.999892838063228	4.65423316379179e-05	not	48.9818638724209	42.1111660423659	54.0917129255217	47.6097548073865
ENSG00000046889	31.3604206490751	4.88208435173484e-07	0.00144268738283767	0.837701280049513	0.999892838063228	4.65423316379179e-05	not	32.6545759149473	32.0846979370407	33.9219216651577	26.7804870791549
ENSG00000047056	529.213647848199	-3.77038591248625e-06	0.00144258440572143	0.914016650736979	0.999892838063228	4.65423316379179e-05	not	524.650186366819	529.397515961172	551.002024885399	511.804864179405
ENSG00000047188	1117.86504211088	7.32014953965654e-07	0.00144250455906398	0.950995041320223	0.999892838063228	4.65423316379179e-05	not	1065.62766069111	1174.09941513358	1150.5949105344	1081.1381820844
ENSG00000047230	176.523268640756	-8.77328984419315e-07	0.0014426541390245	0.870742683521521	0.999892838063228	4.65423316379179e-05	not	166.538337166231	182.481719516919	169.609608325788	187.463409554084
ENSG00000047249	1003.42081513214	2.08963851707511e-06	0.00144250341067574	0.787091519985743	0.999892838063228	4.65423316379179e-05	not	1017.73428268252	972.567406216546	993.820623919755	1029.56094770973
ENSG00000047315	1808.72141026825	1.19095802799452e-05	0.0014424196577149	0.511716751288823	0.999892838063228	4.65423316379179e-05	not	1847.16051092218	1828.82778241132	1804.27950910893	1754.61783863056
ENSG00000047346	463.595896843695	-4.54820718983802e-06	0.00144259594211634	0.596424468191399	0.999892838063228	4.65423316379179e-05	not	447.367690034777	459.212239223895	477.657329393166	470.146328722942
ENSG00000047365	94.2888136339621	-1.71243586277534e-06	0.00144267307119304	0.994845970863174	0.999892838063228	4.65423316379179e-05	not	87.078869106526	101.267327863785	92.597678058944	96.2113795065936
ENSG00000047410	4355.1541061011	2.89766880400034e-05	0.00144236924687499	0.725961598560056	0.999892838063228	4.65423316379179e-05	not	4274.4839872666	4375.55068116393	4307.16724278137	4463.41451319249
ENSG00000047457	6.24229543514577	-9.25947027121324e-09	0.00144269355617574	0.990665641572785	0.999892838063228	4.65423316379179e-05	not	4.3539434553263	8.02117448426018	3.66723477461164	8.92682902638498
ENSG00000047578	741.876454939892	2.57637895633017e-06	0.00144254184352041	0.807880686634177	0.999892838063228	4.65423316379179e-05	not	752.143731907618	743.963933415131	733.446954922328	737.951199514491
ENSG00000047579	426.336821301912	-3.45281516945139e-06	0.0014426049268048	0.86051029101699	0.999892838063228	4.65423316379179e-05	not	434.305859668798	412.087839128867	448.319451196273	410.634135213709
ENSG00000047597	210.05252767863	5.98148496239902e-07	0.00144265614375177	0.911428427949331	0.999892838063228	4.65423316379179e-05	not	199.192913081178	223.590238748752	171.443225713094	245.983733171497
ENSG00000047617	10.4498491050718	-3.88030698580655e-08	0.00144269252116144	0.974611497742416	0.999892838063228	4.65423316379179e-05	not	7.61940104682103	13.0344085369228	8.2512782428762	12.8943085936672
ENSG00000047621	757.010549265302	4.37484736296548e-07	0.0014425525133509	0.966423184033021	0.999892838063228	4.65423316379179e-05	not	732.55098635865	783.0671590259	716.944398436576	795.479653240083
ENSG00000047634	521.137968236949	4.26585728150011e-06	0.00144258558663697	0.627224056345155	0.999892838063228	4.65423316379179e-05	not	515.942299456167	546.442511740225	514.329677139283	507.837384612123
ENSG00000047644	189.671786654358	5.77111626852155e-07	0.0014426569756027	0.913650446285699	0.999892838063228	4.65423316379179e-05	not	203.546856536505	178.471132274789	160.441521389259	216.227636416881
ENSG00000047648	9.22608304426489	7.96553111590684e-08	0.0014426927235502	0.953051188987074	0.999892838063228	4.65423316379179e-05	not	8.7078869106526	10.0264681053252	8.2512782428762	9.91869891820553
ENSG00000047662	25.2011745588221	-2.80733670731686e-07	0.00144268883350687	0.892628860716555	0.999892838063228	4.65423316379179e-05	not	27.2121465957894	22.0582298317155	24.7538347286286	26.7804870791549
ENSG00000047849	7784.74476258619	2.45956766909391e-05	0.00144218287528275	0.9324527281849	0.999892838063228	4.65423316379179e-05	not	7685.79868451475	7860.75099457497	7811.2100699228	7781.21930133224
ENSG00000047932	1272.89838142969	-7.34181461162895e-06	0.00144247419705705	0.568270906291852	0.999892838063228	4.65423316379179e-05	not	1225.63508267435	1279.3773302395	1311.03643192366	1275.54468088123
ENSG00000048028	798.881563284161	1.42399819041266e-06	0.00144253409410724	0.895719296041544	0.999892838063228	4.65423316379179e-05	not	805.479539235366	799.10950799442	775.620154830362	815.317051076494
ENSG00000048052	616.664300631782	6.41160436665481e-05	0.00144328628350807	0.427587226489035	0.999892838063228	4.65423316379179e-05	not	610.640569609514	659.7416013304	568.421390064805	627.85364152241
ENSG00000048140	1226.18369763929	-4.69293884908646e-06	0.00144250599588061	0.690021108368889	0.999892838063228	4.65423316379179e-05	not	1293.12120623191	1129.98295547015	1223.93960602664	1257.69102282846
ENSG00000048162	393.404127344567	-1.43430033388291e-06	0.00144260781797366	0.855991280740853	0.999892838063228	4.65423316379179e-05	not	400.56279789002	380.003141191826	405.229442594586	387.821127701836
ENSG00000048342	601.53242360183	-2.7914792354852e-06	0.00144257516590229	0.654495224164496	0.999892838063228	4.65423316379179e-05	not	556.216276417935	625.651609772294	614.26182474745	609.99998346964
ENSG00000048392	1337.81556113235	3.73315879505359e-06	0.00144250291427819	0.753352085184245	0.999892838063228	4.65423316379179e-05	not	1283.32483345743	1416.73994328245	1248.69344075526	1402.50402703426
ENSG00000048405	650.743193159084	-3.21044699429117e-06	0.0014425716409417	0.734681884771002	0.999892838063228	4.65423316379179e-05	not	606.286626154187	677.789243919985	633.514807314161	685.382095248002
ENSG00000048471	303.535379612287	-4.70889922446906e-06	0.0014426298812885	0.49615193424579	0.999892838063228	4.65423316379179e-05	not	281.917838732378	303.801983591354	308.047721067378	320.373975058039
ENSG00000048540	22.1155718370586	8.62272921047916e-07	0.00144268987483115	0.661222334750189	0.999892838063228	4.65423316379179e-05	not	21.7697172766315	26.0688170738456	24.7538347286286	15.8699182691288
ENSG00000048544	1397.85925401042	6.17744250494663e-06	0.00144245440537713	0.642791545821673	0.999892838063228	4.65423316379179e-05	not	1424.82799575553	1405.7108283666	1350.45920575074	1410.43898616883
ENSG00000048649	2578.98474010019	1.30466664034801e-05	0.00144237477118789	0.411873561415479	0.999892838063228	4.65423316379179e-05	not	2559.03026586803	2694.11197990089	2479.96751633112	2582.82919830072
ENSG00000048707	2262.93551502897	1.00609715847416e-06	0.00144235362908158	0.657102068648345	0.999892838063228	4.65423316379179e-05	not	2256.43119572286	2315.11148551959	2205.8417169289	2274.35766194453
ENSG00000048828	4929.01849229613	-2.1014666961069e-05	0.00144226215372159	0.926211618690089	0.999892838063228	4.65423316379179e-05	not	4875.32818410163	4999.19699731516	4855.41884158581	4986.12994618192
ENSG00000048991	3275.37764324458	8.59479168736887e-06	0.00144228693282676	0.299171598883022	0.999892838063228	4.65423316379179e-05	not	3295.93519568201	3394.96210046312	3172.15808003907	3238.4551967941
ENSG00000049130	70.6211536161364	-9.96725020614557e-08	0.00144267781855715	0.975927266267481	0.999892838063228	4.65423316379179e-05	not	69.6630952852208	71.1879235478091	75.1783128795387	66.455282751977
ENSG00000049167	450.374301967862	-7.03507921673843e-06	0.00144260554728133	0.886764409539645	0.999892838063228	4.65423316379179e-05	not	439.748288987956	455.201651981765	436.400938178785	470.146328722942
ENSG00000049192	100.123802416693	1.48656882417974e-06	0.00144267117858074	0.72362903406827	0.999892838063228	4.65423316379179e-05	not	99.0522136086733	107.28320872698	99.9321476081673	94.2276397229525
ENSG00000049239	1669.57973803371	2.0530910990178e-05	0.00144250218727407	0.202644498912405	0.999892838063228	4.65423316379179e-05	not	1780.76287322846	1669.40693953665	1579.66137916396	1648.48776020576
ENSG00000049245	2078.02147958252	1.74276470320683e-05	0.00144243526558691	0.548043465853882	0.999892838063228	4.65423316379179e-05	not	2089.89285855662	2125.61123832895	1984.89082175855	2111.69099968596
ENSG00000049246	245.185739221981	-7.89743359446115e-06	0.00144265285253662	0.201163925523315	0.999892838063228	4.65423316379179e-05	not	242.732347634441	211.558477022362	281.460268951444	244.991863279677
ENSG00000049249	9.37204655406274	-1.96493884828525e-06	0.0014426936499783	0.110560219777119	0.999892838063228	4.65423316379179e-05	not	6.53091518298945	4.01058724213009	10.084895630182	16.8617881609494
ENSG00000049323	265.421179968937	-2.90529395295309e-07	0.00144263374099992	0.878991202295295	0.999892838063228	4.65423316379179e-05	not	269.944494230231	256.677583496326	273.208990708567	261.853651440626
ENSG00000049449	696.909776801604	4.43258190366982e-06	0.00144255349621699	0.665402460427293	0.999892838063228	4.65423316379179e-05	not	719.489155992671	695.83688650957	695.857798482559	676.455266221617
ENSG00000049541	1025.89533609292	9.28703586559762e-06	0.00144252247736308	0.937846586301816	0.999892838063228	4.65423316379179e-05	not	995.964565405891	1060.80032554341	1058.91404116911	987.902412253271
ENSG00000049618	3732.11761386613	4.31637086796425e-06	0.00144227121619816	0.806302128701304	0.999892838063228	4.65423316379179e-05	not	3742.21439985296	3758.92289268643	3607.6422095242	3819.69095340095
ENSG00000049656	1561.5146962932	5.78038844164225e-06	0.00144248600979293	0.64305099703428	0.999892838063228	4.65423316379179e-05	not	1693.68400412193	1471.88551786174	1505.39987497808	1575.08938821104
ENSG00000049759	583.946678437973	1.51262427549959e-05	0.0014426193961697	0.1706008001131	0.999892838063228	4.65423316379179e-05	not	517.030785319998	587.551030972058	614.26182474745	616.943072712384
ENSG00000049768	10.5422109459219	-1.86574623578302e-06	0.00144269318330114	0.164137610830098	0.999892838063228	4.65423316379179e-05	not	5.44242931915788	8.02117448426018	12.8353217111407	15.8699182691288
ENSG00000049860	1984.21277025258	-3.76507130388691e-06	0.00144237851150531	0.915454647600037	0.999892838063228	4.65423316379179e-05	not	1967.98244180749	2010.30685511771	1986.72443914586	1971.83734493926
ENSG00000049883	437.401147978843	9.3425187946363e-06	0.00144261493617704	0.336298291586088	0.999892838063228	4.65423316379179e-05	not	440.836774851788	470.241354139753	407.063059981892	431.46340294194
ENSG00000050130	598.758228729038	3.04583361158417e-05	0.00144273037946068	0.430675178162305	0.999892838063228	4.65423316379179e-05	not	641.118173796798	592.564265024721	583.090329163251	578.260146931382
ENSG00000050165	1050.93216288428	-3.70449509287348e-07	0.00144249732951877	0.9755623523134	0.999892838063228	4.65423316379179e-05	not	1073.24706173793	1026.7103339853	1029.57616297222	1074.19509284166
ENSG00000050327	136.156609795973	-2.02122924822904e-06	0.00144266305389777	0.676162000676783	0.999892838063228	4.65423316379179e-05	not	129.529817795957	134.354672611358	144.85577359716	135.886175179416
ENSG00000050344	608.328566785346	-3.67877351352425e-06	0.001442579048192	0.250913469674146	0.999892838063228	4.65423316379179e-05	not	620.436942383998	542.431924498094	631.681189926855	638.764210332436
ENSG00000050393	1157.4122219456	1.44605759444328e-06	0.0014424862488951	0.90719716091708	0.999892838063228	4.65423316379179e-05	not	1174.47624707427	1148.03059805974	1113.92256278829	1193.21947986012
ENSG00000050405	1676.79721128038	1.8592034522414e-05	0.00144246884564994	0.166420675167942	0.999892838063228	4.65423316379179e-05	not	1725.25009417305	1744.60545032659	1600.74797911798	1636.58532150391
ENSG00000050426	2234.75929808023	1.81917366205548e-05	0.00144241367009934	0.461601702507545	0.999892838063228	4.65423316379179e-05	not	2250.9887664037	2294.05590249841	2156.33404747165	2237.65847594717
ENSG00000050438	751.10244293316	-5.62592647038283e-06	0.00144257563977271	0.552740919750554	0.999892838063228	4.65423316379179e-05	not	693.365495260713	775.04598454164	828.795059062231	707.203232868054
ENSG00000050555	68.5782357900981	-3.27040153887993e-06	0.00144268138915707	0.331307312942715	0.999892838063228	4.65423316379179e-05	not	72.9285528767155	50.1323405266261	78.8455476541503	72.4065021029003
ENSG00000050628	10.1885052601405	1.14903250137429e-07	0.00144269248515182	0.93476953092898	0.999892838063228	4.65423316379179e-05	not	9.79637277448418	11.0291149158577	11.0017043238349	8.92682902638498
ENSG00000050748	1434.61464104371	7.94946455659566e-06	0.00144245492929673	0.482182575648031	0.999892838063228	4.65423316379179e-05	not	1425.91648161936	1496.95168812506	1397.21644912704	1418.37394530339
ENSG00000050820	2276.67137278854	-4.84203675814565e-06	0.00144262444550859	0.532816956944615	0.999892838063228	4.65423316379179e-05	not	2422.96953288909	1991.25656571759	2375.45132525469	2317.00806729281
ENSG00000051009	320.466657693668	-2.71211630666624e-06	0.00144262591054242	0.737772122848426	0.999892838063228	4.65423316379179e-05	not	327.634245013304	302.799336780822	341.969642732536	309.463406248012
ENSG00000051108	704.852483848546	1.99372002357304e-06	0.00144255076198142	0.846273948663557	0.999892838063228	4.65423316379179e-05	not	690.100037669219	728.924231257144	692.190563707947	708.195102759875
ENSG00000051128	118.829232938588	-2.2699772501723e-06	0.00144266921951955	0.6039235422154	0.999892838063228	4.65423316379179e-05	not	129.529817795957	98.2593874321872	126.519599724102	121.008126802107
ENSG00000051180	496.834129276653	-4.94711487093327e-06	0.00144259051820892	0.547525842029005	0.999892838063228	4.65423316379179e-05	not	478.933780085893	490.294290350403	503.327972815448	514.780473854867
ENSG00000051341	955.467695761277	-8.10153541440736e-06	0.00144252213871567	0.481318352003898	0.999892838063228	4.65423316379179e-05	not	908.885696299365	959.532997679624	963.565937029209	989.886152036912
ENSG00000051382	2008.82115623428	3.82295597021061e-06	0.00144238000769024	0.97914491532575	0.999892838063228	4.65423316379179e-05	not	1974.51335699048	2045.39949348635	2019.72955211736	1995.64222234295
ENSG00000051523	706.74723027054	-2.67156071799235e-05	0.00144268958295569	0.0118732467846829	0.999892838063228	4.65423316379179e-05	not	690.100037669219	591.561618214188	787.53866784785	757.788597350902
ENSG00000051596	349.957958810087	-6.7682013632501e-06	0.00144262725927474	0.369410154400339	0.999892838063228	4.65423316379179e-05	not	334.165160196294	334.884034717862	341.969642732536	388.812997593657
ENSG00000051620	1457.88053581777	3.53092064297524e-06	0.00144244665682363	0.793448188216038	0.999892838063228	4.65423316379179e-05	not	1511.90686486206	1424.76111776671	1446.72411858429	1448.13004205801
ENSG00000051825	1673.30807794673	-7.97484201277932e-06	0.00144244740200545	0.559328337346935	0.999892838063228	4.65423316379179e-05	not	1571.77358737279	1722.54722049487	1698.84650933884	1700.06499458043
ENSG00000052126	1511.11781518572	8.232486312382e-06	0.00144244569319603	0.480478340645802	0.999892838063228	4.65423316379179e-05	not	1521.70323763654	1556.10784994647	1454.05858813352	1512.60158502634
ENSG00000052723	599.909766715565	8.99464575223076e-06	0.00144258129729836	0.902609758145659	0.999892838063228	4.65423316379179e-05	not	586.693880605219	607.603967182708	615.178633441103	590.162585633229
ENSG00000052749	1385.23063699874	1.20788245684677e-05	0.00144246910947736	0.27302669966928	0.999892838063228	4.65423316379179e-05	not	1425.91648161936	1425.76376457725	1341.29111881421	1347.95118298413
ENSG00000052795	322.156953512291	1.20623371135482e-06	0.00144262298330717	0.868418284334117	0.999892838063228	4.65423316379179e-05	not	313.483928783494	335.886681528395	308.964529761031	330.292673976244
ENSG00000052802	378.611156999989	-3.64093032059437e-06	0.0014426123333677	0.848264031789474	0.999892838063228	4.65423316379179e-05	not	374.439137158062	375.992553949696	372.224329623082	391.788607269118
ENSG00000052841	1432.29080330753	9.53402124891088e-07	0.00144246677537708	0.759886083072581	0.999892838063228	4.65423316379179e-05	not	1381.28856120227	1506.97815623038	1378.88027525398	1462.01622054349
ENSG00000052850	6.46081546626079	1.57564078816808e-07	0.00144269342011178	0.886532297350014	0.999892838063228	4.65423316379179e-05	not	6.53091518298945	7.01852767372765	7.33446954922328	4.95934945910276
ENSG00000053254	676.027044948599	-4.27742593086493e-06	0.00144255663362369	0.243077927540639	0.999892838063228	4.65423316379179e-05	not	641.118173796798	654.728367277737	705.025885419088	703.235753300772
ENSG00000053371	713.546527262504	2.23247414430008e-05	0.00144263860701779	0.809682522513267	0.999892838063228	4.65423316379179e-05	not	732.55098635865	682.802477972648	743.53185055251	695.300794166208
ENSG00000053372	1141.66250986752	1.42723532800499e-06	0.00144248396877559	0.908739702889523	0.999892838063228	4.65423316379179e-05	not	1174.47624707427	1116.94854693323	1152.42852792171	1122.79671754087
ENSG00000053438	30.2853109231149	1.58184491162201e-07	0.00144268773913643	0.94696725548176	0.999892838063228	4.65423316379179e-05	not	25.0351748681262	36.0952851791708	30.2546868905461	29.7560967546166
ENSG00000053501	228.110910551699	1.1041913085302e-06	0.00144264238615548	0.859176474012135	0.999892838063228	4.65423316379179e-05	not	240.555375906778	220.582298317155	230.118982106881	221.186985875983
ENSG00000053524	43.4118954937381	-1.37738289207432e-06	0.00144268484954238	0.61659145595034	0.999892838063228	4.65423316379179e-05	not	35.920033506442	45.1191064739635	44.0068172953397	48.6016246992071
ENSG00000053702	106.66454882951	-5.60481761577256e-06	0.00144267475072391	0.193035490170183	0.999892838063228	4.65423316379179e-05	not	97.9637277448418	92.243506568992	116.43470409392	120.016256910287
ENSG00000053747	92.2110120344657	-1.84661343831261e-06	0.00144267586306677	0.623719628384465	0.999892838063228	4.65423316379179e-05	not	81.6364397873681	94.2488001900571	114.601086706614	78.3577214538237
ENSG00000053770	636.961292920449	6.93111975741003e-06	0.00144257069758605	0.479267025996713	0.999892838063228	4.65423316379179e-05	not	670.50729212025	636.680724688152	607.84416389188	632.812990981513
ENSG00000053900	1022.73126574021	3.13064226448134e-05	0.00144267855240978	0.693700670826569	0.999892838063228	4.65423316379179e-05	not	1024.26519786551	1045.76062338542	963.565937029209	1057.33330468071
ENSG00000054116	655.864257358098	8.76899450537986e-06	0.00144257869576657	0.364994213528921	0.999892838063228	4.65423316379179e-05	not	711.86975494585	644.701899172412	650.934172493567	615.951202820563
ENSG00000054118	3379.31979542179	-2.50358675177796e-06	0.00144231867534469	0.78033624073684	0.999892838063228	4.65423316379179e-05	not	3232.80301557978	3484.19766660051	3464.62005331435	3335.65844619252
ENSG00000054148	323.352317269865	-3.41726916726065e-06	0.00144263393530136	0.611654890100225	0.999892838063228	4.65423316379179e-05	not	316.749386374988	312.825804886147	372.224329623082	291.609748195243
ENSG00000054179	5.9943281962955	-1.22959625349872e-07	0.00144269355166363	0.903469146233847	0.999892838063228	4.65423316379179e-05	not	5.44242931915788	6.01588086319513	4.58404346826455	7.93495913456442
ENSG00000054267	817.51401167976	-5.00123757897129e-06	0.00144253373618552	0.646610723907939	0.999892838063228	4.65423316379179e-05	not	803.302567507702	807.13068247868	845.297615547984	814.325181184674
ENSG00000054282	396.813369438479	-7.29803480190509e-06	0.00144261710248082	0.356024722461497	0.999892838063228	4.65423316379179e-05	not	368.996707838904	391.032256107684	399.728590432669	427.495923374658
ENSG00000054392	108.559944648897	-4.09304773533143e-06	0.0014426717893563	0.34584435085685	0.999892838063228	4.65423316379179e-05	not	96.8752418810102	103.27262148485	121.018747562184	113.073167667543
ENSG00000054523	3286.69594269616	6.42909762117335e-06	0.00144232385970935	0.697712480184164	0.999892838063228	4.65423316379179e-05	not	3275.25396426921	3352.85093442075	3136.40254098661	3382.27633110808
ENSG00000054598	254.888372815504	9.64182665928484e-07	0.00144264246292312	0.8768664338522	0.999892838063228	4.65423316379179e-05	not	264.502064911073	249.659055822598	223.70132125131	281.691049277037
ENSG00000054611	409.430316319431	-5.15407321526957e-06	0.00144261137535355	0.965025425052655	0.999892838063228	4.65423316379179e-05	not	425.597972758146	392.034902918216	426.316042548603	393.772347052759
ENSG00000054654	3153.20888506522	-1.23488869144027e-05	0.00144236544942045	0.440517707188774	0.999892838063228	4.65423316379179e-05	not	2961.77003548572	3234.53861077792	3257.42128854879	3159.10560544846
ENSG00000054690	846.571443654954	-6.07860282435016e-05	0.00144316233201956	0.577745493589053	0.999892838063228	4.65423316379179e-05	not	829.42622823966	833.199499552526	862.716980727389	860.94306610024
ENSG00000054793	97.5822540104375	-5.06646777869664e-07	0.00144267124753603	0.901390167567387	0.999892838063228	4.65423316379179e-05	not	95.7867560171786	97.2567406216546	98.0985302208614	99.1869891820553
ENSG00000054965	1545.96429837311	-1.19930914139592e-05	0.00144246197341929	0.714313583734269	0.999892838063228	4.65423316379179e-05	not	1515.17232245355	1547.08402865168	1608.99925736086	1512.60158502634
ENSG00000054967	109.990319025702	-2.25915614547416e-06	0.00144266934227469	0.604763723829345	0.999892838063228	4.65423316379179e-05	not	102.317671200168	108.285855537512	118.268321481225	111.089427883902
ENSG00000054983	828.150041874929	9.9571331025628e-06	0.00144255595652942	0.348911648605025	0.999892838063228	4.65423316379179e-05	not	823.983798920502	884.334486889685	770.119302668445	834.162579021085
ENSG00000055044	1517.47213186389	2.41572125039848e-05	0.00144255025942823	0.214813521468313	0.999892838063228	4.65423316379179e-05	not	1538.03052559402	1598.21901598884	1409.13496214452	1524.50402372819
ENSG00000055070	1783.11822416748	-2.11270321023035e-06	0.0014423991983833	0.884509515602823	0.999892838063228	4.65423316379179e-05	not	1798.17864704976	1755.63456524245	1805.19631780258	1773.46336657515
ENSG00000055118	6.79462175841012	2.95092001480017e-07	0.00144269338976478	0.789865820277085	0.999892838063228	4.65423316379179e-05	not	9.79637277448418	5.01323405266261	6.41766085557037	5.95121935092332
ENSG00000055130	1446.96584642686	7.95472713456046e-05	0.00144355176846052	0.507118459059709	0.999892838063228	4.65423316379179e-05	not	1491.22563344926	1454.84052208269	1367.87857093014	1473.91865924534
ENSG00000055147	576.151819521248	9.14146131588599e-06	0.00144259306644121	0.308348540278537	0.999892838063228	4.65423316379179e-05	not	582.339937149893	615.625141666969	524.414572769465	582.227626498664
ENSG00000055163	34.2406439253443	-3.52769804897186e-06	0.00144268887436222	0.150422194360242	0.999892838063228	4.65423316379179e-05	not	26.1236607319578	28.0741106949106	43.0900086016868	39.6747956728221
ENSG00000055208	2101.46594474929	-4.63959460797403e-05	0.00144273729060503	0.821007240720166	0.999892838063228	4.65423316379179e-05	not	2093.15831614812	2131.62711919214	2067.40360418731	2113.6747394696
ENSG00000055211	1078.90966439622	4.52471357109098e-06	0.00144249133072034	0.711938159785044	0.999892838063228	4.65423316379179e-05	not	1100.45920833372	1080.85326175406	1056.16361508815	1078.16257240894
ENSG00000055332	2601.925424823	8.65097343946795e-06	0.00144234127760044	0.595237272193461	0.999892838063228	4.65423316379179e-05	not	2576.44603968934	2688.09609903769	2552.3954031297	2590.76415743528
ENSG00000055483	1724.05152048259	9.27073021647195e-06	0.0014424185065249	0.984668039819417	0.999892838063228	4.65423316379179e-05	not	1732.86949521987	1713.52339920008	1707.09778758172	1742.71539992871
ENSG00000055609	1854.16676123194	-5.95604052167169e-06	0.00144241706061074	0.676793974038631	0.999892838063228	4.65423316379179e-05	not	1766.61255699865	1902.02099958019	1856.53760464714	1891.49588370179
ENSG00000055732	455.794373207172	-6.90272526219474e-06	0.00144260319714747	0.414978444092938	0.999892838063228	4.65423316379179e-05	not	426.686458621977	453.1963583607	472.156477231249	471.138198614763
ENSG00000055813	11.7473067177055	-9.11552837936442e-07	0.00144269241496086	0.518425469927945	0.999892838063228	4.65423316379179e-05	not	7.61940104682103	12.0317617263903	17.4193651794053	9.91869891820553
ENSG00000055917	3167.24269485174	1.96590178862676e-05	0.00144233794462149	0.668759500377614	0.999892838063228	4.65423316379179e-05	not	3209.94481243932	3180.39568300916	3124.48402796912	3154.14625598936
ENSG00000055950	574.85663992041	-1.39158911212319e-05	0.00144260937505142	0.157291762408056	0.999892838063228	4.65423316379179e-05	not	563.835677464756	523.381635097977	616.095442134756	596.113804984152
ENSG00000056050	310.084730913776	8.86850131376681e-06	0.00144263996121087	0.208399306716869	0.999892838063228	4.65423316379179e-05	not	338.51910365162	321.84962618094	306.214103680072	273.756090142473
ENSG00000056097	4461.57761869182	2.01917871016649e-05	0.00144233816929784	0.29044671071222	0.999892838063228	4.65423316379179e-05	not	4415.9871495647	4699.40560096593	4258.57638201777	4472.34134221887
ENSG00000056277	456.754760914279	1.07357584708335e-06	0.00144259683156993	0.899506010079272	0.999892838063228	4.65423316379179e-05	not	440.836774851788	477.259881813481	443.735407728009	465.186979263839
ENSG00000056291	130.555076381396	5.46417977975336e-06	0.0014426696611406	0.994027539768974	0.999892838063228	4.65423316379179e-05	not	119.733445021473	141.373200285086	130.186834498713	130.926825720313
ENSG00000056487	14.8544630427881	8.51503498338451e-08	0.00144269141263701	0.960175567651477	0.999892838063228	4.65423316379179e-05	not	11.9733445021473	18.0476425895854	16.5025564857524	12.8943085936672
ENSG00000056558	328.597633798564	8.7942551979081e-07	0.00144262048156413	0.905632639016869	0.999892838063228	4.65423316379179e-05	not	320.014843966483	340.899915581058	329.134321021395	324.341454625321
ENSG00000056586	3210.0483756654	-8.56999169664551e-06	0.00144228955560908	0.608579558465124	0.999892838063228	4.65423316379179e-05	not	3125.04291506045	3226.51743629366	3261.0885233234	3227.54462798408
ENSG00000056736	57.078988746608	1.13031693456311e-06	0.00144268127504087	0.723496129248811	0.999892838063228	4.65423316379179e-05	not	55.5127790554103	63.1667490635489	54.0917129255217	55.544713941951
ENSG00000056972	112.608300149305	-1.3718510972386e-06	0.00144266826364075	0.755089523275901	0.999892838063228	4.65423316379179e-05	not	113.202529838484	106.280561916447	110.933851932002	120.016256910287
ENSG00000057019	17508.2242465779	-0.0642632231380749	0.278120410175515	0.00546332121811789	0.999892838063228	4.65423316379179e-05	not	16567.8433333804	16936.7099235154	18320.5881252661	18207.7556041499
ENSG00000057252	760.46655133728	1.16683496393474e-05	0.0014425671184106	0.264826435687353	0.999892838063228	4.65423316379179e-05	not	819.629855465176	760.006282383652	724.278867985799	737.951199514491
ENSG00000057294	580.444365748303	-1.09324788495199e-05	0.00144259388111177	0.983388431198955	0.999892838063228	4.65423316379179e-05	not	570.366592647745	591.561618214188	601.426503036309	558.422749094971
ENSG00000057468	13.9618083421379	8.0089404124648e-07	0.00144269170630794	0.613760742509512	0.999892838063228	4.65423316379179e-05	not	13.0618303659789	18.0476425895854	12.8353217111407	11.9024387018466
ENSG00000057608	3911.10311102664	2.10252070066765e-05	0.00144232423732385	0.170657734343276	0.999892838063228	4.65423316379179e-05	not	3921.81456738517	4114.86251042547	3802.92246127227	3804.81290502364
ENSG00000057657	44.3813610809712	2.62153568870834e-06	0.0014426858637977	0.339556565278249	0.999892838063228	4.65423316379179e-05	not	46.8048921447577	53.1402809582237	45.8404346826455	31.7398365382577
ENSG00000057663	1116.68570249611	1.47078820219613e-05	0.00144253828147538	0.21448642003806	0.999892838063228	4.65423316379179e-05	not	1104.81315178905	1212.19999393382	1049.74595423258	1099.98371002899
ENSG00000057704	483.18442723778	5.45093146882738e-05	0.00144311254028865	0.382794482245828	0.999892838063228	4.65423316379179e-05	not	488.730152860377	513.355166992651	432.733703404174	497.918685693917
ENSG00000057757	505.204665900629	2.98414288182711e-06	0.0014425872138859	0.709634421584278	0.999892838063228	4.65423316379179e-05	not	524.650186366819	501.323405266261	508.828824977365	486.016246992071
ENSG00000057935	1104.59377479348	6.55913242584566e-06	0.00144250117314909	0.586873535930757	0.999892838063228	4.65423316379179e-05	not	1145.08712875082	1099.90355115418	1051.57957161989	1121.80484764905
ENSG00000058056	741.228738471758	1.87568148977597e-05	0.00144260391045821	0.76001851873994	0.999892838063228	4.65423316379179e-05	not	722.754613584166	775.04598454164	725.195676679452	741.918679081773
ENSG00000058063	2494.48109346246	2.45128401112479e-05	0.0014424592070018	0.672466391132414	0.999892838063228	4.65423316379179e-05	not	2433.8543915274	2602.87112014243	2438.71112511674	2502.48773706325
ENSG00000058085	1437.32872504687	1.37445132782401e-06	0.00144243929337017	0.920132754799093	0.999892838063228	4.65423316379179e-05	not	1459.65954339814	1422.75582414565	1424.72070993662	1442.17882270708
ENSG00000058091	307.779519105929	-3.42930958315118e-07	0.00144262489985163	0.960570188818479	0.999892838063228	4.65423316379179e-05	not	296.068154962188	317.839038938809	311.71495584199	305.49592668073
ENSG00000058262	4533.05446380551	0.000116129802134143	0.00144459535859338	0.881789594745478	0.999892838063228	4.65423316379179e-05	not	4669.60435583746	4370.53744711126	4572.12495524707	4519.95109702626
ENSG00000058272	2474.0681134151	4.70254743941257e-07	0.00144235063506929	0.635606312807328	0.999892838063228	4.65423316379179e-05	not	2426.23499048058	2574.79700944752	2418.54133385638	2476.69911987592
ENSG00000058453	874.141363315328	-9.11774201460594e-06	0.00144255232356025	0.391233754926044	0.999892838063228	4.65423316379179e-05	not	900.177809388713	798.106861183888	920.475928427522	877.804854261189
ENSG00000058600	566.579078133553	-2.09915993631616e-05	0.00144265069334626	0.974251771051221	0.999892838063228	4.65423316379179e-05	not	557.304762281766	574.516622435135	584.007137856904	550.487789960407
ENSG00000058668	1131.18085037013	-1.93017372227797e-05	0.00144255118007742	0.115333011565308	0.999892838063228	4.65423316379179e-05	not	1099.37072246989	1058.79503192234	1212.02109300915	1154.53655407912
ENSG00000058673	12.5797417172334	-3.31264786045683e-07	0.00144269200396014	0.821540336012952	0.999892838063228	4.65423316379179e-05	not	8.7078869106526	15.0397021579878	14.6689390984466	11.9024387018466
ENSG00000058729	521.364520775478	3.35582518526764e-05	0.00144278245495951	0.545308192720371	0.999892838063228	4.65423316379179e-05	not	511.58835600084	556.46897984555	487.742225023348	529.658522232175
ENSG00000058799	379.473654333368	8.95379445534249e-06	0.00144262289592461	0.456730301556648	0.999892838063228	4.65423316379179e-05	not	389.677939251704	395.042843349814	361.222625299247	371.951209432707
ENSG00000058804	1719.60133949029	1.34025655434874e-05	0.00144244457018429	0.956858073919058	0.999892838063228	4.65423316379179e-05	not	1731.78100935604	1702.49428428422	1679.59352677213	1764.53653754876
ENSG00000059122	1692.82926967441	5.92965277619625e-06	0.00144243522283199	0.669133986353854	0.999892838063228	4.65423316379179e-05	not	1775.3204439093	1648.35135651547	1646.58841380063	1701.05686447225
ENSG00000059145	166.435591230042	-1.02142766055169e-06	0.00144266147705019	0.834654135290636	0.999892838063228	4.65423316379179e-05	not	182.865625123705	145.383787527216	190.696208279805	146.796743989442
ENSG00000059377	31.6068275182328	-1.47515611475735e-06	0.00144268787886737	0.525954161848485	0.999892838063228	4.65423316379179e-05	not	22.8582031404631	34.0899915581058	35.7555390524635	33.7235763218988
ENSG00000059378	449.502212904999	1.24577870550068e-06	0.00144259910463697	0.731498169605348	0.999892838063228	4.65423316379179e-05	not	461.518006264588	451.191064739635	465.738816375679	419.560964240094
ENSG00000059573	1403.76897504438	1.19175185991497e-05	0.00144246828264445	0.23899681193952	0.999892838063228	4.65423316379179e-05	not	1468.36743030879	1427.76905819831	1354.12644052535	1364.81297114508
ENSG00000059588	720.794108414722	4.04753313038516e-06	0.00144256113030615	0.186060782301952	0.999892838063228	4.65423316379179e-05	not	755.409189499113	754.993048330989	641.766085557037	731.008110271747
ENSG00000059691	240.048848355533	4.30383905915626e-06	0.00144264365094019	0.493903603109351	0.999892838063228	4.65423316379179e-05	not	252.528720408925	246.651115391	244.787921205327	216.227636416881
ENSG00000059728	666.766405176746	0.265298171238138	0.127990291536396	0.000953020177303178	0.999892838063228	4.65423316379179e-05	not	748.878274316124	744.966580225664	559.253303128275	613.967463036922
ENSG00000059758	1159.84183099537	2.50261826532546e-05	0.0014426059092606	0.0290835972486892	0.999892838063228	4.65423316379179e-05	not	1190.80353503174	1280.37997705003	1042.41148468336	1125.77232721633
ENSG00000059769	251.276913792231	4.69703084524828e-06	0.00144264196617947	0.9859097222517	0.999892838063228	4.65423316379179e-05	not	235.11294658762	266.704051601651	249.371964673592	253.918692306062
ENSG00000059804	1183.13163716945	4.11214952940326e-06	0.00144249309756711	0.731063072122472	0.999892838063228	4.65423316379179e-05	not	1140.73318529549	1249.29792592352	1190.93449305513	1151.56094440366
ENSG00000059915	26.6740428889889	-3.32253550355868e-06	0.00144269057791717	0.122035802578542	0.999892838063228	4.65423316379179e-05	not	21.7697172766315	18.0476425895854	31.171495584199	35.7073161055399
ENSG00000060069	584.446636653679	-3.95384143243059e-06	0.00144257429469635	0.548642284322126	0.999892838063228	4.65423316379179e-05	not	587.782366469051	554.463686224485	589.507990018821	606.032503902358
ENSG00000060138	8475.56198974443	2.72824016509415e-05	0.00144237156395231	0.0999234276054183	0.999892838063228	4.65423316379179e-05	not	8972.38897556367	8535.53229806336	7817.62773077837	8576.69895457232
ENSG00000060140	17.2552473139842	1.64794208006662e-06	0.00144269145992785	0.337742292305778	0.999892838063228	4.65423316379179e-05	not	15.2388020936421	26.0688170738456	12.8353217111407	14.8780483773083
ENSG00000060237	10674.3399579989	7.04413030739499e-05	0.00144286267450604	0.662790566266053	0.999892838063228	4.65423316379179e-05	not	10678.0463241878	10821.5670260775	10606.5597768705	10591.1867048599
ENSG00000060339	2854.05146285411	1.3888313689438e-05	0.0014423380792623	0.511504361750444	0.999892838063228	4.65423316379179e-05	not	2844.21356219191	2943.77103572349	2806.35141127156	2821.86984222947
ENSG00000060491	875.069653243396	-8.18611160734231e-07	0.00144252762687108	0.939850756913173	0.999892838063228	4.65423316379179e-05	not	908.885696299365	837.210086794656	865.467406808348	888.715423071215
ENSG00000060642	200.383121050822	4.2348094190799e-06	0.00144265126731848	0.436062666159399	0.999892838063228	4.65423316379179e-05	not	201.369884808841	218.57700469609	185.195356117888	196.390238580469
ENSG00000060656	10.732748660266	-8.46362701068692e-08	0.0014426924906491	0.948053950601116	0.999892838063228	4.65423316379179e-05	not	14.1503162298105	7.01852767372765	12.8353217111407	8.92682902638498
ENSG00000060688	863.906056511577	-5.44513159223559e-06	0.00144253050747613	0.621885417237931	0.999892838063228	4.65423316379179e-05	not	872.965662792923	827.183618689331	861.800172033736	893.674772530318
ENSG00000060718	22.4279183658832	1.01198401329901e-06	0.00144268974806348	0.61255757293344	0.999892838063228	4.65423316379179e-05	not	23.9466890042947	25.0661702633131	23.8370260349757	16.8617881609494
ENSG00000060749	2469.54640864664	-6.66479372090551e-06	0.00144242069001995	0.639717029547612	0.999892838063228	4.65423316379179e-05	not	2282.55485645481	2596.85523927923	2474.46666416921	2524.30887468331
ENSG00000060762	168.413513703571	-5.17400153867624e-06	0.00144266033715853	0.432970881437143	0.999892838063228	4.65423316379179e-05	not	154.564992664084	164.434076927334	187.028973505194	167.626011717673
ENSG00000060971	189.229363251388	-1.56872031825664e-06	0.00144265610344449	0.767262722954813	0.999892838063228	4.65423316379179e-05	not	207.900799991831	163.431430116801	209.032382152864	176.552840744058
ENSG00000060982	3487.45914386128	0.0917865195431015	0.145800386628119	0.00469675219826771	0.999892838063228	4.65423316379179e-05	not	3617.03852551232	3761.93083311802	3250.08681899957	3320.78039781521
ENSG00000061273	3999.60438354105	-1.96721964941508e-05	0.00144233872374707	0.260007559748537	0.999892838063228	4.65423316379179e-05	not	4040.45952654281	3773.96259484441	4130.22316490636	4053.7722478706
ENSG00000061455	126.445274182201	-2.36941857529965e-06	0.00144266550293797	0.612491120595486	0.999892838063228	4.65423316379179e-05	not	119.733445021473	123.3255576955	134.770877966978	127.951216044851
ENSG00000061656	278.89731063649	-5.72908323653681e-06	0.00144263615171245	0.411781114834241	0.999892838063228	4.65423316379179e-05	not	271.032980094062	262.693464359521	295.212399356237	286.65039873614
ENSG00000061676	5825.04576363901	3.45241721861852e-05	0.00144245245560326	0.0501819190871133	0.999892838063228	4.65423316379179e-05	not	5880.00063641817	6225.43404659643	5409.17129255217	5785.57707898928
ENSG00000061794	2095.85802787257	3.08231488558633e-05	0.00144253367464415	0.05366684928226	0.999892838063228	4.65423316379179e-05	not	2155.20201038652	2225.8759193822	1984.89082175855	2017.463359963
ENSG00000061918	25.4718304315011	-1.00820999683483e-06	0.00144268895461007	0.633824871953956	0.999892838063228	4.65423316379179e-05	not	21.7697172766315	25.0661702633131	30.2546868905461	24.7967472955138
ENSG00000061936	1180.45623331917	1.04967314898337e-05	0.00144249370525737	0.405667726464014	0.999892838063228	4.65423316379179e-05	not	1220.1926533552	1197.16029177583	1170.76470179477	1133.70728635089
ENSG00000061938	1905.49317255987	-1.59074479251843e-05	0.00144246205077779	0.111044682467493	0.999892838063228	4.65423316379179e-05	not	1881.99205856479	1775.6875014531	2049.98423900791	1914.30889121367
ENSG00000061987	1911.39894782595	5.50270633137603e-06	0.00144239694319226	0.710496362121396	0.999892838063228	4.65423316379179e-05	not	1889.61145961161	1967.19304226481	1867.53930897098	1921.25198045641
ENSG00000062194	1676.56494046785	1.57702513491998e-07	0.00144241017181415	0.560213321128509	0.999892838063228	4.65423316379179e-05	not	1655.58699888783	1648.35135651547	1681.42714415944	1720.89426230866
ENSG00000062282	278.285425971747	2.44828082571194e-06	0.00144263263098785	0.718387834761241	0.999892838063228	4.65423316379179e-05	not	288.448753915367	278.735813328041	261.29047769108	284.666658952499
ENSG00000062370	187.738574704431	-1.11965161110794e-07	0.00144265154444223	0.98991726783362	0.999892838063228	4.65423316379179e-05	not	177.423195804547	197.521421674907	180.611312649623	195.398368688649
ENSG00000062485	4733.64581459855	9.60744993224928e-06	0.00144221694182457	0.611320101390615	0.999892838063228	4.65423316379179e-05	not	4682.66618620344	4875.87143961965	4677.55795501715	4698.48767755396
ENSG00000062524	5.48232194641644	6.04981428206683e-07	0.00144269377545563	0.53989802464753	0.999892838063228	4.65423316379179e-05	not	4.3539434553263	9.0238212947927	4.58404346826455	3.96747956728221
ENSG00000062582	8.2797321323581	-4.2529802403539e-07	0.00144269313131525	0.717067690486988	0.999892838063228	4.65423316379179e-05	not	8.7078869106526	6.01588086319513	5.50085216191746	12.8943085936672
ENSG00000062598	591.493434484991	-2.72919928967777e-06	0.00144257348997084	0.69447427800221	0.999892838063228	4.65423316379179e-05	not	604.109654426524	561.482213898212	615.178633441103	585.203236174126
ENSG00000062650	2394.83900080006	1.66356001512237e-05	0.00144239874583017	0.280844001918378	0.999892838063228	4.65423316379179e-05	not	2404.46527320395	2502.60643908918	2294.77216021324	2377.51213069386
ENSG00000062716	3949.15739172246	-4.97003833706653e-06	0.00144222676618577	0.787224284748763	0.999892838063228	4.65423316379179e-05	not	3902.2218218362	3954.43902074027	3997.28590432669	3942.6828199867
ENSG00000062725	978.337430565995	-2.05901854216149e-05	0.00144257624765359	0.197391267579373	0.999892838063228	4.65423316379179e-05	not	933.920871167491	945.495942332168	1010.32318040551	1023.60972835881
ENSG00000062822	756.978325661447	-1.2063547111728e-05	0.00144257810961753	0.451724705490495	0.999892838063228	4.65423316379179e-05	not	777.178906775745	696.839533320103	804.041224333603	749.853638216338
ENSG00000063015	9.3480821138875	2.1459553332075e-07	0.00144269317138683	0.856357360896354	0.999892838063228	4.65423316379179e-05	not	9.79637277448418	10.0264681053252	15.5857477920995	1.98373978364111
ENSG00000063046	15965.187947384	1.57495512678711e-05	0.00144208484106371	0.468533662380221	0.999892838063228	4.65423316379179e-05	not	15907.1324140346	16406.3097607437	15423.4726533229	16123.8369614349
ENSG00000063127	66.0703877863191	-1.7594219273706e-06	0.00144267993155355	0.599053251617693	0.999892838063228	4.65423316379179e-05	not	68.5746094213892	56.1482213898212	64.1766085557038	75.382111778362
ENSG00000063169	312.789779515875	-5.63555217736362e-06	0.00144262999644192	0.382945285277817	0.999892838063228	4.65423316379179e-05	not	312.395442919662	285.754341001769	322.716660165825	330.292673976244
ENSG00000063176	191.017553860041	1.75416230975648e-06	0.00144265518752732	0.746422566637893	0.999892838063228	4.65423316379179e-05	not	198.104427217347	192.508187622244	211.782808233822	161.67479236675
ENSG00000063177	5271.11606642203	9.75963333183484e-07	0.00144220316479453	0.959257000204526	0.999892838063228	4.65423316379179e-05	not	5388.0050259663	5165.63636786355	5365.16447525683	5165.65839660144
ENSG00000063180	303.583498981885	-7.4780720151093e-06	0.00144263617981277	0.287127330192178	0.999892838063228	4.65423316379179e-05	not	284.094810460041	289.764928243899	306.214103680072	334.260153543526
ENSG00000063241	399.583039383145	-6.63035281493692e-06	0.00144261993938408	0.390096404834464	0.999892838063228	4.65423316379179e-05	not	401.651283753851	365.966085844371	441.901790340703	388.812997593657
ENSG00000063244	3097.51127694605	-9.09066862413836e-06	0.00144231684501467	0.588434618877851	0.999892838063228	4.65423316379179e-05	not	3148.98960406475	2974.85308684999	3130.90168882469	3135.30072804477
ENSG00000063245	1794.69305324996	-1.2662998334444e-05	0.00144243164496785	0.381832624826415	0.999892838063228	4.65423316379179e-05	not	1799.26713291359	1712.52075238955	1840.95185685504	1826.03247084164
ENSG00000063322	2317.26454807923	-6.50085481136879e-06	0.00144237366641468	0.784192682520418	0.999892838063228	4.65423316379179e-05	not	2223.77661980791	2380.28352820421	2323.19322971648	2341.80481458832
ENSG00000063438	8.06400134143969	6.81856919149562e-07	0.00144269312745586	0.572007440757939	0.999892838063228	4.65423316379179e-05	not	9.79637277448418	9.0238212947927	5.50085216191746	7.93495913456442
ENSG00000063587	404.273761868609	6.36247739324618e-06	0.00144261282040218	0.925811582443899	0.999892838063228	4.65423316379179e-05	not	416.890085847493	395.042843349814	390.56050349614	414.601614780991
ENSG00000063601	1266.95945500648	-4.08760706132417e-06	0.00144248289219337	0.742245128556397	0.999892838063228	4.65423316379179e-05	not	1239.78539890416	1270.35350894471	1336.70707534594	1220.9918368311
ENSG00000063660	371.932203674534	-1.52497922745242e-05	0.00144265388945614	0.046618517856444	0.999892838063228	4.65423316379179e-05	not	354.846391609093	319.844332559875	403.395825207281	409.642265321888
ENSG00000063761	177.806783306972	5.35294083477995e-06	0.00144265960276283	0.330201133755061	0.999892838063228	4.65423316379179e-05	not	199.192913081178	179.473779085321	154.023860533689	178.536580527699
ENSG00000063854	271.377787779217	-3.34329586633008e-06	0.00144263421554264	0.626606495393646	0.999892838063228	4.65423316379179e-05	not	269.944494230231	258.682877117391	273.208990708567	283.674789060678
ENSG00000063978	1725.48117702021	-1.0263062672035e-05	0.00144245072324833	0.455315977818916	0.999892838063228	4.65423316379179e-05	not	1647.967597841	1734.57898222126	1693.34565717693	1826.03247084164
ENSG00000064012	350.654878037487	7.44695086220306e-06	0.00144262456648536	0.327872426151298	0.999892838063228	4.65423316379179e-05	not	367.908221975072	365.966085844371	336.468790570618	332.276413759885
ENSG00000064042	50.7749132406473	3.32381153839115e-07	0.00144268295437389	0.912142092182864	0.999892838063228	4.65423316379179e-05	not	44.6279204170946	58.1535150108863	46.7572433762984	53.5609741583098
ENSG00000064102	1268.44228459106	1.44226383576146e-05	0.00144251768231575	0.260852704372477	0.999892838063228	4.65423316379179e-05	not	1259.37814445313	1359.5890750821	1188.18406697417	1266.61785185485
ENSG00000064115	1287.41033940585	-9.29809179202433e-06	0.00144248575408509	0.991474302953463	0.999892838063228	4.65423316379179e-05	not	1246.31631408715	1327.50437714506	1309.20281453636	1266.61785185485
ENSG00000064199	162.195181538076	-5.2387803468238e-06	0.00144266173208308	0.316894629645595	0.999892838063228	4.65423316379179e-05	not	141.503162298105	160.423489685204	173.2768431004	173.577231068597
ENSG00000064225	245.096447236582	-1.60235073879782e-06	0.00144263976174793	0.799397851794185	0.999892838063228	4.65423316379179e-05	not	252.528720408925	230.60876642248	238.370260349757	258.878041765164
ENSG00000064270	52.4623775653277	-9.32509581726365e-07	0.00144268323571929	0.749123617320797	0.999892838063228	4.65423316379179e-05	not	42.4509486894314	58.1535150108863	46.7572433762984	62.4878031846948
ENSG00000064309	152.840671413051	-2.5414345427123e-06	0.00144265985500708	0.618460808394812	0.999892838063228	4.65423316379179e-05	not	140.414676434273	154.407608822008	155.857477920995	160.68292247493
ENSG00000064313	1629.34702963468	2.43421069512291e-06	0.00144241653331438	0.864545425732696	0.999892838063228	4.65423316379179e-05	not	1615.31302192606	1657.37517781026	1631.91947470218	1612.78044410022
ENSG00000064393	6470.13930967258	-2.05222782620072e-05	0.0014422334376445	0.293143636062035	0.999892838063228	4.65423316379179e-05	not	6271.85554739754	6418.94488102921	6749.54560267273	6440.21120759085
ENSG00000064419	2382.17919766104	1.84509439128431e-05	0.00144239212641826	0.338731647766421	0.999892838063228	4.65423316379179e-05	not	2446.91622189338	2419.38675381498	2330.5276992657	2331.88611567012
ENSG00000064490	521.437605137853	5.084883690126e-06	0.00144259117023567	0.480104153350761	0.999892838063228	4.65423316379179e-05	not	566.012649192419	507.339286129456	512.496059751977	499.902425477559
ENSG00000064545	641.011305673907	8.27697707907838e-06	0.00144258146135723	0.306113399942945	0.999892838063228	4.65423316379179e-05	not	707.515811490524	624.648962961761	606.010546504574	625.869901738769
ENSG00000064547	133.206524930379	-7.5708846687442e-07	0.0014426630325755	0.873737679260395	0.999892838063228	4.65423316379179e-05	not	134.972247115115	128.338791748163	136.604495354284	132.910565503954
ENSG00000064601	1304.07172502198	-1.77482890863118e-05	0.00144253188718453	0.156566321230089	0.999892838063228	4.65423316379179e-05	not	1271.35148895528	1231.25028333394	1418.30304908105	1295.38207871764
ENSG00000064607	3911.57293319805	-1.20387020837998e-05	0.00144227250341926	0.502430958338084	0.999892838063228	4.65423316379179e-05	not	3893.51393492554	3825.09758218157	4050.46080855856	3877.21940712654
ENSG00000064651	926.777393693201	3.78313343129156e-06	0.00144251408936575	0.742968333458498	0.999892838063228	4.65423316379179e-05	not	920.859040801513	951.511823195363	911.307841490993	923.430869284935
ENSG00000064652	804.423531334112	1.15164868905859e-05	0.00144257045916515	0.264862238537981	0.999892838063228	4.65423316379179e-05	not	805.479539235366	865.284197489567	731.613337535023	815.317051076494
ENSG00000064666	2308.23129991722	-3.14447542040871e-05	0.00144259323291153	0.0324192701196954	0.999892838063228	4.65423316379179e-05	not	2230.3075349909	2133.63241281321	2581.7332813266	2287.25197053819
ENSG00000064687	374.179463267124	-6.88823895667076e-06	0.00144262338846804	0.299109256662957	0.999892838063228	4.65423316379179e-05	not	380.970052341051	330.873447475732	396.061355658057	388.812997593657
ENSG00000064703	379.443260266224	-2.87908097758165e-06	0.00144261209334559	0.662165857127179	0.999892838063228	4.65423316379179e-05	not	360.288820928251	383.011081623423	377.725181784999	396.747956728221
ENSG00000064726	1358.97874184559	1.94126225039181e-06	0.00144247944796832	0.877010403026051	0.999892838063228	4.65423316379179e-05	not	1378.02310361077	1351.56790059784	1278.03131895216	1428.2926442216
ENSG00000064763	541.08223812327	6.77584691399398e-06	0.00144259240299993	0.416599364809112	0.999892838063228	4.65423316379179e-05	not	536.623530868967	580.53250329833	499.660738040836	547.512180284945
ENSG00000064932	1727.9056192675	-4.39436327149597e-05	0.00144281247757511	0.571795766274324	0.999892838063228	4.65423316379179e-05	not	1833.01019469237	1567.13696486233	1717.1826832119	1794.29263430338
ENSG00000064933	505.573252996153	7.47826422128289e-06	0.00144260624623115	0.375499284086421	0.999892838063228	4.65423316379179e-05	not	496.349553907198	552.45839260342	454.737112051844	518.747953422149
ENSG00000064961	1680.36250777018	2.34399759697799e-05	0.00144255462600735	0.273103044383366	0.999892838063228	4.65423316379179e-05	not	1733.9579810837	1526.0284456305	1746.52056140879	1714.94304295774
ENSG00000064989	11.0370110954274	6.76464775073262e-07	0.00144269252788065	0.623063956007166	0.999892838063228	4.65423316379179e-05	not	9.79637277448418	15.0397021579878	6.41766085557037	12.8943085936672
ENSG00000064995	572.043723117988	1.34982856563377e-05	0.00144260400065966	0.292773668552559	0.999892838063228	4.65423316379179e-05	not	601.932682698861	588.553677782591	561.086920515581	536.601611474919
ENSG00000064999	608.615902299068	2.16858402626402e-05	0.00144264535072495	0.97220364638142	0.999892838063228	4.65423316379179e-05	not	601.932682698861	613.619848045903	606.927355198227	611.983723253281
ENSG00000065000	5804.68638849191	-3.72936067419268e-06	0.00144221230713424	0.802912704448137	0.999892838063228	4.65423316379179e-05	not	5997.55710971198	5667.96241994035	5658.54325722576	5894.68276708955
ENSG00000065029	933.756081753451	-6.52069717574112e-06	0.00144251828106655	0.479822638131204	0.999892838063228	4.65423316379179e-05	not	924.124498393007	902.38212947927	967.233171803821	941.284527337705
ENSG00000065054	187.222413079588	-4.51908327320638e-06	0.00144265578657288	0.415122842725385	0.999892838063228	4.65423316379179e-05	not	190.485026170526	164.434076927334	203.531529990946	190.439019229546
ENSG00000065057	147.845920882941	7.40129223540912e-06	0.0014426716255588	0.292934733808976	0.999892838063228	4.65423316379179e-05	not	179.60016753221	139.367906664021	137.521304047937	134.894305287595
ENSG00000065060	2580.03579131188	1.37258285995e-05	0.00144236980205915	0.393499384281036	0.999892838063228	4.65423316379179e-05	not	2571.00361037018	2687.09345222716	2489.13560326765	2572.91049938251
ENSG00000065135	1819.08077868712	-7.5202084259412e-05	0.00144339415834584	0.618885780079971	0.999892838063228	4.65423316379179e-05	not	1811.24047741574	1871.94159526422	1737.35247447227	1855.78856759625
ENSG00000065150	6324.87550080966	1.43144972550179e-05	0.00144227374720649	0.430830262117847	0.999892838063228	4.65423316379179e-05	not	6270.7670615337	6575.35778347228	5991.34481302177	6462.0323452109
ENSG00000065154	1122.68367788233	-4.82401221205904e-05	0.00144288457828167	0.717578151574006	0.999892838063228	4.65423316379179e-05	not	1088.48586383158	1132.99089590175	1140.51001490422	1128.74793689179
ENSG00000065183	700.9833709098	4.83928567392233e-06	0.00144255837434233	0.631720771002915	0.999892838063228	4.65423316379179e-05	not	726.020071175661	699.8474737517	661.935876817401	716.130061894439
ENSG00000065243	2150.78386810176	1.77237821084011e-05	0.00144242827534445	0.621700815638358	0.999892838063228	4.65423316379179e-05	not	2109.48560410559	2241.91826835072	2125.16255188745	2126.56904806327
ENSG00000065268	699.633543307981	2.16276084755798e-05	0.00144263418984014	0.779803951217733	0.999892838063228	4.65423316379179e-05	not	733.639472222482	679.79453754105	672.937581141236	712.162582327157
ENSG00000065308	3031.47917892945	-1.21616061956631e-05	0.00144233553647805	0.460853230087069	0.999892838063228	4.65423316379179e-05	not	3068.44165014121	2898.65192924952	3109.81508887067	3049.00804745638
ENSG00000065320	19.9385058011914	-1.88296975718638e-06	0.00144269084645361	0.312152840724333	0.999892838063228	4.65423316379179e-05	not	13.0618303659789	19.0502894001179	23.8370260349757	23.8048774036933
ENSG00000065328	521.03072310473	-8.73562134846906e-06	0.0014426203838914	0.27232973728346	0.999892838063228	4.65423316379179e-05	not	484.376209405051	506.336639318924	613.345016053797	480.065027641148
ENSG00000065357	324.874108275634	3.19706291524012e-06	0.00144262698055608	0.77563652271383	0.999892838063228	4.65423316379179e-05	not	343.961532970778	296.783455917627	337.385599264271	321.365844949859
ENSG00000065361	146.895928647842	-4.93168395369148e-06	0.00144266584066613	0.337617510530628	0.999892838063228	4.65423316379179e-05	not	145.857105753431	127.33614493763	145.772582290813	168.617881609494
ENSG00000065413	209.046196331839	3.93132607844188e-06	0.00144264875336836	0.509274283049297	0.999892838063228	4.65423316379179e-05	not	210.077771719494	224.592885559285	196.197060441723	205.317067606854
ENSG00000065427	4022.30793291698	2.28901645391543e-07	0.00144223174895792	0.422510813740779	0.999892838063228	4.65423316379179e-05	not	4007.80495062786	4163.99220414156	3921.1907827535	3996.24379414501
ENSG00000065457	516.531148147483	-7.60189793535038e-06	0.00144259877508819	0.989952287803684	0.999892838063228	4.65423316379179e-05	not	549.685361234946	484.278409487208	513.41286844563	518.747953422149
ENSG00000065485	169.946364318559	-1.25672488852408e-05	0.00144268246805658	0.473329717384316	0.999892838063228	4.65423316379179e-05	not	180.688653396041	175.463191843191	154.023860533689	169.609751501315
ENSG00000065491	389.783971217247	1.80917012904444e-06	0.0014426085113076	0.814319339247147	0.999892838063228	4.65423316379179e-05	not	406.005227209178	382.008434812891	382.309225253264	388.812997593657
ENSG00000065518	896.27352212396	-9.6964430117657e-07	0.00144252152353792	0.927953627957015	0.999892838063228	4.65423316379179e-05	not	916.505097346186	871.300078352762	920.475928427522	876.812984369369
ENSG00000065526	3645.76617203595	-5.57447907632851e-06	0.00144225663033559	0.754804001129357	0.999892838063228	4.65423316379179e-05	not	3597.44577996336	3647.62909671732	3608.55901821786	3729.43079324528
ENSG00000065534	166.500675061036	-3.97841752647048e-06	0.00144266009746584	0.444747042661112	0.999892838063228	4.65423316379179e-05	not	146.945591617263	168.444664169464	187.945782198847	162.666662258571
ENSG00000065548	1192.40805924619	1.67719456944922e-05	0.00144254932575968	0.157049507633705	0.999892838063228	4.65423316379179e-05	not	1235.43145544884	1251.30321954459	1070.8325541866	1212.06500780472
ENSG00000065559	541.597224102592	5.30143324276327e-06	0.00144258343502356	0.298795499704143	0.999892838063228	4.65423316379179e-05	not	549.685361234946	577.524562866733	512.496059751977	526.682912556714
ENSG00000065600	134.490652404564	-1.43215611089498e-06	0.00144266442743569	0.760593220996416	0.999892838063228	4.65423316379179e-05	not	140.414676434273	122.322910884968	127.436408417755	147.788613881262
ENSG00000065609	193.015943480956	1.83126934579246e-06	0.00144265055266242	0.749224524222836	0.999892838063228	4.65423316379179e-05	not	186.131082715199	207.547889780232	187.945782198847	190.439019229546
ENSG00000065613	4446.09208776475	1.48869927255614e-05	0.00144228938703919	0.405983031519888	0.999892838063228	4.65423316379179e-05	not	4364.82831396462	4675.34207751315	4375.01108611169	4369.18687346953
ENSG00000065615	574.815646790927	9.4797868511842e-07	0.00144259099258243	0.913962842958408	0.999892838063228	4.65423316379179e-05	not	533.358073277472	620.638375719631	537.249894480606	608.016243685999
ENSG00000065618	173.035135174972	-7.45420680039697e-06	0.0014426637808836	0.169599253147892	0.999892838063228	4.65423316379179e-05	not	163.272879574736	151.399668390411	187.028973505194	190.439019229546
ENSG00000065621	62.4728731228806	1.74847773499057e-06	0.00144268065453728	0.597364158928505	0.999892838063228	4.65423316379179e-05	not	62.0436942383998	70.1852767372766	65.0934172493567	52.5691042664893
ENSG00000065665	195.412001111861	-1.84264363202713e-06	0.00144265524804401	0.570129122505299	0.999892838063228	4.65423316379179e-05	not	163.272879574736	212.561123832895	216.366851702087	189.447149337726
ENSG00000065675	31.7598341652833	7.03531302427701e-07	0.00144268760225689	0.764662552129948	0.999892838063228	4.65423316379179e-05	not	29.3891183234525	37.0979319897033	35.7555390524635	24.7967472955138
ENSG00000065717	128.694517867835	-2.58379467024263e-06	0.00144266546362995	0.582122241935638	0.999892838063228	4.65423316379179e-05	not	125.175874340631	121.320264074435	127.436408417755	140.845524638518
ENSG00000065802	1138.59471573937	3.24793832933689e-05	0.00144267077727576	0.0420135020258354	0.999892838063228	4.65423316379179e-05	not	1173.38776121044	1239.2714578182	1050.66276292624	1091.05688100261
ENSG00000065809	37.5222678313265	-1.24311977579592e-06	0.0014426870083823	0.609846425185101	0.999892838063228	4.65423316379179e-05	not	43.539434553263	26.0688170738456	46.7572433762984	33.7235763218988
ENSG00000065833	387.791627903758	1.16641125394595e-05	0.00144263162641182	0.11449944219283	0.999892838063228	4.65423316379179e-05	not	422.332515166651	409.079898697269	367.640286154817	352.113811596296
ENSG00000065882	3160.72074954646	-4.23358881893834e-06	0.00144236077262678	0.785335258328953	0.999892838063228	4.65423316379179e-05	not	3128.30837265195	3152.32157231425	3011.71655864981	3350.53649456983
ENSG00000065883	1403.7098910673	4.05934473779198e-06	0.001442446582461	0.763760702508848	0.999892838063228	4.65423316379179e-05	not	1421.56253816404	1408.71876879819	1412.80219691914	1371.75606038782
ENSG00000065911	5646.13174784246	7.74579566842336e-06	0.00144217622539403	0.0342587760641637	0.999892838063228	4.65423316379179e-05	not	5782.03690867333	5950.70882051052	5345.91149269012	5505.86976949589
ENSG00000065923	2898.33725173406	-0.000102096676862411	0.00144412837702776	0.318309650803226	0.999892838063228	4.65423316379179e-05	not	2765.84257999603	2904.66781011272	2999.79804563232	2923.04057119517
ENSG00000065970	1090.12529867283	-8.42681402353545e-05	0.00144372134497408	0.952906929085221	0.999892838063228	4.65423316379179e-05	not	1061.27371723579	1114.94325331216	1100.17043238349	1084.11379175986
ENSG00000065978	13041.8207075708	1.79832848563284e-05	0.00144207226723623	0.416700290057058	0.999892838063228	4.65423316379179e-05	not	13161.9710654514	13266.0199501558	12644.6255028609	13094.6663118149
ENSG00000065989	311.256362326446	-6.86159472359132e-06	0.0014426350569573	0.327150252625489	0.999892838063228	4.65423316379179e-05	not	316.749386374988	274.725226085911	328.217512327742	325.333324517141
ENSG00000066027	814.572667125954	1.68136113732866e-05	0.00144258402989712	0.117885852710899	0.999892838063228	4.65423316379179e-05	not	860.992318290776	853.252435763176	742.615041858858	801.430872591007
ENSG00000066044	1969.55323982234	-1.33553031840903e-06	0.00144238387919156	0.823312589938308	0.999892838063228	4.65423316379179e-05	not	1926.61997898189	1991.25656571759	2001.3933782443	1958.94303634559
ENSG00000066056	19.5579514245195	4.4489333737583e-08	0.00144269038918286	0.982662787780367	0.999892838063228	4.65423316379179e-05	not	14.1503162298105	25.0661702633131	20.169791260364	18.8455279445905
ENSG00000066084	3118.85116834746	-6.74124202577753e-06	0.00144228330669321	0.904088326341698	0.999892838063228	4.65423316379179e-05	not	3109.80411296681	3143.29775101946	3109.81508887067	3112.48772053289
ENSG00000066117	2972.82303003652	-3.96462957759365e-07	0.00144228771786839	0.991019714609739	0.999892838063228	4.65423316379179e-05	not	2940.00031820908	3003.92984435544	2966.79293266082	2980.56902492076
ENSG00000066135	640.260876478919	3.9705601242126e-06	0.0014425620974194	0.688933045793517	0.999892838063228	4.65423316379179e-05	not	646.560603115956	652.723073656672	640.849276863384	620.910552279666
ENSG00000066136	1069.21345531105	7.71175699240548e-06	0.00144249927255344	0.52781054101999	0.999892838063228	4.65423316379179e-05	not	1102.63618006139	1075.8400277014	1046.99552815162	1051.38208532979
ENSG00000066230	27.3218503878595	7.61434664719751e-07	0.00144268874205341	0.724825556765054	0.999892838063228	4.65423316379179e-05	not	35.920033506442	22.0582298317155	27.5042608095873	23.8048774036933
ENSG00000066248	378.086909174539	-1.98016611536303e-06	0.00144261003336328	0.665754066210722	0.999892838063228	4.65423316379179e-05	not	371.173679566567	369.976673086501	381.392416559611	389.804867485477
ENSG00000066279	3980.06350619145	-2.24567705404913e-05	0.00144238491199122	0.184650266004367	0.999892838063228	4.65423316379179e-05	not	3700.85193702736	4033.64811877234	4132.97359098732	4052.78037797878
ENSG00000066322	1808.779308345	6.37266983709852e-06	0.00144240145874186	0.863199017613578	0.999892838063228	4.65423316379179e-05	not	1804.70956223275	1827.82513560079	1779.5256743803	1823.05686116618
ENSG00000066379	131.684214520116	3.77210719030643e-06	0.00144266604222508	0.429568492327782	0.999892838063228	4.65423316379179e-05	not	145.857105753431	133.352025800825	126.519599724102	121.008126802107
ENSG00000066405	11.3973348133834	-2.18738495915707e-06	0.00144269342263676	0.103665626807787	0.999892838063228	4.65423316379179e-05	not	3.26545759149473	10.0264681053252	17.4193651794053	14.8780483773083
ENSG00000066422	1171.03199701915	2.78698612234092e-06	0.00144248153944364	0.823489465057774	0.999892838063228	4.65423316379179e-05	not	1163.59138843595	1193.1497045337	1133.175545355	1194.21134975195
ENSG00000066427	1190.31617226812	2.29516729148121e-06	0.00144248260064804	0.853940492315173	0.999892838063228	4.65423316379179e-05	not	1152.70652979764	1240.27410462873	1190.93449305513	1177.349561591
ENSG00000066455	1132.61499582892	1.96007214322538e-05	0.00144254831280182	0.0661497910995394	0.999892838063228	4.65423316379179e-05	not	1174.47624707427	1211.19734712329	1061.66446725007	1083.12192186804
ENSG00000066557	532.123836138442	3.44039025777348e-06	0.00144258639697507	0.984920130240509	0.999892838063228	4.65423316379179e-05	not	533.358073277472	531.402809582237	503.327972815448	560.406488878612
ENSG00000066583	443.095238171509	4.91583641398668e-06	0.00144260769592955	0.814634850942787	0.999892838063228	4.65423316379179e-05	not	477.845294222062	418.103719992062	452.903494664538	423.528443807376
ENSG00000066629	533.938971853133	2.74303309423662e-06	0.00144258028234986	0.71539887647935	0.999892838063228	4.65423316379179e-05	not	536.623530868967	546.442511740225	517.080103220242	535.609741583099
ENSG00000066651	434.807699283274	9.73501774497484e-06	0.00144261987325728	0.25727018832509	0.999892838063228	4.65423316379179e-05	not	451.721633490104	461.21753284496	386.893268721528	439.398362076505
ENSG00000066654	698.096904975448	-7.35504767235456e-06	0.00144256546377553	0.364324917400931	0.999892838063228	4.65423316379179e-05	not	643.295145524461	706.866001425428	714.193972355617	728.032500596286
ENSG00000066697	851.474450756586	3.31492033273879e-06	0.00144252650363577	0.768431107901942	0.999892838063228	4.65423316379179e-05	not	874.054148656755	845.231261278916	830.628676449537	855.983716641137
ENSG00000066735	87.2891460361901	-2.21207709289546e-06	0.00144267497050441	0.567819982427898	0.999892838063228	4.65423316379179e-05	not	89.2558408341892	76.2011576004717	94.4312954462498	89.2682902638497
ENSG00000066739	1773.02670743007	6.3062383096935e-06	0.00144240834809184	0.668197184398591	0.999892838063228	4.65423316379179e-05	not	1770.96650045397	1812.7854334428	1779.5256743803	1728.82922144322
ENSG00000066777	4485.7763434526	2.45818722176994e-05	0.00144232940157929	0.292729797150087	0.999892838063228	4.65423316379179e-05	not	4467.14598516478	4688.37648605007	4353.92448615767	4433.65841643787
ENSG00000066827	281.490900576106	-6.90702766494403e-06	0.00144263780660977	0.368092923609334	0.999892838063228	4.65423316379179e-05	not	266.679036638736	269.711992033248	297.962825437196	291.609748195243
ENSG00000066855	2187.77001888915	1.85749474343499e-05	0.00144243555995814	0.267531147345515	0.999892838063228	4.65423316379179e-05	not	2188.9450721653	2301.07443017214	2083.90616067307	2177.15441254611
ENSG00000066923	1056.3153669823	-1.18672410387991e-05	0.00144251799138928	0.329464599873102	0.999892838063228	4.65423316379179e-05	not	1041.68097168682	1009.66533820625	1105.67128454541	1068.24387349074
ENSG00000066926	777.077907720541	5.17751464050075e-07	0.00144254773713972	0.960701375034676	0.999892838063228	4.65423316379179e-05	not	751.055246043787	805.125388857615	740.781424471552	811.349571509212
ENSG00000066933	1253.13471883517	-1.37184759202407e-06	0.00144246320044588	0.914905646593029	0.999892838063228	4.65423316379179e-05	not	1233.25448372117	1265.34027489204	1253.27748422353	1260.66663250392
ENSG00000067057	2130.31082671867	-4.81825520218487e-06	0.00144239440592734	0.87390754351407	0.999892838063228	4.65423316379179e-05	not	2205.27236012277	2039.38361262315	2112.32723017631	2164.26010395245
ENSG00000067064	661.582725647781	-1.40091519683649e-05	0.00144258951094744	0.899759109460653	0.999892838063228	4.65423316379179e-05	not	669.418806256419	659.7416013304	654.601407268178	662.569087736129
ENSG00000067066	960.548096003062	9.66870565084409e-07	0.00144251891031086	0.778475700441662	0.999892838063228	4.65423316379179e-05	not	904.531752844039	998.636223290392	958.065084867292	980.959323010527
ENSG00000067082	2692.34223801074	-8.5339263091083e-06	0.00144263127197569	0.249881650951029	0.999892838063228	4.65423316379179e-05	not	2663.52490879586	2421.39204743604	3088.72848891666	2595.72350689439
ENSG00000067113	177.689558475319	2.84981185543568e-07	0.00144265485763851	0.870596440621936	0.999892838063228	4.65423316379179e-05	not	169.803794757726	189.500247190647	189.779399586152	161.67479236675
ENSG00000067141	31.1698841052554	-2.42737662805219e-06	0.00144268853892169	0.297184023846712	0.999892838063228	4.65423316379179e-05	not	29.3891183234525	23.060876642248	38.5059651334222	33.7235763218988
ENSG00000067167	4658.20544210668	-2.31311381622178e-06	0.00144229908679719	0.75226940775748	0.999892838063228	4.65423316379179e-05	not	4408.36774851788	4843.78674168261	4596.87878997569	4783.78848825053
ENSG00000067177	962.334260539509	7.8181516993526e-06	0.00144251930175569	0.34061091770367	0.999892838063228	4.65423316379179e-05	not	995.964565405891	985.601814753469	907.640606716382	960.130055282295
ENSG00000067182	3597.03264008987	-2.10523962452718e-05	0.00144234948707598	0.227540938045793	0.999892838063228	4.65423316379179e-05	not	3587.64940718887	3428.04944521069	3745.16351357214	3627.26819438776
ENSG00000067191	92.0144709775435	1.30502657288188e-06	0.00144267812385018	0.712473421139251	0.999892838063228	4.65423316379179e-05	not	105.583128791663	85.2249788952644	64.1766085557038	113.073167667543
ENSG00000067208	793.984934191557	5.95233517121252e-06	0.00144255238641839	0.565375680270378	0.999892838063228	4.65423316379179e-05	not	765.205562273597	854.255082573709	796.706754784379	759.772337134543
ENSG00000067221	152.140211211586	1.4848694497903e-06	0.00144266096899375	0.767036355069171	0.999892838063228	4.65423316379179e-05	not	168.715308893894	142.375847095618	158.607904001954	138.861784854877
ENSG00000067225	19934.9450935766	-1.15347653968866e-05	0.00144221004782531	0.546302125118586	0.999892838063228	4.65423316379179e-05	not	20442.8530086208	18976.0935361385	20894.0701283498	19426.7637011973
ENSG00000067248	856.857407137696	9.08503050417611e-06	0.00144255314954687	0.39269145532764	0.999892838063228	4.65423316379179e-05	not	828.337742375829	934.466827416311	820.543780819355	844.08127793929
ENSG00000067334	1202.43301994101	2.12111198139057e-05	0.00144255139002989	0.0937145068306885	0.999892838063228	4.65423316379179e-05	not	1231.07751199351	1288.40115153429	1150.5949105344	1139.65850570182
ENSG00000067365	199.600367429318	1.58396971455858e-06	0.0014426502694109	0.782567241640225	0.999892838063228	4.65423316379179e-05	not	218.785658630147	187.494953569582	189.779399586152	202.341457931393
ENSG00000067369	2161.53576821327	-1.81510242737152e-06	0.00144235914400187	0.786214408327875	0.999892838063228	4.65423316379179e-05	not	2131.25532138222	2164.71446393972	2194.84001260507	2155.33327492606
ENSG00000067445	220.454167990412	4.32059226312074e-07	0.00144264571579208	0.943690112879128	0.999892838063228	4.65423316379179e-05	not	212.254743447157	230.60876642248	235.619834268798	203.333327823213
ENSG00000067533	419.45985779178	1.23593986879195e-05	0.00144262932156294	0.473893354570514	0.999892838063228	4.65423316379179e-05	not	449.544661762441	416.098426370997	401.562207819975	410.634135213709
ENSG00000067560	3813.01178596435	2.37791715158546e-05	0.00144233499038706	0.191134472585504	0.999892838063228	4.65423316379179e-05	not	3871.74421764891	3951.43108030867	3673.65243546721	3755.21941043261
ENSG00000067596	1123.04731028546	-2.91294078348404e-06	0.00144248444547399	0.812415524648292	0.999892838063228	4.65423316379179e-05	not	1111.34406697204	1118.95384055429	1109.33851932002	1152.55281429548
ENSG00000067606	381.242847165282	5.70988958577034e-06	0.00144262024157873	0.907107336165971	0.999892838063228	4.65423316379179e-05	not	402.739769617683	363.960792223306	357.555390524635	400.715436295503
ENSG00000067704	2693.12352745458	2.34549804987544e-05	0.00144244820383781	0.577983686892306	0.999892838063228	4.65423316379179e-05	not	2675.49825329801	2778.33431198562	2565.23072484084	2753.43081969385
ENSG00000067715	508.634275894618	1.61705073160223e-05	0.0014426388087326	0.0516516186741687	0.999892838063228	4.65423316379179e-05	not	520.296242911493	579.529856487798	443.735407728009	490.975596451174
ENSG00000067798	425.713778965279	-1.00846976168015e-05	0.00144261950546187	0.221912926764896	0.999892838063228	4.65423316379179e-05	not	386.412481660209	419.106366802594	451.986685970885	445.349581427428
ENSG00000067829	642.657977641388	-6.92812226095545e-06	0.00144257213945619	0.468020265980684	0.999892838063228	4.65423316379179e-05	not	633.498772749977	617.630435288034	686.68971154603	632.812990981513
ENSG00000067836	50.3041720736259	-2.84141974766632e-06	0.001442684779898	0.3266717458964	0.999892838063228	4.65423316379179e-05	not	38.0970052341051	50.1323405266261	49.5076694572572	63.4796730765154
ENSG00000067840	14.8785222593771	-9.1017885287704e-07	0.0014426915937782	0.570346333316774	0.999892838063228	4.65423316379179e-05	not	10.8848586383158	15.0397021579878	13.7521304047937	19.8373978364111
ENSG00000067900	2840.80078307524	9.16576599093773e-06	0.00144239573922985	0.465596468400918	0.999892838063228	4.65423316379179e-05	not	2751.69226376622	3027.99336780822	2698.16798542052	2885.34951530599
ENSG00000067955	975.024370451819	7.64247418738624e-06	0.00144251886698304	0.696945508440341	0.999892838063228	4.65423316379179e-05	not	966.575447082439	1006.65739777465	936.978484913275	989.886152036912
ENSG00000067992	274.054142468688	-4.40742377831851e-06	0.00144263954055315	0.498117749833546	0.999892838063228	4.65423316379179e-05	not	241.64386177061	285.754341001769	297.046016743543	271.772350358831
ENSG00000068001	227.540573683223	-5.46962998027079e-06	0.00144264970840811	0.364134844957283	0.999892838063228	4.65423316379179e-05	not	217.697172766315	212.561123832895	220.034086476699	259.869911656985
ENSG00000068024	295.727997357115	-1.14503308244712e-06	0.00144262888943419	0.86753834575117	0.999892838063228	4.65423316379179e-05	not	301.510584281346	284.751694191236	284.210695032402	312.439015923474
ENSG00000068028	192.460923396223	8.64995038393911e-07	0.00144265044757523	0.880188672254778	0.999892838063228	4.65423316379179e-05	not	182.865625123705	205.542596159167	187.028973505194	194.406498796828
ENSG00000068078	25.5242036981546	-8.39689912101204e-07	0.00144268926852047	0.681898368120765	0.999892838063228	4.65423316379179e-05	not	29.3891183234525	18.0476425895854	22.9202173413228	31.7398365382577
ENSG00000068079	236.069223659518	5.68046445926295e-06	0.00144265610060604	0.988836558619439	0.999892838063228	4.65423316379179e-05	not	275.386923549388	197.521421674907	227.368556025922	243.999993387856
ENSG00000068097	1103.52329224051	3.81221316402046e-06	0.0014425003816518	0.749893980157914	0.999892838063228	4.65423316379179e-05	not	1090.66283555924	1137.00148314388	1049.74595423258	1136.68289602635
ENSG00000068120	1197.21701853777	6.5040318085042e-06	0.00144250050282666	0.590525698745783	0.999892838063228	4.65423316379179e-05	not	1275.70543241061	1158.05706616506	1206.52024084723	1148.5853347282
ENSG00000068137	501.942852932697	-6.31489438170858e-06	0.001442604302249	0.451083182762409	0.999892838063228	4.65423316379179e-05	not	526.827158094482	445.17518387644	529.915424931382	505.853644828482
ENSG00000068305	727.172634166143	-5.92128988538461e-05	0.00144315439634048	0.735183440498718	0.999892838063228	4.65423316379179e-05	not	704.250353899029	732.934818499274	756.367172263651	715.138192002619
ENSG00000068308	1108.34826211973	-1.30365014250818e-07	0.00144248819781602	0.989235219617707	0.999892838063228	4.65423316379179e-05	not	1076.51251932943	1139.00677676495	1113.92256278829	1103.95118959628
ENSG00000068323	1426.83496523553	1.28752551584738e-07	0.00144247513250574	0.992578524817741	0.999892838063228	4.65423316379179e-05	not	1486.87168999393	1367.61024956636	1366.04495354284	1486.81296783901
ENSG00000068354	231.097580538695	5.01221383621208e-06	0.00144264685099085	0.416524709737078	0.999892838063228	4.65423316379179e-05	not	242.732347634441	241.637881338338	234.703025575145	205.317067606854
ENSG00000068366	2191.00938860791	2.36216528351243e-05	0.00144245855512827	0.173327087775366	0.999892838063228	4.65423316379179e-05	not	2243.36936535688	2277.01090671936	2078.40530851115	2165.25197384427
ENSG00000068383	753.364261840977	3.13048649437489e-05	0.00144271298946456	0.669959335772455	0.999892838063228	4.65423316379179e-05	not	789.152251277892	739.953346173001	720.611633211188	763.739816701826
ENSG00000068394	434.524236422319	4.41256990806884e-07	0.00144259847605384	0.89278110415637	0.999892838063228	4.65423316379179e-05	not	441.92526071562	432.140775339517	422.648807773992	441.382101860146
ENSG00000068400	882.597873470511	-9.42341193162511e-06	0.00144254016077891	0.394570392591034	0.999892838063228	4.65423316379179e-05	not	891.46992247806	825.178325068266	901.222945860811	912.520300474909
ENSG00000068438	454.117735055192	8.62593176351268e-06	0.00144260751277835	0.352054863274926	0.999892838063228	4.65423316379179e-05	not	480.022265949725	464.225473276558	443.735407728009	428.487793266479
ENSG00000068489	5425.73534282794	-1.2267868809692e-05	0.00144222601429575	0.512175684565746	0.999892838063228	4.65423316379179e-05	not	5218.20123120857	5496.50981533929	5423.84023165062	5564.3900931133
ENSG00000068650	1784.18141962608	-1.06382963699438e-05	0.00144241504404928	0.468704364160048	0.999892838063228	4.65423316379179e-05	not	1764.43558527098	1740.59486308446	1811.61397865815	1820.08125149071
ENSG00000068654	3001.4489969958	-1.71846610200979e-05	0.00144237096850868	0.295937835149362	0.999892838063228	4.65423316379179e-05	not	2899.72634124732	2964.82661874467	2973.21059351639	3168.03243447485
ENSG00000068697	939.220678631519	3.80240102742889e-06	0.00144251487432807	0.820474088978206	0.999892838063228	4.65423316379179e-05	not	956.779074307955	935.469474226843	958.065084867292	906.569081123985
ENSG00000068724	537.040175944888	-1.86400178185565e-06	0.0014425794123891	0.646942731254878	0.999892838063228	4.65423316379179e-05	not	535.535045005135	519.371047855846	554.669259660011	538.58535125856
ENSG00000068745	835.3448870017	1.03832152883886e-06	0.00144252630482322	0.925778256872863	0.999892838063228	4.65423316379179e-05	not	842.488058605639	833.199499552526	819.626972125702	846.065017722932
ENSG00000068784	452.344287655599	5.64420781259578e-06	0.00144260329608587	0.379562307323429	0.999892838063228	4.65423316379179e-05	not	473.491350766735	465.22812008709	414.397529531116	456.260150237454
ENSG00000068796	2091.81179722346	9.11804536210171e-06	0.00144240776614827	0.701117820493382	0.999892838063228	4.65423316379179e-05	not	2024.58370672673	2197.80180868729	2085.73977806037	2059.12189541947
ENSG00000068831	15.8558821533409	2.55587073521491e-07	0.00144269142429058	0.876296054961386	0.999892838063228	4.65423316379179e-05	not	22.8582031404631	10.0264681053252	14.6689390984466	15.8699182691288
ENSG00000068878	2542.9606329088	1.95662463578472e-05	0.00144241565840438	0.297721903994587	0.999892838063228	4.65423316379179e-05	not	2572.09209623401	2633.95317126894	2404.78920345158	2561.00806068067
ENSG00000068885	431.250840865719	1.01624541559923e-06	0.00144260284968548	0.995314881029917	0.999892838063228	4.65423316379179e-05	not	436.482831396462	426.124894476322	454.737112051844	407.658525538247
ENSG00000068903	897.780942737184	-8.01895597469599e-06	0.00144254124081214	0.723665833644445	0.999892838063228	4.65423316379179e-05	not	954.602102580291	862.276257057969	862.716980727389	911.528430583088
ENSG00000068912	919.559960584539	2.88030646989747e-05	0.00144266068724012	0.75884828136755	0.999892838063228	4.65423316379179e-05	not	902.354781116376	918.42447844779	900.306137167158	957.154445606833
ENSG00000068971	214.520246738709	7.14527450102149e-07	0.00144264630425783	0.905425738149371	0.999892838063228	4.65423316379179e-05	not	213.343229310989	218.57700469609	198.030677829029	228.130075118727
ENSG00000068976	9.49551004643993	1.98446554435714e-07	0.00144269269713771	0.881017995827695	0.999892838063228	4.65423316379179e-05	not	8.7078869106526	11.0291149158577	7.33446954922328	10.9105688100261
ENSG00000069011	83.9501880844301	-2.04378957259951e-06	0.00144267631969897	0.584208075597808	0.999892838063228	4.65423316379179e-05	not	87.078869106526	72.1905703583416	97.1817215272085	79.3495913456442
ENSG00000069020	16.7362938737905	-1.83651190509568e-06	0.00144269153855518	0.285113777319883	0.999892838063228	4.65423316379179e-05	not	13.0618303659789	13.0344085369228	22.0034086476699	18.8455279445905
ENSG00000069248	889.77446452614	4.07342621860385e-06	0.0014425290271204	0.712791104717768	0.999892838063228	4.65423316379179e-05	not	931.743899439828	869.294784731697	854.465702484513	903.593471448524
ENSG00000069275	7071.14619613137	-5.40907351280239e-06	0.0014421095182998	0.970374238851252	0.999892838063228	4.65423316379179e-05	not	6971.75195784124	7160.90352082327	7075.92949761316	7075.99980824782
ENSG00000069329	2083.66191202273	2.04078274312709e-05	0.0014424675944304	0.702305809684522	0.999892838063228	4.65423316379179e-05	not	1979.95578630964	2147.66946816066	2126.0793605811	2080.94303303952
ENSG00000069345	1318.74622389001	1.03712108333438e-05	0.00144249147509111	0.413265945072342	0.999892838063228	4.65423316379179e-05	not	1288.76726277659	1409.72141560873	1300.95153629348	1275.54468088123
ENSG00000069399	377.157762021957	4.81935565102485e-07	0.00144261125523188	0.547591756000191	0.999892838063228	4.65423316379179e-05	not	357.023363336757	375.992553949696	375.891564397693	399.723566403683
ENSG00000069424	61.2502880920064	-7.13047905604223e-07	0.00144268135211117	0.819416255206657	0.999892838063228	4.65423316379179e-05	not	62.0436942383998	57.1508682003538	50.4244781509101	75.382111778362
ENSG00000069482	18.65721473715	-6.87806304228126e-07	0.00144269048337832	0.705123454468572	0.999892838063228	4.65423316379179e-05	not	18.5042596851368	16.0423489685204	19.2529825667111	20.8292677282316
ENSG00000069493	153.853055590515	2.16152212144964e-06	0.00144265982871989	0.648267782258959	0.999892838063228	4.65423316379179e-05	not	149.122563344926	168.444664169464	154.023860533689	143.82113431398
ENSG00000069509	172.065480246114	2.41548193231455e-06	0.00144265540776603	0.656588985906298	0.999892838063228	4.65423316379179e-05	not	182.865625123705	171.452604601061	161.358330082912	172.585361176776
ENSG00000069667	95.0176847688498	-3.78773056565177e-06	0.0014426752452644	0.344131450850824	0.999892838063228	4.65423316379179e-05	not	79.459468059705	94.2488001900571	96.2649128335556	110.097557992081
ENSG00000069696	13.8491224707873	-1.11070998802765e-06	0.00144269193100406	0.472197115798399	0.999892838063228	4.65423316379179e-05	not	14.1503162298105	9.0238212947927	18.3361738730582	13.8861784854877
ENSG00000069702	951.806842516056	3.65532567226911e-05	0.00144274011087787	0.182468546925876	0.999892838063228	4.65423316379179e-05	not	978.548791584586	1003.64945734305	896.638902392547	928.390218744037
ENSG00000069849	1773.7238174213	3.87688534501938e-05	0.00144265924945923	0.0896872609233282	0.999892838063228	4.65423316379179e-05	not	1878.7266009733	1817.79866749546	1693.34565717693	1705.02434403953
ENSG00000069869	2109.83832048538	-2.37717699113539e-05	0.00144246590588879	0.339979098704597	0.999892838063228	4.65423316379179e-05	not	2143.22866588437	2170.73034480291	2020.64636081102	2104.74791044321
ENSG00000069943	183.927031097919	8.64686722396008e-06	0.00144266527002636	0.190846102135798	0.999892838063228	4.65423316379179e-05	not	188.308054442862	210.55583021183	162.275138776565	174.569100960417
ENSG00000069956	3290.9749579262	2.32831506387962e-05	0.00144240895530106	0.0751153652753113	0.999892838063228	4.65423316379179e-05	not	3313.35096950331	3522.29824540075	3087.811680223	3240.43893657775
ENSG00000069966	436.036007775478	6.84325777184296e-06	0.00144260993222724	0.959538024796965	0.999892838063228	4.65423316379179e-05	not	433.217373804967	437.15400939218	461.154772907414	412.61787499735
ENSG00000069974	207.168102793869	-7.655454615923e-07	0.00144264704891691	0.895366277699491	0.999892838063228	4.65423316379179e-05	not	216.608686902483	194.513481243309	206.281956071905	211.268286957778
ENSG00000069998	612.044674233451	1.05261978022414e-05	0.00144258932278288	0.353015391145882	0.999892838063228	4.65423316379179e-05	not	666.153348664924	601.588086319513	592.25841609978	588.178845849588
ENSG00000070010	956.428905682289	1.52784986771048e-05	0.00144259285380025	0.612648599844033	0.999892838063228	4.65423316379179e-05	not	1060.18523137195	888.345074131815	986.486154370532	890.699162854856
ENSG00000070018	1485.11323030518	3.91582615467198e-06	0.00144243715045237	0.775800101215944	0.999892838063228	4.65423316379179e-05	not	1491.22563344926	1500.96227536719	1448.5577359716	1499.70727643268
ENSG00000070019	29.0147022354765	8.65452950973039e-07	0.00144268807640532	0.703801666523888	0.999892838063228	4.65423316379179e-05	not	29.3891183234525	32.0846979370407	23.8370260349757	30.7479666464371
ENSG00000070047	874.527015298869	-1.06974733375592e-05	0.00144256000157581	0.31836196019289	0.999892838063228	4.65423316379179e-05	not	877.31960624825	812.143916531343	854.465702484513	954.178835931372
ENSG00000070061	2172.63630065773	-1.40108867073907e-05	0.00144239684477784	0.153421593500227	0.999892838063228	4.65423316379179e-05	not	2218.33419048875	2270.99502585616	2063.7363694127	2137.47961687329
ENSG00000070081	450.954851746974	5.73231082812672e-05	0.00144317111689129	0.837792352378127	0.999892838063228	4.65423316379179e-05	not	456.07557694543	438.156656202712	484.074990248737	425.512183591017
ENSG00000070087	2117.18749681963	-2.22076326814907e-06	0.00144236160642446	0.207440961841775	0.999892838063228	4.65423316379179e-05	not	2203.09538839511	2155.69064264492	2063.7363694127	2046.2275868258
ENSG00000070159	705.491122193661	-1.84114692602388e-05	0.00144260741293365	0.555844172934072	0.999892838063228	4.65423316379179e-05	not	672.684263847913	708.871295046493	724.278867985799	716.130061894439
ENSG00000070214	1071.12458672133	7.71114572293309e-05	0.00144352309378466	0.443259733443318	0.999892838063228	4.65423316379179e-05	not	1068.89311828261	1121.96178098589	1044.24510207067	1049.39834554614
ENSG00000070269	217.011693578064	-4.8232789687989e-06	0.00144264788620636	0.426553494289004	0.999892838063228	4.65423316379179e-05	not	210.077771719494	203.537302538102	228.285364719575	226.146335335086
ENSG00000070366	867.358409526114	-7.59503719396701e-06	0.00144253213960228	0.495693343119261	0.999892838063228	4.65423316379179e-05	not	841.399572741808	855.257729384241	904.890180635423	867.886155342984
ENSG00000070367	1668.69549118287	7.16942920363609e-06	0.00144241922478842	0.617470970558512	0.999892838063228	4.65423316379179e-05	not	1668.6488292538	1710.51545876848	1652.08926596254	1643.52841074666
ENSG00000070371	497.829780331083	5.42516803927452e-06	0.00144259244459358	0.530849892172215	0.999892838063228	4.65423316379179e-05	not	512.676841864672	508.341932939989	469.40605115029	500.894295369379
ENSG00000070404	149.039388355332	-1.45944978876429e-06	0.00144266128357344	0.448022738751079	0.999892838063228	4.65423316379179e-05	not	154.564992664084	127.33614493763	159.524712695606	154.731703124006
ENSG00000070413	1289.30040259771	-6.24731708424342e-06	0.00144246919306508	0.629567060473976	0.999892838063228	4.65423316379179e-05	not	1293.12120623191	1251.30321954459	1330.28941449037	1282.48777012397
ENSG00000070423	970.513125846163	6.07314599911314e-06	0.00144251740168389	0.662990637471047	0.999892838063228	4.65423316379179e-05	not	1009.02639577187	958.530350869091	930.560824057704	983.934932685988
ENSG00000070444	730.934927127015	2.86709714889063e-05	0.00144268577705708	0.744635171754565	0.999892838063228	4.65423316379179e-05	not	760.851618818271	717.895116341286	728.862911454064	716.130061894439
ENSG00000070476	982.723275944277	8.35213919175409e-06	0.00144253861868175	0.449270959770026	0.999892838063228	4.65423316379179e-05	not	1020.99974027402	992.620342427197	896.638902392547	1020.63411868335
ENSG00000070495	361.91149540876	-9.8752701587058e-06	0.00144263174470234	0.293254036662573	0.999892838063228	4.65423316379179e-05	not	327.634245013304	359.950204981175	384.14284264057	375.91868899999
ENSG00000070501	218.729927586873	-4.5135265698611e-06	0.00144264827168712	0.450454722184958	0.999892838063228	4.65423316379179e-05	not	195.927455489684	221.584945127687	228.285364719575	229.121945010548
ENSG00000070540	264.972414701055	-1.4144518107294e-05	0.00144267002684195	0.4053816890553	0.999892838063228	4.65423316379179e-05	not	260.148121455746	293.775515486029	253.039199448203	252.926822414241
ENSG00000070610	961.422607085222	-6.2440157520265e-06	0.00144251240133087	0.786061900816681	0.999892838063228	4.65423316379179e-05	not	951.336644988797	955.522410437494	984.652536983226	954.178835931372
ENSG00000070614	3138.58743325741	-1.55274014535914e-05	0.00144235281351847	0.350496906770407	0.999892838063228	4.65423316379179e-05	not	3177.29023652437	2973.85044003946	3226.24979296459	3176.95926350123
ENSG00000070669	256.389934535496	3.53816566000365e-06	0.00144263939640712	0.566250912207099	0.999892838063228	4.65423316379179e-05	not	277.563895277052	251.664349443663	237.453451656104	258.878041765164
ENSG00000070718	376.6115303149	1.95402988224649e-06	0.0014426195966812	0.411349310132976	0.999892838063228	4.65423316379179e-05	not	353.757905745262	429.132834907919	357.555390524635	365.999990081784
ENSG00000070731	14.0851784627305	3.35169511177779e-07	0.0014426917215351	0.831011960116202	0.999892838063228	4.65423316379179e-05	not	19.5927455489684	10.0264681053252	12.8353217111407	13.8861784854877
ENSG00000070756	43219.2702373135	3.96487170558904e-05	0.00144223134841495	0.0856280529469874	0.999892838063228	4.65423316379179e-05	not	44359.0644087282	44402.2140044327	40993.2671193026	43122.5354167903
ENSG00000070759	174.658836272213	-2.43271579326974e-06	0.00144265557180476	0.651540593407971	0.999892838063228	4.65423316379179e-05	not	179.60016753221	159.420842874671	187.028973505194	172.585361176776
ENSG00000070761	275.485889535197	-3.40589290286623e-06	0.00144263355188448	0.450347428939361	0.999892838063228	4.65423316379179e-05	not	260.148121455746	268.709345222716	293.378781968931	279.707309493396
ENSG00000070770	1095.04129156964	9.21798915454779e-06	0.00144254879352717	0.353703898946827	0.999892838063228	4.65423316379179e-05	not	1041.68097168682	1215.20793436542	1009.40637171185	1113.86988851448
ENSG00000070778	1060.12373661033	-4.75105563047638e-06	0.00144249882071931	0.645980304522655	0.999892838063228	4.65423316379179e-05	not	1075.4240334656	1073.83473408033	1013.07360648647	1078.16257240894
ENSG00000070785	453.772112058445	4.42664823620886e-05	0.00144293533153821	0.224647681015509	0.999892838063228	4.65423316379179e-05	not	484.376209405051	470.241354139753	441.901790340703	418.569094348273
ENSG00000070814	3665.84649574979	-4.91006514755823e-06	0.00144224745910918	0.78505672616952	0.999892838063228	4.65423316379179e-05	not	3686.70162079754	3605.51793067495	3712.15840060064	3659.00803092602
ENSG00000070831	163.639736754598	-1.29052708910284e-06	0.00144265737312482	0.0553136947695871	0.999892838063228	4.65423316379179e-05	not	131.706789523621	152.402315200943	187.945782198847	182.504060094982
ENSG00000070882	904.21906581515	-1.98821773455149e-05	0.00144258253580566	0.780017136520916	0.999892838063228	4.65423316379179e-05	not	899.089323524881	893.358308184477	903.97337194177	920.455259609473
ENSG00000070950	640.837448060027	8.30968713305344e-06	0.00144257473521459	0.395570252069594	0.999892838063228	4.65423316379179e-05	not	638.941202069135	682.802477972648	632.597998620508	609.008113577819
ENSG00000070961	1712.84302288575	1.28585558182202e-05	0.00144245056982302	0.360124603265764	0.999892838063228	4.65423316379179e-05	not	1747.01981144968	1759.64515248458	1730.9348136167	1613.77231399204
ENSG00000071051	263.193962395753	1.0546709610216e-05	0.00144265347320579	0.416898990351078	0.999892838063228	4.65423316379179e-05	not	283.00632459621	266.704051601651	252.12239075455	250.9430826306
ENSG00000071054	4204.11721868422	-1.10238608221367e-05	0.00144226600846323	0.818015180379018	0.999892838063228	4.65423316379179e-05	not	4114.47656528335	4331.4342215005	4141.2248692302	4229.33321872284
ENSG00000071073	9.55034105410136	-1.39256693937368e-06	0.00144269308483493	0.280416684467224	0.999892838063228	4.65423316379179e-05	not	5.44242931915788	8.02117448426018	12.8353217111407	11.9024387018466
ENSG00000071082	4185.0252610421	2.05414621229523e-05	0.00144230205565956	0.2939243510457	0.999892838063228	4.65423316379179e-05	not	4361.56285637312	4182.03984673115	4122.88869535714	4073.60964570701
ENSG00000071127	5690.51715844653	-3.36515924625883e-06	0.00144214676322136	0.818055607431346	0.999892838063228	4.65423316379179e-05	not	5724.34715789025	5609.80890492946	5747.4737005101	5680.43887045631
ENSG00000071189	700.228167945053	1.84359636912728e-06	0.00144256034669655	0.852763155159108	0.999892838063228	4.65423316379179e-05	not	695.542466988377	713.884529099156	655.518215961831	735.96745973085
ENSG00000071205	297.308490150473	3.67489926626065e-06	0.00144263759796209	0.576681752763347	0.999892838063228	4.65423316379179e-05	not	288.448753915367	323.854919802005	258.540051610121	318.390235274397
ENSG00000071242	320.64504068098	1.79137967452607e-06	0.00144262929431936	0.796619987980296	0.999892838063228	4.65423316379179e-05	not	314.572414647325	334.884034717862	286.961121113361	346.162592245373
ENSG00000071243	307.659412373398	3.81190226656532e-06	0.00144262681066408	0.594449516327201	0.999892838063228	4.65423316379179e-05	not	320.014843966483	311.823158075614	294.295590662584	304.50405678891
ENSG00000071246	172.191072321359	-2.128609860404e-06	0.00144265607563137	0.689930852619892	0.999892838063228	4.65423316379179e-05	not	170.892280621557	164.434076927334	189.779399586152	163.658532150391
ENSG00000071282	92.3452062437176	-2.32784959815379e-06	0.00144267403744026	0.557103228875217	0.999892838063228	4.65423316379179e-05	not	95.7867560171786	79.2090980320692	97.1817215272085	97.2032493984142
ENSG00000071462	1991.63620475358	5.5935802896092e-06	0.00144238616724744	0.615152457726247	0.999892838063228	4.65423316379179e-05	not	2062.68071196083	1969.19833588587	1975.72273482202	1958.94303634559
ENSG00000071537	2234.11631268627	3.15261292957663e-05	0.00144254292997792	0.0395400750181832	0.999892838063228	4.65423316379179e-05	not	2351.1294658762	2333.15912810918	2059.15232594444	2193.02433081524
ENSG00000071539	1141.29722045424	9.34533559657668e-06	0.00144249381718878	0.454749768261672	0.999892838063228	4.65423316379179e-05	not	1181.00716225726	1151.03853849134	1121.25703233751	1111.88614873084
ENSG00000071553	1113.36221241866	-9.54925370393557e-06	0.00144249939819003	0.43886748211381	0.999892838063228	4.65423316379179e-05	not	1091.75132142307	1084.86384899619	1157.01257138997	1119.8211078654
ENSG00000071564	2524.55533661738	-1.42921414377622e-05	0.00144241906420899	0.339875219342496	0.999892838063228	4.65423316379179e-05	not	2594.95029937447	2339.17500897237	2575.31562047103	2588.78041765164
ENSG00000071626	4125.48471161283	-0.000110809668719644	0.00144444343155731	0.412170871135549	0.999892838063228	4.65423316379179e-05	not	4396.39440401573	4000.56077402476	4041.29272162203	4063.6909467888
ENSG00000071655	1054.85507781362	-1.16941885140288e-05	0.0014425391313332	0.452970744651462	0.999892838063228	4.65423316379179e-05	not	1091.75132142307	968.556818974416	1104.75447585176	1054.35769500525
ENSG00000071794	2084.04809621782	3.58105457368874e-05	0.00144260657143304	0.411794038750252	0.999892838063228	4.65423316379179e-05	not	2080.09648578214	2170.73034480291	2097.65829107786	1987.70726320839
ENSG00000071859	1072.21969787458	3.3494324213522e-06	0.00144249507546373	0.782116729839639	0.999892838063228	4.65423316379179e-05	not	1104.81315178905	1057.79238511181	1081.83425851043	1044.43899608704
ENSG00000071889	671.528086747413	-8.40098193060233e-06	0.00144257580630258	0.46906638198725	0.999892838063228	4.65423316379179e-05	not	682.480636622398	624.648962961761	662.852685511054	716.130061894439
ENSG00000071894	3098.19473295293	9.96407934088071e-06	0.00144235696324628	0.823030500454532	0.999892838063228	4.65423316379179e-05	not	3204.50238312016	2961.81867831307	3192.32787129943	3034.12999907907
ENSG00000071967	930.263323415244	-7.88932727675027e-06	0.00144257348776716	0.118238139667514	0.999892838063228	4.65423316379179e-05	not	914.328125618523	840.218027226254	1082.75106720409	883.756073612112
ENSG00000071994	2476.57431325011	2.18696325376599e-05	0.00144241248919631	0.188691787977822	0.999892838063228	4.65423316379179e-05	not	2519.8447747701	2577.80494987911	2422.20856863099	2386.43895972025
ENSG00000072041	520.52560990134	2.03928994499606e-05	0.00144265911281381	0.020373065464016	0.999892838063228	4.65423316379179e-05	not	557.304762281766	581.535150108863	448.319451196273	494.943076018456
ENSG00000072042	1289.51277868992	1.07077737085559e-05	0.00144250227568496	0.387835108420809	0.999892838063228	4.65423316379179e-05	not	1343.19155596816	1301.43556007121	1320.20451886019	1193.21947986012
ENSG00000072062	1053.48071520862	-9.38580997274552e-06	0.00144253006808099	0.363457546192641	0.999892838063228	4.65423316379179e-05	not	1065.62766069111	981.591227511339	1133.175545355	1033.52842727702
ENSG00000072071	1603.98369379834	9.45837238168809e-06	0.00144247032386646	0.558389968954693	0.999892838063228	4.65423316379179e-05	not	1666.47185752614	1490.93580726186	1644.75479641332	1613.77231399204
ENSG00000072110	7312.73962150976	-2.18392589419249e-05	0.00144217221992304	0.986688308900026	0.999892838063228	4.65423316379179e-05	not	7276.52799971408	7344.38788715072	7269.37613197393	7360.66646720032
ENSG00000072121	1757.95509639815	-8.59293059198972e-06	0.00144242283171171	0.548405110454188	0.999892838063228	4.65423316379179e-05	not	1748.10829731351	1714.52604601061	1739.18609185957	1829.99995040892
ENSG00000072133	8.24343040377825	-1.21461894563338e-06	0.0014426934359599	0.296623161664317	0.999892838063228	4.65423316379179e-05	not	3.26545759149473	8.02117448426018	13.7521304047937	7.93495913456442
ENSG00000072134	873.207997730394	-4.59240244468579e-06	0.00144253236026822	0.65477419062533	0.999892838063228	4.65423316379179e-05	not	833.780171694987	886.33978051075	857.216128565471	915.49591015037
ENSG00000072135	775.376175028193	-1.14694968422921e-05	0.00144255829045253	0.301304468590109	0.999892838063228	4.65423316379179e-05	not	751.055246043787	745.969227036196	804.041224333603	800.439002699186
ENSG00000072163	11.3962004851883	1.44397980149476e-08	0.00144269220871994	0.994087680548844	0.999892838063228	4.65423316379179e-05	not	9.79637277448418	13.0344085369228	12.8353217111407	9.91869891820553
ENSG00000072195	489.657921049454	-3.35502748566731e-06	0.00144261151382182	0.668313481878641	0.999892838063228	4.65423316379179e-05	not	498.526525634861	462.220179655493	556.502877047317	441.382101860146
ENSG00000072210	1771.2028323259	-9.54650133733878e-06	0.00144242053761002	0.647455635560546	0.999892838063228	4.65423316379179e-05	not	1802.53259050509	1780.70073550576	1789.61057001048	1711.96743328227
ENSG00000072274	2142.75357323541	2.65534184054326e-05	0.00144247941396385	0.0970996213712533	0.999892838063228	4.65423316379179e-05	not	2209.6263035781	2239.91297472965	2056.40189986348	2065.07311477039
ENSG00000072310	7926.36941898261	-1.74785820568623e-05	0.00144238827731349	0.277544159741391	0.999892838063228	4.65423316379179e-05	not	8272.49256511997	7196.99880600244	8309.95399926998	7926.03230553804
ENSG00000072315	11.5061928291755	1.00802579927054e-06	0.00144269237339237	0.484164049454881	0.999892838063228	4.65423316379179e-05	not	11.9733445021473	15.0397021579878	10.084895630182	8.92682902638498
ENSG00000072364	4485.85580076531	-3.67464115889747e-05	0.00144247207659529	0.988779677234493	0.999892838063228	4.65423316379179e-05	not	4367.00528569228	4606.15944758641	4424.51875556895	4545.73971421359
ENSG00000072401	512.709201834614	-3.80269759873502e-06	0.00144258518396413	0.974462033674969	0.999892838063228	4.65423316379179e-05	not	512.676841864672	511.349873371586	506.078398896407	520.73169320579
ENSG00000072415	1578.05046475317	1.0765943794037e-05	0.00144244175601688	0.391509864273965	0.999892838063228	4.65423316379179e-05	not	1598.98573396858	1626.29312668375	1523.73604885114	1563.18694950919
ENSG00000072422	146.585331339223	2.88112180981784e-06	0.00144266146295874	0.978036820757783	0.999892838063228	4.65423316379179e-05	not	153.476506800252	140.370553474553	146.689390984466	145.804874097621
ENSG00000072501	4441.79384946053	-8.22622927140391e-06	0.00144220548811425	0.997419301591407	0.999892838063228	4.65423316379179e-05	not	4458.43809825413	4424.68037488002	4435.52045989278	4448.53646481518
ENSG00000072506	841.172074849485	6.92685873027692e-06	0.00144253260494026	0.533188421441935	0.999892838063228	4.65423316379179e-05	not	849.018973788629	867.289491110632	825.12782428762	823.252010211059
ENSG00000072518	868.729226988972	-1.40879532986949e-05	0.00144255474990987	0.210713093548859	0.999892838063228	4.65423316379179e-05	not	842.488058605639	825.178325068266	895.722093698894	911.528430583088
ENSG00000072571	2458.88375876668	-4.83439652058219e-06	0.00144241562599658	0.734615782041172	0.999892838063228	4.65423316379179e-05	not	2283.64334231864	2590.83935841604	2450.62963813423	2510.42269619782
ENSG00000072609	742.898489667438	2.64577040957e-06	0.00144256271135909	0.788372861457594	0.999892838063228	4.65423316379179e-05	not	804.391053371534	696.839533320103	758.200789650957	712.162582327157
ENSG00000072657	481.601995405593	-9.90559014619474e-07	0.00144258917100463	0.908935739831417	0.999892838063228	4.65423316379179e-05	not	471.314379039072	487.286349918806	487.742225023348	480.065027641148
ENSG00000072682	144.649284415472	-6.30077996047341e-06	0.00144266777248164	0.257284550461425	0.999892838063228	4.65423316379179e-05	not	138.23770470661	127.33614493763	150.356625759077	162.666662258571
ENSG00000072736	319.685649312588	3.18606160084153e-06	0.00144262663936827	0.655214677139601	0.999892838063228	4.65423316379179e-05	not	336.342131923957	317.839038938809	330.967938408701	293.593487978884
ENSG00000072756	234.544449178628	-1.0107825494117e-06	0.00144264143448028	0.870011157512787	0.999892838063228	4.65423316379179e-05	not	218.785658630147	245.648468580468	234.703025575145	239.040643928753
ENSG00000072778	2346.87428258653	-1.55451806548719e-05	0.00144242019053313	0.323406324158202	0.999892838063228	4.65423316379179e-05	not	2341.33309310172	2242.92091516125	2488.218794574	2315.02432750917
ENSG00000072786	1299.12985690288	-2.80886933506533e-06	0.00144245640119944	0.827389958321747	0.999892838063228	4.65423316379179e-05	not	1296.38666382341	1286.39585791323	1306.4523884554	1307.28451741949
ENSG00000072803	2126.71438378546	-3.00506391116116e-05	0.00144252933081306	0.87340849904592	0.999892838063228	4.65423316379179e-05	not	2079.00799991831	2157.69593626599	2093.99105630325	2176.16254265429
ENSG00000072818	27.0991705337876	-4.81186742325081e-07	0.00144268834444291	0.825706014272424	0.999892838063228	4.65423316379179e-05	not	27.2121465957894	25.0661702633131	29.3378781968931	26.7804870791549
ENSG00000072832	694.456001562486	-1.16657319073881e-06	0.00144255021016161	0.907011858272726	0.999892838063228	4.65423316379179e-05	not	679.215179030903	703.858060993831	700.441841950824	694.308924274387
ENSG00000072840	2437.17588232647	0.000150251896912993	0.00144630554357028	0.810977232189501	0.999892838063228	4.65423316379179e-05	not	2371.810697289	2474.53232839426	2380.03536872296	2522.32513489967
ENSG00000072849	434.117494471506	-1.72141687057311e-06	0.00144260097752144	0.761027138021667	0.999892838063228	4.65423316379179e-05	not	410.359170664504	446.177830686972	446.485833808967	433.447142725582
ENSG00000072858	5.84028246567339	7.6867909786638e-07	0.00144269374643461	0.4470490580135	0.999892838063228	4.65423316379179e-05	not	9.79637277448418	5.01323405266261	4.58404346826455	3.96747956728221
ENSG00000072864	913.868095389889	-3.84429732318808e-06	0.00144253135878098	0.73325981475717	0.999892838063228	4.65423316379179e-05	not	860.992318290776	945.495942332168	894.805285005241	954.178835931372
ENSG00000072954	64.4940501338209	-1.80462224855341e-06	0.00144268006340646	0.588533257649559	0.999892838063228	4.65423316379179e-05	not	66.3976376937261	55.1455745792887	66.0102259430096	70.4227623192592
ENSG00000072958	1602.35554570795	-1.09002278034342e-05	0.00144245012225145	0.418859176515622	0.999892838063228	4.65423316379179e-05	not	1608.78210674307	1529.0363860621	1666.75820506099	1604.84548496565
ENSG00000073008	1853.02203456198	2.20319341039287e-05	0.00144247179421937	0.1839265702418	0.999892838063228	4.65423316379179e-05	not	1923.35452139039	1902.02099958019	1779.5256743803	1807.18694289705
ENSG00000073050	1036.92280455624	-6.29875864085071e-05	0.00144318335204235	0.575852750457473	0.999892838063228	4.65423316379179e-05	not	1040.59248582299	998.636223290392	1057.08042378181	1051.38208532979
ENSG00000073060	854.795735740261	-1.54143535240954e-05	0.00144257295599613	0.155239743666787	0.999892838063228	4.65423316379179e-05	not	852.284431380123	777.051278162705	890.221241536976	899.625991881241
ENSG00000073067	11.1159965643013	-1.1056481916987e-06	0.00144269251685975	0.430720892376268	0.999892838063228	4.65423316379179e-05	not	9.79637277448418	8.02117448426018	13.7521304047937	12.8943085936672
ENSG00000073111	2251.31820976753	-9.5214018258229e-05	0.00144394261193094	0.625493034457462	0.999892838063228	4.65423316379179e-05	not	2250.9887664037	2200.80974911889	2340.61259489588	2212.86172865165
ENSG00000073150	18.7549645691463	-1.5606927340434e-06	0.00144269084625207	0.391957362678109	0.999892838063228	4.65423316379179e-05	not	14.1503162298105	17.0449957790529	22.0034086476699	21.8211376200522
ENSG00000073169	221.329241230711	-5.41458928150206e-06	0.00144264951224533	0.378729132352465	0.999892838063228	4.65423316379179e-05	not	223.139602085473	196.518774864374	236.536642962451	229.121945010548
ENSG00000073331	216.854807925725	-9.53677842829329e-07	0.00144264995484306	0.866336017611781	0.999892838063228	4.65423316379179e-05	not	187.219568579031	241.637881338338	228.285364719575	210.276417065957
ENSG00000073350	155.3069732822	-6.54303765569631e-06	0.00144266831106821	0.187020449430101	0.999892838063228	4.65423316379179e-05	not	158.91893611941	122.322910884968	172.360034406747	167.626011717673
ENSG00000073417	1129.77187949709	-5.46524830508724e-06	0.00144249393987647	0.653432779335912	0.999892838063228	4.65423316379179e-05	not	1109.16709524438	1119.95648736483	1105.67128454541	1184.29265083374
ENSG00000073536	495.526179785651	9.08868262338688e-06	0.00144260725796588	0.289969067178966	0.999892838063228	4.65423316379179e-05	not	537.712016732798	497.312818024131	450.153068583579	496.926815802097
ENSG00000073578	61.7061875278775	1.50572789620121e-06	0.00144268025021018	0.650593921762655	0.999892838063228	4.65423316379179e-05	not	65.3091518298945	64.1693958740814	56.8421390064805	60.5040634010537
ENSG00000073584	78.3340482568491	1.98097916381639e-06	0.00144267655236006	0.595624141266908	0.999892838063228	4.65423316379179e-05	not	79.459468059705	85.2249788952644	74.2615041858858	74.3902418865415
ENSG00000073605	138.133635366396	-1.67284288836305e-06	0.00144266486565292	0.720891941575773	0.999892838063228	4.65423316379179e-05	not	122.998902612968	145.383787527216	127.436408417755	156.715442907647
ENSG00000073614	2451.92796920562	2.4837098482777e-05	0.00144247078542068	0.810364875268768	0.999892838063228	4.65423316379179e-05	not	2393.58041456563	2537.69907745781	2502.88773367245	2373.54465112658
ENSG00000073670	185.719906350124	-2.55462592780818e-06	0.00144265230627435	0.648698186544584	0.999892838063228	4.65423316379179e-05	not	187.219568579031	173.457898222126	189.779399586152	192.422759013187
ENSG00000073711	404.933194880517	8.41829917427388e-07	0.00144260868148044	0.895168813384316	0.999892838063228	4.65423316379179e-05	not	411.447656528335	403.064017834074	377.725181784999	427.495923374658
ENSG00000073712	1024.31530481455	1.78653329819215e-05	0.00144256408448221	0.11887378963663	0.999892838063228	4.65423316379179e-05	not	1026.44216959318	1120.95913417536	958.981893560945	990.878021928732
ENSG00000073756	23.8528095069186	1.13408278072031e-06	0.00144268944670237	0.581585314367261	0.999892838063228	4.65423316379179e-05	not	27.2121465957894	25.0661702633131	18.3361738730582	24.7967472955138
ENSG00000073792	3992.20277014342	4.15155624688178e-06	0.0014422294664701	0.822067899016426	0.999892838063228	4.65423316379179e-05	not	4019.77829513001	3999.55812721423	3917.52354797889	4031.95111025055
ENSG00000073803	376.402233153636	3.07571159174112e-06	0.0014426116117887	0.987465283156747	0.999892838063228	4.65423316379179e-05	not	372.262165430399	380.003141191826	381.392416559611	371.951209432707
ENSG00000073849	195.369084160365	-5.56227247036624e-06	0.0014426573137274	0.31798789251681	0.999892838063228	4.65423316379179e-05	not	173.06925234922	192.508187622244	226.451747332269	189.447149337726
ENSG00000073921	2732.05820648108	4.41186933528139e-05	0.00144268055271357	0.973063262596881	0.999892838063228	4.65423316379179e-05	not	2651.55156429372	2807.41106949106	2676.16457677285	2793.10561536668
ENSG00000073969	845.906145469461	4.32453594480565e-06	0.00144252721638435	0.697825425025671	0.999892838063228	4.65423316379179e-05	not	844.665030333302	868.292137921164	831.54548514319	839.121928480188
ENSG00000074047	75.927352601442	-3.01602581748864e-06	0.00144268168845436	0.357531517936001	0.999892838063228	4.65423316379179e-05	not	48.9818638724209	87.2302725163294	74.2615041858858	93.235769831132
ENSG00000074054	1983.07535613511	1.28047683724338e-05	0.0014424161044403	0.589087399676358	0.999892838063228	4.65423316379179e-05	not	1969.07092767132	2048.40743391794	1915.21336104093	1999.60970191023
ENSG00000074071	453.639481753361	-3.11399998458377e-06	0.00144260265910521	0.494155947558353	0.999892838063228	4.65423316379179e-05	not	461.518006264588	419.106366802594	489.575842410654	444.357711535608
ENSG00000074181	178.283198221912	-4.420610936588e-06	0.00144265786261917	0.412936314233284	0.999892838063228	4.65423316379179e-05	not	182.865625123705	154.407608822008	182.444930036929	193.414628905008
ENSG00000074201	1525.38285059343	1.28342240275037e-05	0.00144245889911399	0.353511577690421	0.999892838063228	4.65423316379179e-05	not	1543.47295491317	1581.17402020979	1510.90072714	1465.98370011078
ENSG00000074211	50.7679648798084	-2.60333744244912e-06	0.00144268437646472	0.372369510706175	0.999892838063228	4.65423316379179e-05	not	38.0970052341051	52.1376341476912	51.341286844563	61.4959332928743
ENSG00000074219	344.441987322226	3.42148280135912e-06	0.00144262745242229	0.630185623911282	0.999892838063228	4.65423316379179e-05	not	374.439137158062	331.876094286265	363.973051380206	307.479666464371
ENSG00000074266	323.563836651577	-3.70589563233247e-06	0.0014426262625295	0.558406279743106	0.999892838063228	4.65423316379179e-05	not	296.068154962188	331.876094286265	341.969642732536	324.341454625321
ENSG00000074276	16.4749483901251	-3.26565113225479e-08	0.00144269155566292	0.981430715996504	0.999892838063228	4.65423316379179e-05	not	7.61940104682103	25.0661702633131	18.3361738730582	14.8780483773083
ENSG00000074317	16.5285512295972	-1.48443085380458e-06	0.00144269134361482	0.386437427064222	0.999892838063228	4.65423316379179e-05	not	13.0618303659789	14.0370553474553	20.169791260364	18.8455279445905
ENSG00000074319	741.356267712993	4.32502031937205e-06	0.0014425478195509	0.678821122162022	0.999892838063228	4.65423316379179e-05	not	732.55098635865	771.03539729951	716.944398436576	744.894288757235
ENSG00000074356	1214.20656445149	-1.13622272401435e-05	0.00144249442218343	0.37113138049887	0.999892838063228	4.65423316379179e-05	not	1161.41441670829	1205.18146626009	1264.27918854736	1225.9511862902
ENSG00000074370	50.7239128978027	-2.23304212778604e-06	0.00144268365667671	0.451045626634255	0.999892838063228	4.65423316379179e-05	not	51.158835600084	41.1085192318334	54.0917129255217	56.5365838337715
ENSG00000074416	639.918654813909	0.179512888768684	0.186925530232659	0.00402494311777356	0.999892838063228	4.65423316379179e-05	not	706.427325626692	706.866001425428	572.088624839416	574.2926673641
ENSG00000074527	117.010741143464	3.48995766672636e-06	0.00144267036708007	0.428320640510975	0.999892838063228	4.65423316379179e-05	not	137.149218842778	112.296442779642	116.43470409392	102.162598857517
ENSG00000074582	397.422514585224	-1.35293035393317e-05	0.00144263825515955	0.628861617454893	0.999892838063228	4.65423316379179e-05	not	401.651283753851	375.992553949696	403.395825207281	408.650395430068
ENSG00000074590	507.82779665387	4.91608062795061e-06	0.00144258830382674	0.583328698787929	0.999892838063228	4.65423316379179e-05	not	513.765327728504	524.384281908509	505.161590202754	487.999986775712
ENSG00000074603	1732.05653327987	7.77841379870087e-06	0.00144242189301246	0.37847155536235	0.999892838063228	4.65423316379179e-05	not	1768.78952872631	1772.6795610215	1738.26928316592	1648.48776020576
ENSG00000074621	424.779195255763	-6.02477338173673e-06	0.00144261039769779	0.80572872195846	0.999892838063228	4.65423316379179e-05	not	409.270684800672	449.18577111857	405.229442594586	435.430882509223
ENSG00000074657	1117.62222690609	-5.33128538961208e-06	0.00144249711533526	0.658716531660295	0.999892838063228	4.65423316379179e-05	not	1086.30889210391	1118.95384055429	1092.83596283427	1172.39021213189
ENSG00000074660	43.1547117058685	-3.65830236891052e-07	0.00144268448078441	0.892868569097773	0.999892838063228	4.65423316379179e-05	not	45.7164062809262	39.1032256107684	42.1731999080339	45.6260150237454
ENSG00000074695	2905.32510565648	1.15528560666846e-06	0.00144229991165027	0.946003027093271	0.999892838063228	4.65423316379179e-05	not	2868.1602511962	2950.78956339721	2932.87101099566	2869.47959703686
ENSG00000074696	2754.61044628374	2.42142275864277e-05	0.00144242291698322	0.517733733704673	0.999892838063228	4.65423316379179e-05	not	2784.34683968117	2802.3978354384	2650.49393335056	2781.20317666483
ENSG00000074755	1206.75514924954	-4.70134688050892e-06	0.00144251011177276	0.686362665503264	0.999892838063228	4.65423316379179e-05	not	1114.60952456353	1268.34821532364	1258.77833638545	1185.28452072556
ENSG00000074800	27808.9240651462	1.83949092039199e-05	0.00144202603536918	0.422474445340931	0.999892838063228	4.65423316379179e-05	not	28789.3626124813	27531.6787704125	27612.4442354384	27302.2106422525
ENSG00000074842	886.837755096103	5.70667010638571e-06	0.0014425340372827	0.603368640548931	0.999892838063228	4.65423316379179e-05	not	930.655413575997	873.305371973827	839.796763386066	903.593471448524
ENSG00000074855	224.260888550274	-3.06580884443007e-07	0.00144264282157207	0.960267922616502	0.999892838063228	4.65423316379179e-05	not	214.43171517482	232.614060043545	221.867703864004	228.130075118727
ENSG00000074935	1092.20674254072	3.46622699639514e-05	0.00144269838906525	0.128445219118092	0.999892838063228	4.65423316379179e-05	not	1153.79501566147	1128.98030865962	1015.82403256742	1070.22761327438
ENSG00000074964	48.5914191936428	6.59130481569266e-07	0.00144268339403118	0.82236044242556	0.999892838063228	4.65423316379179e-05	not	44.6279204170946	55.1455745792887	44.0068172953397	50.5853644828482
ENSG00000074966	8.68992350369766	-1.47058268479173e-07	0.00144269290533227	0.903630154210255	0.999892838063228	4.65423316379179e-05	not	9.79637277448418	7.01852767372765	11.0017043238349	6.94308924274387
ENSG00000075043	17.7859245552011	-6.78610016588875e-07	0.00144269124032891	0.682976652510795	0.999892838063228	4.65423316379179e-05	not	16.3272879574736	16.0423489685204	11.0017043238349	27.7723569709755
ENSG00000075089	416.478192210593	5.12659725814522e-06	0.00144261137660965	0.520949497244131	0.999892838063228	4.65423316379179e-05	not	400.56279789002	456.204298792298	402.479016513628	406.666655646427
ENSG00000075131	290.97491933041	4.55362028284674e-06	0.00144263933785215	0.487241924416303	0.999892838063228	4.65423316379179e-05	not	268.856008366399	334.884034717862	269.541755933956	290.617878303422
ENSG00000075142	1569.56440865695	1.78478962139254e-05	0.00144247766635808	0.911978318302403	0.999892838063228	4.65423316379179e-05	not	1556.53478527915	1591.20048831511	1548.48988357977	1582.03247745378
ENSG00000075151	3779.08234401652	1.93392786522565e-05	0.00144236769783283	0.49787777530074	0.999892838063228	4.65423316379179e-05	not	3754.1877443551	3912.3278546979	3587.47241826384	3862.34135874923
ENSG00000075188	712.47576410307	2.54144759668476e-06	0.00144255069782008	0.804848252211652	0.999892838063228	4.65423316379179e-05	not	722.754613584166	714.887175909688	728.862911454064	683.398355464361
ENSG00000075213	280.998698218228	8.14369056561196e-06	0.00144264382855243	0.243070587215991	0.999892838063228	4.65423316379179e-05	not	286.271782187704	310.820511265082	275.959416789526	250.9430826306
ENSG00000075218	1214.05195869257	-2.58622925509737e-05	0.00144259746209595	0.11973052749216	0.999892838063228	4.65423316379179e-05	not	1177.74170466576	1141.01207038601	1317.45409277923	1219.99996693928
ENSG00000075223	853.974588185531	7.88548742784043e-06	0.00144254402127642	0.466035639576925	0.999892838063228	4.65423316379179e-05	not	869.700205201429	879.321252837022	793.039520009768	873.837374693907
ENSG00000075234	282.813175882434	-1.5709723765116e-06	0.00144263303057707	0.794163040598107	0.999892838063228	4.65423316379179e-05	not	299.333612553683	258.682877117391	291.545164581626	281.691049277037
ENSG00000075239	697.464273259167	2.80853805514544e-06	0.00144255063084645	0.784952510943773	0.999892838063228	4.65423316379179e-05	not	692.277009396882	715.889822720221	690.356946320642	691.333314598925
ENSG00000075240	197.279984943384	1.95892280957946e-06	0.00144264998699809	0.734150589433576	0.999892838063228	4.65423316379179e-05	not	204.635342400336	198.524068485439	204.448338684599	181.512190203161
ENSG00000075275	488.174414055852	-1.55813010399171e-05	0.00144263929409869	0.0635272064753595	0.999892838063228	4.65423316379179e-05	not	477.845294222062	421.111660423659	504.244781509101	549.495920068586
ENSG00000075292	2720.01717702425	6.84610324929667e-05	0.00144316210273553	0.940930715354789	0.999892838063228	4.65423316379179e-05	not	2618.89698837877	2829.46929932278	2711.00330713166	2720.69911326378
ENSG00000075303	677.079225549375	4.481286394707e-05	0.00144290735268517	0.595050082735761	0.999892838063228	4.65423316379179e-05	not	657.445461754271	722.908350393948	680.27205069046	647.691039358821
ENSG00000075336	352.839931985974	4.6532920753831e-06	0.00144261817652656	0.211160090779815	0.999892838063228	4.65423316379179e-05	not	374.439137158062	372.984613518098	334.635173183312	329.300804084424
ENSG00000075340	1513.33968795792	6.09921606505027e-06	0.00144245341104302	0.649032725292894	0.999892838063228	4.65423316379179e-05	not	1499.93352035991	1563.1263776202	1443.97369250333	1546.32516134824
ENSG00000075391	709.403721719284	7.67067468219851e-06	0.00144256111480174	0.470819404093756	0.999892838063228	4.65423316379179e-05	not	708.604297354355	745.969227036196	673.854389834889	709.186972651695
ENSG00000075399	220.248508204248	2.93772236617572e-06	0.00144265373587807	0.597956585572403	0.999892838063228	4.65423316379179e-05	not	261.236607319578	194.513481243309	197.113869135376	228.130075118727
ENSG00000075407	613.006520267798	1.0772280270821e-05	0.00144259224164712	0.230568195370037	0.999892838063228	4.65423316379179e-05	not	604.109654426524	677.789243919985	584.923946550557	585.203236174126
ENSG00000075413	4141.20216404903	1.3810294570328e-05	0.00144225139202868	0.456858875041931	0.999892838063228	4.65423316379179e-05	not	4190.67057575156	4211.11660423659	4022.95654774897	4140.06492845899
ENSG00000075415	7588.5401850577	0.000114422694560005	0.00144440131608657	0.0847945514266245	0.999892838063228	4.65423316379179e-05	not	7967.71652324713	7674.25868781592	7247.37272332626	7464.81280584148
ENSG00000075420	1340.66482958797	-1.83820331799833e-06	0.00144247074403956	0.884534568800583	0.999892838063228	4.65423316379179e-05	not	1289.85574864042	1379.64201129275	1305.53557976174	1387.62597865695
ENSG00000075426	705.641866739258	0.000121953065967688	0.00144514843052415	0.591018722282048	0.999892838063228	4.65423316379179e-05	not	722.754613584166	661.746894951465	740.781424471552	697.284533949849
ENSG00000075539	4697.28708966993	8.93901777852742e-06	0.0014422424262759	0.859553818709811	0.999892838063228	4.65423316379179e-05	not	4605.38368987139	4820.72586504037	4594.12836389474	4768.91043987322
ENSG00000075568	2600.87773015117	-0.000128172458890874	0.00144520212229369	0.737861149230135	0.999892838063228	4.65423316379179e-05	not	2506.78294440412	2655.00875429012	2596.40222042504	2645.31700148541
ENSG00000075618	6435.09047258683	-2.37286888148204e-05	0.0014423895413568	0.187967658220792	0.999892838063228	4.65423316379179e-05	not	6615.81708036831	5898.57118636283	6561.59982047388	6664.37380314229
ENSG00000075624	30822.2508849221	7.89262797185546e-05	0.00144310398635172	0.287807109387261	0.999892838063228	4.65423316379179e-05	not	31222.1285181449	29354.4906719607	31311.7673143279	31400.6170352551
ENSG00000075643	354.996955074805	-2.61210299981098e-05	0.00144273738908865	0.126411105154275	0.999892838063228	4.65423316379179e-05	not	388.589453387872	373.987260328631	305.297294986419	352.113811596296
ENSG00000075651	493.250280230634	-2.8932477938308e-06	0.00144259498476479	0.734427433815213	0.999892838063228	4.65423316379179e-05	not	499.615011498693	473.24929457135	528.998616237729	471.138198614763
ENSG00000075702	2918.26112643515	-1.92509471889174e-05	0.00144239775571109	0.232960575712472	0.999892838063228	4.65423316379179e-05	not	2926.93848784311	2755.27343534337	3065.80827157533	2925.02431097881
ENSG00000075711	1836.48695818621	4.40089844707549e-06	0.00144240759449693	0.741940591998768	0.999892838063228	4.65423316379179e-05	not	1807.97501982425	1895.00247190647	1855.62079595349	1787.34954506064
ENSG00000075785	4895.6824218097	-0.000148922599227323	0.00144605197849182	0.971049871959047	0.999892838063228	4.65423316379179e-05	not	4876.41666996546	4907.9561375567	4849.9179894239	4948.43889029274
ENSG00000075790	20.8246374801857	-5.25855536123518e-07	0.00144268992851242	0.783393460272295	0.999892838063228	4.65423316379179e-05	not	17.4157738213052	22.0582298317155	22.0034086476699	21.8211376200522
ENSG00000075826	188.637518747326	-7.22626329443711e-06	0.00144265996917867	0.199943996997057	0.999892838063228	4.65423316379179e-05	not	173.06925234922	173.457898222126	213.616425621128	194.406498796828
ENSG00000075856	1087.82524678112	8.09836684277066e-06	0.00144249905087314	0.506500322502883	0.999892838063228	4.65423316379179e-05	not	1127.67135492951	1090.87972985938	1075.41659765486	1057.33330468071
ENSG00000075886	26.3058260348265	1.48117563380042e-06	0.00144268902913354	0.492234575133501	0.999892838063228	4.65423316379179e-05	not	32.6545759149473	26.0688170738456	25.6706434222815	20.8292677282316
ENSG00000075914	285.656624695677	2.5654647699009e-06	0.00144263404130752	0.702557918603073	0.999892838063228	4.65423316379179e-05	not	315.660900511157	267.706698412183	280.543460257791	278.715439601575
ENSG00000075945	331.776545922901	6.82102490537479e-06	0.00144262856920153	0.353024158605988	0.999892838063228	4.65423316379179e-05	not	359.20033506442	334.884034717862	324.55027755313	308.471536356192
ENSG00000075975	332.643296942133	1.51400305848156e-06	0.00144261974551531	0.840289473747964	0.999892838063228	4.65423316379179e-05	not	345.050018834609	326.862860233602	326.383894940436	332.276413759885
ENSG00000076003	2400.74263794615	6.75257284924611e-05	0.00144314107749649	0.757440578275653	0.999892838063228	4.65423316379179e-05	not	2431.67741979974	2404.34705165699	2446.96240335962	2319.98367696827
ENSG00000076043	484.204426479658	6.66466954855234e-06	0.00144261345294888	0.406480273272332	0.999892838063228	4.65423316379179e-05	not	485.464695268883	519.371047855846	513.41286844563	418.569094348273
ENSG00000076053	343.334729392714	-5.93873687733861e-06	0.00144262730763186	0.415338359434524	0.999892838063228	4.65423316379179e-05	not	304.776041872841	353.93432411798	357.555390524635	357.073161055399
ENSG00000076067	1747.07326157006	1.48777546563043e-05	0.00144243968127573	0.324172014551496	0.999892838063228	4.65423316379179e-05	not	1777.49741563696	1801.75631852694	1684.1775702404	1724.86174187594
ENSG00000076108	4496.82103702992	-2.95144812576646e-05	0.00144234467631041	0.120329708823139	0.999892838063228	4.65423316379179e-05	not	4397.48288987956	4331.4342215005	4600.54602475031	4657.82101198932
ENSG00000076201	1467.14651521739	-1.89067602509863e-05	0.00144251494406897	0.152299516102764	0.999892838063228	4.65423316379179e-05	not	1422.65102402787	1397.68965388234	1584.24542263223	1463.99996032714
ENSG00000076242	916.031551351466	1.8670415573573e-05	0.00144257662612814	0.476587855761167	0.999892838063228	4.65423316379179e-05	not	907.797210435534	965.548878542819	903.056563248117	887.723553179395
ENSG00000076248	1628.01408037972	-6.1597938530711e-06	0.00144242445419151	0.662456687104052	0.999892838063228	4.65423316379179e-05	not	1622.93242297288	1597.21636917831	1673.17586591656	1618.73166345114
ENSG00000076258	18.4870022238307	1.2334962248931e-07	0.00144269064894987	0.946837129520111	0.999892838063228	4.65423316379179e-05	not	16.3272879574736	21.055583021183	13.7521304047937	22.8130075118727
ENSG00000076321	277.860250922896	1.87971533294295e-06	0.00144263101584445	0.909081399475834	0.999892838063228	4.65423316379179e-05	not	274.298437685557	284.751694191236	279.626651564138	272.764220250652
ENSG00000076344	13.2860189947061	-2.16062495273395e-06	0.00144269276145816	0.149840048899185	0.999892838063228	4.65423316379179e-05	not	7.61940104682103	10.0264681053252	14.6689390984466	20.8292677282316
ENSG00000076351	25.425083283398	1.38533261868911e-07	0.00144268903982466	0.948882111232447	0.999892838063228	4.65423316379179e-05	not	30.4776041872841	21.055583021183	29.3378781968931	20.8292677282316
ENSG00000076382	1201.93425424927	-9.3096310125946e-06	0.00144248351316657	0.479640866583891	0.999892838063228	4.65423316379179e-05	not	1178.8301905296	1177.10735556518	1224.85641472029	1226.94305618202
ENSG00000076513	513.890331995698	3.63753597674426e-06	0.00144258525842088	0.691798656989902	0.999892838063228	4.65423316379179e-05	not	512.676841864672	531.402809582237	511.579251058324	499.902425477559
ENSG00000076554	1612.65752581046	1.7529158046035e-05	0.00144249825652061	0.189473956262096	0.999892838063228	4.65423316379179e-05	not	1600.07421983242	1738.58956946339	1593.41350956876	1518.55280437727
ENSG00000076555	258.732391433872	-3.27131732687188e-06	0.00144263729378547	0.753805128319805	0.999892838063228	4.65423316379179e-05	not	259.059635591915	249.659055822598	272.292182014914	253.918692306062
ENSG00000076604	372.83691154555	-2.25661807569177e-06	0.00144261474901328	0.857985372690426	0.999892838063228	4.65423316379179e-05	not	390.766425115535	348.921090065318	377.725181784999	373.934949216348
ENSG00000076641	276.560335335149	3.40385618904407e-06	0.00144263397685296	0.614740996412966	0.999892838063228	4.65423316379179e-05	not	284.094810460041	283.749047380704	256.706434222815	281.691049277037
ENSG00000076650	572.089576631665	-2.7510323072564e-06	0.00144258388605397	0.759226696661883	0.999892838063228	4.65423316379179e-05	not	581.251451286061	549.450452171822	616.095442134756	541.560960934022
ENSG00000076685	1237.41396979092	8.28084629908169e-06	0.0014424913630937	0.376295926546592	0.999892838063228	4.65423316379179e-05	not	1220.1926533552	1317.47790903973	1178.09917134399	1233.88614542477
ENSG00000076706	38.4190811844092	1.74269367012933e-07	0.00144268573126937	0.948163001860295	0.999892838063228	4.65423316379179e-05	not	43.539434553263	34.0899915581058	40.3395825207281	35.7073161055399
ENSG00000076770	96.9226284023396	-3.57990870718851e-07	0.00144267293889816	0.927156172387178	0.999892838063228	4.65423316379179e-05	not	82.7249256511997	109.288502348045	93.5144867525969	102.162598857517
ENSG00000076826	58.2651317729659	-2.39876967215856e-06	0.00144268264739185	0.439059179028181	0.999892838063228	4.65423316379179e-05	not	63.1321801022314	43.1138128528984	62.3429911683979	64.4715429683359
ENSG00000076864	30.8306891196452	-2.86444618824486e-06	0.00144268892876633	0.219317824643916	0.999892838063228	4.65423316379179e-05	not	25.0351748681262	25.0661702633131	38.5059651334222	34.7154462137193
ENSG00000076924	1399.12466448506	-3.30906918070912e-06	0.00144244491964169	0.805447614403447	0.999892838063228	4.65423316379179e-05	not	1379.11158947461	1400.69759431393	1420.13666646836	1396.55280768334
ENSG00000076928	1507.52811571472	9.37839073770913e-06	0.00144247765610979	0.469605574988571	0.999892838063228	4.65423316379179e-05	not	1620.75545124522	1455.84316889322	1493.48136196059	1460.03248075985
ENSG00000076944	21.7376173818607	1.36329542919409e-06	0.0014426899871	0.490857036033804	0.999892838063228	4.65423316379179e-05	not	22.8582031404631	26.0688170738456	20.169791260364	17.85365805277
ENSG00000076984	839.929884109626	-8.10948672200801e-06	0.00144255797766483	0.432668043704051	0.999892838063228	4.65423316379179e-05	not	857.726860699281	777.051278162705	907.640606716382	817.300790860136
ENSG00000077044	1521.26987723034	-1.09722033316635e-06	0.00144244109078735	0.934622185121775	0.999892838063228	4.65423316379179e-05	not	1469.45591617263	1566.1343180518	1544.82264880515	1504.66662589178
ENSG00000077063	76.9187058663363	4.14843394746012e-06	0.00144267923967334	0.420636958292816	0.999892838063228	4.65423316379179e-05	not	84.9018973788629	81.2143916531343	76.0951215731916	65.4634128601565
ENSG00000077092	15.3182563171802	-2.32885566050336e-06	0.00144269208050363	0.943030978640242	0.999892838063228	4.65423316379179e-05	not	14.1503162298105	16.0423489685204	20.169791260364	10.9105688100261
ENSG00000077097	3181.33016735494	3.02199152426992e-05	0.00144248581440245	0.0790064393583368	0.999892838063228	4.65423316379179e-05	not	3205.59086898399	3402.98327494738	2969.54335874178	3147.20316674661
ENSG00000077147	5463.24324183143	2.52068271577449e-05	0.00144227911055112	0.1959779249506	0.999892838063228	4.65423316379179e-05	not	5513.18090030693	5673.97830080354	5267.06594503597	5398.74782117927
ENSG00000077150	2363.09700336678	-3.98752075310354e-05	0.00144265736720395	0.909621909403329	0.999892838063228	4.65423316379179e-05	not	2442.56227843805	2270.99502585616	2305.77386453707	2433.05684463582
ENSG00000077152	406.223564526999	-5.1497179120583e-06	0.00144260906803315	0.533747907762118	0.999892838063228	4.65423316379179e-05	not	406.005227209178	384.013728433956	415.314338224769	419.560964240094
ENSG00000077157	220.252900995513	-3.39351389164114e-06	0.00144264546382388	0.577131738824321	0.999892838063228	4.65423316379179e-05	not	213.343229310989	212.561123832895	220.034086476699	235.073164361471
ENSG00000077232	3244.15656901833	5.13693885024163e-05	0.00144274199840235	0.16956896082085	0.999892838063228	4.65423316379179e-05	not	3316.61642709481	3357.86416847342	3079.56040198013	3222.58527852498
ENSG00000077235	2734.65366918052	-1.04077031295209e-05	0.0014423604166244	0.51397003472458	0.999892838063228	4.65423316379179e-05	not	2777.81592449818	2611.89494143722	2830.18843730653	2718.71537348013
ENSG00000077238	413.969263594714	-1.00067475440346e-05	0.0014426200603247	0.216755229670384	0.999892838063228	4.65423316379179e-05	not	391.854910979367	391.032256107684	446.485833808967	426.504053482838
ENSG00000077254	1235.50799174717	-2.49252472876953e-06	0.00144247057371464	0.853458388045157	0.999892838063228	4.65423316379179e-05	not	1200.59990780623	1257.31910040778	1254.19429291718	1229.91866585749
ENSG00000077264	67.0651405242257	1.35138283693165e-06	0.00144267887308438	0.688224854735211	0.999892838063228	4.65423316379179e-05	not	68.5746094213892	71.1879235478091	66.0102259430096	62.4878031846948
ENSG00000077312	1477.08809230814	-2.65238554177088e-07	0.00144244724784566	0.983445319139245	0.999892838063228	4.65423316379179e-05	not	1505.37594967907	1447.82199440896	1521.90243146383	1433.2519936807
ENSG00000077327	31.1633606153898	1.01661221767393e-07	0.00144268728954663	0.967617595273678	0.999892838063228	4.65423316379179e-05	not	32.6545759149473	30.0794043159757	31.171495584199	30.7479666464371
ENSG00000077348	928.095229763533	-3.41800612397249e-07	0.00144251840571224	0.975027206712434	0.999892838063228	4.65423316379179e-05	not	963.309989490944	891.353014563412	921.392737121175	936.325177878602
ENSG00000077380	1739.54650458639	9.25704894808623e-06	0.00144242274074938	0.320111351661558	0.999892838063228	4.65423316379179e-05	not	1741.57738213052	1823.81454835866	1688.76161370866	1704.03247414771
ENSG00000077454	198.415218189424	3.51442601617793e-07	0.00144264881808398	0.842193247034019	0.999892838063228	4.65423316379179e-05	not	201.369884808841	200.529362106504	206.281956071905	185.479669770443
ENSG00000077458	668.531623070548	7.3307718814542e-06	0.00144257475455144	0.448986794473923	0.999892838063228	4.65423316379179e-05	not	655.268490026608	718.897763151818	622.513102990326	677.447136113438
ENSG00000077463	372.99175729592	-3.92787145271179e-05	0.00144287885710366	0.559899531714674	0.999892838063228	4.65423316379179e-05	not	352.66941988143	372.984613518098	380.475607865958	385.837387918195
ENSG00000077514	503.640663195487	6.12174640999558e-06	0.00144259208496261	0.362240977669393	0.999892838063228	4.65423316379179e-05	not	520.296242911493	524.384281908509	498.743929347183	471.138198614763
ENSG00000077522	22.1906320988068	1.65940045690728e-06	0.0014426905045083	0.385337871531757	0.999892838063228	4.65423316379179e-05	not	17.4157738213052	34.0899915581058	17.4193651794053	19.8373978364111
ENSG00000077549	2550.90355287858	-2.28673940531919e-06	0.00144233332966999	0.886945732417389	0.999892838063228	4.65423316379179e-05	not	2591.68484178298	2494.58526460492	2589.06775087582	2528.27635425059
ENSG00000077585	137.413888579268	-2.74885263999253e-06	0.00144266391163415	0.568863341860455	0.999892838063228	4.65423316379179e-05	not	131.706789523621	131.34673217976	133.854069273325	152.747963340365
ENSG00000077616	143.774304312853	2.62065392081084e-06	0.00144266746835533	0.566502096746735	0.999892838063228	4.65423316379179e-05	not	121.910416749136	178.471132274789	145.772582290813	128.943085936672
ENSG00000077684	689.841662292162	1.8645765092267e-05	0.00144261023737968	0.638153191143787	0.999892838063228	4.65423316379179e-05	not	702.073382171366	700.850120562233	695.857798482559	660.585347952488
ENSG00000077713	603.418315531283	-4.63586135276138e-06	0.00144259488118432	0.591472990785439	0.999892838063228	4.65423316379179e-05	not	558.393248145598	620.638375719631	560.170111821928	674.471526437976
ENSG00000077721	1194.75274324073	-3.15611570518618e-06	0.0014424724335171	0.803373862488165	0.999892838063228	4.65423316379179e-05	not	1173.38776121044	1199.1655853969	1209.27066692819	1197.18695942741
ENSG00000077782	2023.55547363164	-5.33290029708162e-06	0.00144240308368454	0.719252382796624	0.999892838063228	4.65423316379179e-05	not	2071.38859887149	1940.12157838043	1996.80933477604	2085.90238249862
ENSG00000077935	65.1789614879632	-1.49158294113967e-06	0.00144267945937298	0.658914449603185	0.999892838063228	4.65423316379179e-05	not	62.0436942383998	62.1641022530164	65.0934172493567	71.4146322110798
ENSG00000077942	644.029310569436	-6.60300982506668e-06	0.00144258092040861	0.480195948561579	0.999892838063228	4.65423316379179e-05	not	642.206659660629	610.611907614306	616.095442134756	707.203232868054
ENSG00000078018	285.245205849674	-1.02337374821418e-05	0.00144265214046394	0.122884546099578	0.999892838063228	4.65423316379179e-05	not	277.563895277052	245.648468580468	329.134321021395	288.634138519781
ENSG00000078043	1226.34855781979	-6.77882412819876e-06	0.00144247692282846	0.594900192961041	0.999892838063228	4.65423316379179e-05	not	1187.53807744025	1228.24234290234	1259.6951450791	1229.91866585749
ENSG00000078061	327.408374480813	-3.38379973968767e-06	0.00144262257208084	0.611453656363618	0.999892838063228	4.65423316379179e-05	not	315.660900511157	322.852272991472	343.803260119841	327.317064300782
ENSG00000078070	409.939196445513	1.58298578761767e-05	0.00144265066895966	0.996118224145174	0.999892838063228	4.65423316379179e-05	not	384.235509932546	435.148715771115	410.730294756504	409.642265321888
ENSG00000078081	154.902732739558	2.82539867152006e-06	0.00144266466448139	0.556037149889802	0.999892838063228	4.65423316379179e-05	not	156.741964391747	166.439370548399	122.85236494949	173.577231068597
ENSG00000078124	846.050782757188	4.2135302715286e-06	0.00144253263876224	0.700507576733862	0.999892838063228	4.65423316379179e-05	not	833.780171694987	879.321252837022	814.126119963785	856.975586532958
ENSG00000078140	4255.47722182069	1.93962830151323e-05	0.00144227593418187	0.299780882669739	0.999892838063228	4.65423316379179e-05	not	4294.07673281556	4386.57979607978	4135.72401706828	4205.52834131914
ENSG00000078142	1079.01421502418	9.84762353955195e-06	0.00144251229278629	0.412287679969621	0.999892838063228	4.65423316379179e-05	not	1066.71614655494	1144.02001081761	1046.99552815162	1058.32517457253
ENSG00000078177	1171.05647477709	-1.98892515671864e-07	0.0014425079749822	0.966771649465656	0.999892838063228	4.65423316379179e-05	not	1093.92829315073	1250.30057273406	1148.7612931471	1191.23574007648
ENSG00000078237	118.633209881531	-3.73257851693441e-06	0.00144266972376947	0.403106580168533	0.999892838063228	4.65423316379179e-05	not	108.848586383158	112.296442779642	115.517895400267	137.869914963057
ENSG00000078246	1269.12701414074	-4.60566810659879e-06	0.00144247841694439	0.714149548139623	0.999892838063228	4.65423316379179e-05	not	1252.84722927014	1258.32174721832	1231.27407557586	1334.06500449864
ENSG00000078269	2144.62649036035	-2.74758337677343e-05	0.00144253821774504	0.0564665870122913	0.999892838063228	4.65423316379179e-05	not	2097.51225960345	1988.24862528599	2343.36302097684	2149.38205557514
ENSG00000078304	3870.64750229907	1.15878784945002e-07	0.00144223016798394	0.995522349091223	0.999892838063228	4.65423316379179e-05	not	3856.50541555527	3885.25639081352	3824.92586991994	3915.90233290754
ENSG00000078369	8439.63064647227	2.16043654615365e-05	0.00144221977474869	0.228235397950219	0.999892838063228	4.65423316379179e-05	not	8578.35709285664	8664.87373662206	8011.99117383279	8503.3005825776
ENSG00000078399	98.074361568999	1.7617010895686e-07	0.00144267179845565	0.967059459796313	0.999892838063228	4.65423316379179e-05	not	107.760100519326	89.2355661373945	98.0985302208614	97.2032493984142
ENSG00000078403	866.274120565775	1.01361953855598e-05	0.00144255997269852	0.234276289572396	0.999892838063228	4.65423316379179e-05	not	838.134115150313	964.546231732286	823.294206900314	839.121928480188
ENSG00000078487	54.8241679852097	-2.57435819208725e-06	0.00144268269402293	0.408271369564417	0.999892838063228	4.65423316379179e-05	not	50.0703497362525	49.1296937160936	59.5925650874392	60.5040634010537
ENSG00000078618	2953.00694959814	1.82655840950607e-05	0.00144235550658879	0.278039294625412	0.999892838063228	4.65423316379179e-05	not	3042.31798940925	2999.91925711331	2833.85567208115	2935.93487978884
ENSG00000078668	1229.4198386919	-3.52450200049296e-06	0.00144247149975555	0.786601122158846	0.999892838063228	4.65423316379179e-05	not	1202.77687953389	1237.26616419713	1260.61195377275	1217.02435726382
ENSG00000078674	4164.50168983856	1.30126160621633e-05	0.0014422855429056	0.465020398696943	0.999892838063228	4.65423316379179e-05	not	4130.80385324083	4320.40510658464	4009.20441734418	4197.59338218458
ENSG00000078687	601.481473940505	-1.525794383974e-05	0.00144260828883192	0.279173609952842	0.999892838063228	4.65423316379179e-05	not	586.693880605219	567.498094761408	617.929059522062	633.804860873333
ENSG00000078699	598.420733709645	1.43906838308101e-05	0.00144260256542438	0.96511627137953	0.999892838063228	4.65423316379179e-05	not	595.401767515872	599.582792698448	611.511398666491	587.186975957767
ENSG00000078747	1065.23916534072	-5.5641785485819e-07	0.00144249306152806	0.962394378629143	0.999892838063228	4.65423316379179e-05	not	1038.41551409532	1088.87443623832	1076.33340634852	1057.33330468071
ENSG00000078795	37.2784573720699	2.59214483791076e-06	0.00144268725597747	0.309379474088152	0.999892838063228	4.65423316379179e-05	not	37.0085193702736	48.1270469055611	30.2546868905461	33.7235763218988
ENSG00000078804	1362.18276600132	1.44079281457336e-05	0.00144252868377216	0.143317509730896	0.999892838063228	4.65423316379179e-05	not	1341.0145842405	1266.34292170258	1506.31668367173	1335.05687439046
ENSG00000078808	1864.32352246099	-3.08782039691793e-05	0.00144259864048003	0.614058339994255	0.999892838063228	4.65423316379179e-05	not	1937.5048376202	1742.60015670552	1863.87207419637	1913.31702132185
ENSG00000078814	79.6671917696328	-4.42945393930049e-06	0.0014426806176221	0.216413899367604	0.999892838063228	4.65423316379179e-05	not	64.2206659660629	75.1985107899392	76.0951215731916	103.154468749337
ENSG00000078900	139.401743591072	-4.15217358780751e-06	0.00144266615760461	0.385751940044331	0.999892838063228	4.65423316379179e-05	not	142.591648161936	118.312323642838	155.857477920995	140.845524638518
ENSG00000078902	457.631492578153	-4.03798599824408e-06	0.00144260331121932	0.623989771913393	0.999892838063228	4.65423316379179e-05	not	477.845294222062	418.103719992062	457.487538132802	477.089417965686
ENSG00000078967	241.56194479193	-3.89672493761576e-07	0.00144264495716657	0.843453374794604	0.999892838063228	4.65423316379179e-05	not	262.32509318341	215.569064264492	262.207286384732	226.146335335086
ENSG00000079134	671.628381105575	7.8141502012972e-07	0.00144257429017697	0.934243935908147	0.999892838063228	4.65423316379179e-05	not	617.171484792503	729.926878067676	685.772902852377	653.642258709744
ENSG00000079150	62.0117743122713	1.98069685397405e-06	0.00144268080875217	0.550869112447872	0.999892838063228	4.65423316379179e-05	not	60.9552083745682	71.1879235478091	62.3429911683979	53.5609741583098
ENSG00000079156	621.102903280999	1.12191203754118e-05	0.0014425848251718	0.250984539184862	0.999892838063228	4.65423316379179e-05	not	638.941202069135	655.731014088269	587.674372631516	602.065024335076
ENSG00000079215	7.28256855759532	7.79201244129987e-07	0.00144269346056191	0.48321838607583	0.999892838063228	4.65423316379179e-05	not	10.8848586383158	7.01852767372765	8.2512782428762	2.97560967546166
ENSG00000079246	7068.41504587604	9.44363928710051e-06	0.00144213860481947	0.642665529591498	0.999892838063228	4.65423316379179e-05	not	6990.25621752638	7262.17084868706	6964.07883698751	7057.15428030323
ENSG00000079257	7.70065283103648	-4.56157701946728e-07	0.00144269315722722	0.696394612832838	0.999892838063228	4.65423316379179e-05	not	6.53091518298945	7.01852767372765	7.33446954922328	9.91869891820553
ENSG00000079277	266.280888764434	4.65718113142429e-06	0.00144263742780247	0.484833937606763	0.999892838063228	4.65423316379179e-05	not	285.183296323873	267.706698412183	261.29047769108	250.9430826306
ENSG00000079308	79.9024003377757	1.90560641802264e-07	0.00144267723922875	0.95912566515308	0.999892838063228	4.65423316379179e-05	not	94.698270153347	66.1746894951465	84.3463998160678	74.3902418865415
ENSG00000079313	954.123931299532	-4.55055535320795e-07	0.00144254421622619	0.964388332918795	0.999892838063228	4.65423316379179e-05	not	1032.97308477616	873.305371973827	982.81891959592	927.398348852217
ENSG00000079332	1550.49587079542	3.29882050815063e-05	0.00144261138810207	0.903323419091083	0.999892838063228	4.65423316379179e-05	not	1555.44629941532	1555.10520313594	1529.23690101305	1562.19507961737
ENSG00000079335	227.259421943606	6.46999119250531e-07	0.0014426450784588	0.914720110178678	0.999892838063228	4.65423316379179e-05	not	214.43171517482	242.64052814887	209.949190846517	242.016253604215
ENSG00000079337	250.472793310977	1.05438224703479e-05	0.00144265591390021	0.992203503147038	0.999892838063228	4.65423316379179e-05	not	244.909319362104	255.674936685793	249.371964673592	251.93495252242
ENSG00000079385	10.6200613842862	-6.24306866463267e-07	0.00144269245935577	0.650029137338529	0.999892838063228	4.65423316379179e-05	not	8.7078869106526	10.0264681053252	12.8353217111407	10.9105688100261
ENSG00000079387	1455.62683391607	-7.89141856629538e-06	0.00144249441901602	0.522267708089716	0.999892838063228	4.65423316379179e-05	not	1330.12972560218	1526.0284456305	1506.31668367173	1460.03248075985
ENSG00000079432	5218.80927896536	-3.33306414973781e-05	0.00144252735099205	0.0416691518684277	0.999892838063228	4.65423316379179e-05	not	5238.88246262137	4723.46912441871	5677.79623979248	5235.08928902888
ENSG00000079435	351.292994862376	5.11183244365413e-06	0.00144262059995972	0.422868997570555	0.999892838063228	4.65423316379179e-05	not	329.811216740967	345.91314963372	370.390712235776	359.05690083904
ENSG00000079459	1994.37230221874	4.23690570718916e-05	0.00144268318345616	0.809280605027245	0.999892838063228	4.65423316379179e-05	not	2007.16793290542	2004.29097425451	1980.30677829029	1985.72352342475
ENSG00000079462	659.884539970421	7.63487193452435e-06	0.00144258902003023	0.761033924122433	0.999892838063228	4.65423316379179e-05	not	703.161868035198	601.588086319513	705.942694112741	628.84551141423
ENSG00000079482	856.07815315003	1.30757521608758e-06	0.00144252494008917	0.906876561059719	0.999892838063228	4.65423316379179e-05	not	837.045629286481	881.326546458087	848.964850322595	856.975586532958
ENSG00000079616	1479.16750120438	-7.40356565618788e-06	0.0014424492578068	0.584778018900946	0.999892838063228	4.65423316379179e-05	not	1477.07531721945	1438.79817311417	1533.82094448132	1466.9755700026
ENSG00000079691	439.671147346204	6.52577799033702e-06	0.00144260582206402	0.798850246131658	0.999892838063228	4.65423316379179e-05	not	439.748288987956	430.135481718452	459.321155520108	429.479663158299
ENSG00000079739	377.598634387738	-9.74806900635942e-06	0.00144262810419577	0.217108983808348	0.999892838063228	4.65423316379179e-05	not	372.262165430399	339.897268770525	402.479016513628	395.756086836401
ENSG00000079785	2449.67352763083	1.86888869093572e-05	0.0014424022830398	0.286978309346036	0.999892838063228	4.65423316379179e-05	not	2525.28720408925	2491.57732417332	2337.86216881492	2443.96741344584
ENSG00000079805	3331.42167365813	-1.78321840686782e-05	0.00144232755552411	0.306765354578281	0.999892838063228	4.65423316379179e-05	not	3324.23582814163	3198.44332559875	3394.94259259673	3408.06494829542
ENSG00000079819	5101.4958638569	1.66057953000738e-05	0.001442226293236	0.744653932222304	0.999892838063228	4.65423316379179e-05	not	5051.66289404234	5212.76076795858	5031.44611076717	5110.11368265949
ENSG00000079841	16.6401034750673	9.0287441964481e-07	0.00144269086550178	0.212779419066971	0.999892838063228	4.65423316379179e-05	not	21.7697172766315	20.0529362106504	12.8353217111407	11.9024387018466
ENSG00000079931	146.963379634415	1.81611617497432e-06	0.00144266064700657	0.718851965374749	0.999892838063228	4.65423316379179e-05	not	150.211049208757	151.399668390411	150.356625759077	135.886175179416
ENSG00000079950	1494.85684458894	9.81952186833146e-06	0.00144246146860573	0.465257622937821	0.999892838063228	4.65423316379179e-05	not	1470.54440203646	1577.16343296766	1456.80901421447	1474.91052913716
ENSG00000079974	179.351875956953	2.33232554880073e-06	0.00144265340246488	0.64984890032311	0.999892838063228	4.65423316379179e-05	not	180.688653396041	188.497600380114	168.692799632136	179.52845041952
ENSG00000079999	1497.56407876747	-2.36522397827041e-05	0.00144252745976405	0.0819432639282759	0.999892838063228	4.65423316379179e-05	not	1434.62436853002	1424.76111776671	1580.57818785762	1550.29264091552
ENSG00000080007	25.5442924105094	-2.48382877674731e-07	0.00144268882240958	0.904860127241444	0.999892838063228	4.65423316379179e-05	not	25.0351748681262	25.0661702633131	30.2546868905461	21.8211376200522
ENSG00000080031	369.757452739788	-6.64184994833783e-06	0.00144262208702477	0.382277139607543	0.999892838063228	4.65423316379179e-05	not	371.173679566567	337.89197514946	372.224329623082	397.739826620042
ENSG00000080189	1019.51979571236	8.99463560522317e-06	0.0014425144451626	0.860435388683038	0.999892838063228	4.65423316379179e-05	not	1051.4773444613	998.636223290392	998.40466738802	1029.56094770973
ENSG00000080200	668.926171754569	1.01760148472509e-05	0.00144257368420737	0.31058517232228	0.999892838063228	4.65423316379179e-05	not	682.480636622398	703.858060993831	630.764381233202	658.601608168847
ENSG00000080298	600.340707690693	6.47896615781844e-06	0.0014425765819441	0.496853460308787	0.999892838063228	4.65423316379179e-05	not	601.932682698861	629.662197014424	601.426503036309	568.341448013177
ENSG00000080345	4705.46172136037	2.73039724559698e-06	0.00144218547644655	0.972249685641483	0.999892838063228	4.65423316379179e-05	not	4710.96681866306	4706.42412863966	4754.56988528399	4649.88605285475
ENSG00000080371	1906.60314943251	1.36259058142743e-05	0.00144241413295157	0.327003988506249	0.999892838063228	4.65423316379179e-05	not	1952.74363971385	1950.14804648576	1840.95185685504	1882.56905467541
ENSG00000080493	33.3054950372276	2.37148144385521e-06	0.00144268780023404	0.331777404556986	0.999892838063228	4.65423316379179e-05	not	37.0085193702736	39.1032256107684	29.3378781968931	27.7723569709755
ENSG00000080503	555.7414405571	-2.17739067127373e-06	0.00144257696420213	0.718852038109253	0.999892838063228	4.65423316379179e-05	not	531.181101549809	564.49015432981	562.920537902887	564.373968445895
ENSG00000080546	181.988053924029	-7.78746472416339e-07	0.00144265365511833	0.872738238120392	0.999892838063228	4.65423316379179e-05	not	164.361365438568	195.516128053842	180.611312649623	187.463409554084
ENSG00000080603	211.568033281459	-4.27589606993215e-06	0.0014426511887519	0.461936807027639	0.999892838063228	4.65423316379179e-05	not	183.954110987536	219.579651506622	213.616425621128	229.121945010548
ENSG00000080608	559.289041810625	-2.28935047317206e-05	0.00144266792098271	0.821185504933658	0.999892838063228	4.65423316379179e-05	not	577.985993694566	550.453098982355	535.4162770933	573.300797472279
ENSG00000080644	11.7487720768796	1.50932113168141e-07	0.0014426921002159	0.919791996510419	0.999892838063228	4.65423316379179e-05	not	13.0618303659789	11.0291149158577	11.0017043238349	11.9024387018466
ENSG00000080802	556.77566432876	-7.85653643629542e-06	0.00144258855907318	0.2814667055754	0.999892838063228	4.65423316379179e-05	not	519.207757047661	547.445158550757	594.092033487086	566.357708229536
ENSG00000080815	2605.70360442485	-1.69067979369663e-05	0.00144238127645214	0.366945852248661	0.999892838063228	4.65423316379179e-05	not	2505.69445854029	2600.86582652136	2703.66883758243	2612.58529505534
ENSG00000080819	618.805397865789	-8.88681819756581e-06	0.00144258468474324	0.70863550903938	0.999892838063228	4.65423316379179e-05	not	600.844196835029	618.633082098566	593.175224793433	662.569087736129
ENSG00000080822	634.524767205973	8.5591064410879e-07	0.00144257647379985	0.927211898410912	0.999892838063228	4.65423316379179e-05	not	617.171484792503	655.731014088269	586.757563937863	678.439006005258
ENSG00000080823	1081.37857108014	8.18623072333003e-06	0.00144252539311671	0.474660237725478	0.999892838063228	4.65423316379179e-05	not	1175.5647329381	1036.73680209063	1071.74936288025	1041.46338641158
ENSG00000080824	31997.6981962753	-3.00571649109855e-05	0.00144203852331098	0.569013555805869	0.999892838063228	4.65423316379179e-05	not	32026.5195715164	31427.9642761419	32294.5862339238	32241.7227035189
ENSG00000080839	698.818266995986	-7.41949969765584e-06	0.00144256389948711	0.283202072553281	0.999892838063228	4.65423316379179e-05	not	671.595777984082	672.776009867322	753.616746182693	697.284533949849
ENSG00000080845	1671.15583755534	-1.83092842942868e-05	0.00144247565134636	0.131367594558516	0.999892838063228	4.65423316379179e-05	not	1583.74693187494	1630.30371392588	1768.52397005646	1702.04873436407
ENSG00000080854	37.8883091667785	1.36014401637291e-06	0.00144268613819426	0.599791741422571	0.999892838063228	4.65423316379179e-05	not	40.2739769617683	41.1085192318334	39.4227738270752	30.7479666464371
ENSG00000080947	19.6571673180045	-4.29450637643122e-07	0.00144269017049973	0.817448190075812	0.999892838063228	4.65423316379179e-05	not	18.5042596851368	19.0502894001179	19.2529825667111	21.8211376200522
ENSG00000080986	2263.81267526902	7.85622333813599e-06	0.00144236390070458	0.90388040744363	0.999892838063228	4.65423316379179e-05	not	2256.43119572286	2258.96326412977	2313.10833408629	2226.74790713714
ENSG00000081014	955.043744909622	1.22710605307386e-06	0.00144252453754023	0.7251145272255	0.999892838063228	4.65423316379179e-05	not	916.505097346186	1014.67857225891	914.975076265605	974.016233767783
ENSG00000081019	180.092707115738	-1.57809446301479e-06	0.00144265576320647	0.76606436634977	0.999892838063228	4.65423316379179e-05	not	166.538337166231	186.492306759049	201.69791260364	165.642271934032
ENSG00000081026	399.541533629421	-4.45545443697764e-06	0.00144260909622461	0.574856001007815	0.999892838063228	4.65423316379179e-05	not	391.854910979367	387.021668865554	399.728590432669	419.560964240094
ENSG00000081052	35.4767468063461	-5.95933154643729e-08	0.00144268639543225	0.979223723806497	0.999892838063228	4.65423316379179e-05	not	31.5660900511157	39.1032256107684	38.5059651334222	32.7317064300782
ENSG00000081059	196.15614259455	-4.40583921300218e-06	0.00144265231092868	0.444082262952627	0.999892838063228	4.65423316379179e-05	not	186.131082715199	187.494953569582	213.616425621128	197.38210847229
ENSG00000081087	1176.27334023436	8.68097702170677e-06	0.0014425203691108	0.456276112341621	0.999892838063228	4.65423316379179e-05	not	1150.52955806997	1255.31380678672	1089.16872805966	1210.08126802107
ENSG00000081148	14.2285420510544	-2.56874068354539e-07	0.00144269161708037	0.868251532360341	0.999892838063228	4.65423316379179e-05	not	17.4157738213052	10.0264681053252	15.5857477920995	13.8861784854877
ENSG00000081154	2431.47239065946	6.44480914366912e-06	0.00144236937000106	0.601780617706421	0.999892838063228	4.65423316379179e-05	not	2379.43009833582	2541.70966469994	2360.78238615624	2443.96741344584
ENSG00000081177	481.7198766719	3.67493423878315e-06	0.00144260081738601	0.828198656920622	0.999892838063228	4.65423316379179e-05	not	449.544661762441	522.378988287444	462.98839029472	491.967466342994
ENSG00000081181	103.606220371925	4.27757014606715e-07	0.00144267031034017	0.920758822380126	0.999892838063228	4.65423316379179e-05	not	108.848586383158	100.264681053252	109.100234544696	96.2113795065936
ENSG00000081189	557.087588061864	-1.11613099188598e-05	0.00144261937120801	0.182523692182851	0.999892838063228	4.65423316379179e-05	not	506.145926681682	544.43721811916	649.100555106261	528.666652340355
ENSG00000081307	922.467738037927	2.40480816289288e-05	0.00144263488567985	0.929784907735073	0.999892838063228	4.65423316379179e-05	not	913.239639754692	936.472121037376	857.216128565471	982.943062794168
ENSG00000081320	437.050140502523	1.03314279945435e-05	0.00144261661347898	0.432039344820498	0.999892838063228	4.65423316379179e-05	not	463.694977992251	440.161949823777	420.815190386686	423.528443807376
ENSG00000081377	909.346687352903	5.06838511523605e-05	0.00144296062774602	0.791749935354083	0.999892838063228	4.65423316379179e-05	not	913.239639754692	920.429772068855	878.302728519488	925.414609068576
ENSG00000081386	416.679461812336	-4.20025609993198e-06	0.00144260632584453	0.653133822509355	0.999892838063228	4.65423316379179e-05	not	426.686458621977	423.116954044724	392.394120883446	424.520313699197
ENSG00000081665	335.935263788667	-6.55870223341568e-06	0.00144264225457603	0.317177511727654	0.999892838063228	4.65423316379179e-05	not	276.47540941322	357.94491136011	325.467086246783	383.853648134554
ENSG00000081692	29.6069225906286	-2.26919431092508e-06	0.00144268868653639	0.320651576752011	0.999892838063228	4.65423316379179e-05	not	23.9466890042947	26.0688170738456	36.6723477461164	31.7398365382577
ENSG00000081721	211.448306122792	4.10581774932571e-06	0.00144264824116526	0.493946885957768	0.999892838063228	4.65423316379179e-05	not	218.785658630147	221.584945127687	209.032382152864	196.390238580469
ENSG00000081760	628.339714754179	-3.54705888099177e-05	0.00144278320873798	0.815101397104958	0.999892838063228	4.65423316379179e-05	not	597.578739243535	647.709839604009	624.346720377632	643.723559791539
ENSG00000081791	1070.51076655223	4.22364727544452e-06	0.00144249303543876	0.784597918245151	0.999892838063228	4.65423316379179e-05	not	1038.41551409532	1084.86384899619	1072.66617157391	1086.09753154351
ENSG00000081803	386.621748098148	-1.55587319593444e-08	0.00144260871569323	0.996106516743861	0.999892838063228	4.65423316379179e-05	not	397.297340298525	375.992553949696	393.310929577099	379.886168567272
ENSG00000081818	24.3431195048029	-1.46932901009068e-06	0.00144268970660995	0.468354537164152	0.999892838063228	4.65423316379179e-05	not	16.3272879574736	26.0688170738456	31.171495584199	23.8048774036933
ENSG00000081853	18.4537257559078	2.99971877848642e-06	0.00144269223820352	0.0933238868611245	0.999892838063228	4.65423316379179e-05	not	22.8582031404631	26.0688170738456	11.0017043238349	13.8861784854877
ENSG00000081870	245.806601380708	-5.75442933419896e-06	0.00144264424801934	0.529368106793257	0.999892838063228	4.65423316379179e-05	not	242.732347634441	231.611413233013	265.874521159344	243.008123496035
ENSG00000081913	323.686827877717	6.62026524247845e-06	0.00144262874227303	0.392278311881287	0.999892838063228	4.65423316379179e-05	not	328.722730877136	345.91314963372	312.631764535643	307.479666464371
ENSG00000081923	264.390693247416	-1.24709115269372e-05	0.00144266329908652	0.0553451735868584	0.999892838063228	4.65423316379179e-05	not	239.466890042947	233.616706854078	311.71495584199	272.764220250652
ENSG00000081985	32.3389134666049	7.34586224950768e-07	0.0014426872049411	0.760561523152047	0.999892838063228	4.65423316379179e-05	not	31.5660900511157	36.0952851791708	33.9219216651577	27.7723569709755
ENSG00000082014	57.0494474647735	-7.65784940237075e-07	0.00144268121897395	0.807467702511065	0.999892838063228	4.65423316379179e-05	not	59.8667225107366	51.1349873371586	58.6757563937863	58.5203236174126
ENSG00000082068	448.752588218231	-7.32280920534542e-07	0.00144259847938865	0.929186259426299	0.999892838063228	4.65423316379179e-05	not	451.721633490104	442.167243444842	429.983277323215	471.138198614763
ENSG00000082126	147.601825149235	-6.04379526508855e-06	0.00144266942997012	0.200850130562185	0.999892838063228	4.65423316379179e-05	not	113.202529838484	153.404962011476	164.108756163871	159.691052583109
ENSG00000082146	390.049283225364	2.35470932103989e-06	0.00144261249923433	0.773766484340322	0.999892838063228	4.65423316379179e-05	not	396.208854434693	394.040196539281	360.305816605594	409.642265321888
ENSG00000082153	4596.70001315269	2.40264626356307e-05	0.00144233886429169	0.190948081720325	0.999892838063228	4.65423316379179e-05	not	4645.65766683316	4785.63322667173	4350.25725138306	4605.25190772283
ENSG00000082196	13.1829752456626	-3.17428364009387e-07	0.00144269175075791	0.835248194796781	0.999892838063228	4.65423316379179e-05	not	13.0618303659789	12.0317617263903	13.7521304047937	13.8861784854877
ENSG00000082212	1403.91644264674	4.70520320940649e-06	0.00144245712530677	0.443340252340063	0.999892838063228	4.65423316379179e-05	not	1391.08493397675	1474.89345829334	1354.12644052535	1395.56093779152
ENSG00000082213	528.465012476999	7.31356445148273e-06	0.00144259644777643	0.255456649533081	0.999892838063228	4.65423316379179e-05	not	518.11927118383	587.551030972058	503.327972815448	504.861774936661
ENSG00000082258	1143.73756140551	-2.31427028038332e-05	0.00144257799918364	0.427960798511866	0.999892838063228	4.65423316379179e-05	not	1132.02529838484	1208.18940669169	1113.92256278829	1120.81297775722
ENSG00000082269	1284.47433684377	1.81674408050935e-05	0.00144252400010654	0.12076294030246	0.999892838063228	4.65423316379179e-05	not	1299.6521214149	1380.64465810328	1226.69003210759	1230.91053574931
ENSG00000082438	454.73448456091	4.56141739668869e-05	0.00144295648104063	0.224249011828587	0.999892838063228	4.65423316379179e-05	not	481.110751813556	475.254588192415	416.231146918421	446.341451319249
ENSG00000082458	57.6404373106876	-1.42359937084854e-06	0.00144268124761021	0.654506091636519	0.999892838063228	4.65423316379179e-05	not	52.2473214639156	57.1508682003538	58.6757563937863	62.4878031846948
ENSG00000082482	5.9487149081777	-8.51425552193857e-07	0.00144269375084357	0.399870122486784	0.999892838063228	4.65423316379179e-05	not	5.44242931915788	3.00794043159757	6.41766085557037	8.92682902638498
ENSG00000082497	54.6031435113491	-6.71032760067553e-07	0.00144268195513458	0.826068466357695	0.999892838063228	4.65423316379179e-05	not	53.3358073277472	53.1402809582237	62.3429911683979	49.5934945910276
ENSG00000082512	277.054854401191	2.30684988498411e-06	0.00144263435747789	0.730355262703334	0.999892838063228	4.65423316379179e-05	not	281.917838732378	282.746400570171	290.628355887973	252.926822414241
ENSG00000082515	552.614243594339	-5.65639012733731e-06	0.0014425845867908	0.716922076255477	0.999892838063228	4.65423316379179e-05	not	527.915643958314	561.482213898212	578.506285694987	542.552830825842
ENSG00000082516	1236.92097258651	-6.52028547102411e-05	0.00144320163753853	0.513789058075117	0.999892838063228	4.65423316379179e-05	not	1263.73208790846	1255.31380678672	1192.76811044244	1235.86988520841
ENSG00000082641	4975.1232949948	2.67545274051363e-06	0.00144220545050459	0.881027844920497	0.999892838063228	4.65423316379179e-05	not	5008.12345948908	4970.12023980971	4838.91628510006	5083.33319558033
ENSG00000082701	2237.86267906363	-3.77953377984701e-06	0.00144235148318974	0.854278382768687	0.999892838063228	4.65423316379179e-05	not	2233.57299258239	2260.96855775084	2248.01491683694	2208.89424908437
ENSG00000082781	1522.42176240987	-7.01873258655111e-06	0.00144245298928671	0.601306350995756	0.999892838063228	4.65423316379179e-05	not	1551.09235595999	1451.83258165109	1574.16052700205	1512.60158502634
ENSG00000082805	2521.62896141142	-3.02405599045924e-05	0.00144247782244929	0.708997393994375	0.999892838063228	4.65423316379179e-05	not	2486.10171299132	2515.6408476261	2538.64327272491	2546.13001230336
ENSG00000082898	6345.01217854227	-0.000306684425792992	0.00145907694313977	0.436880389711112	0.999892838063228	4.65423316379179e-05	not	6124.90995578027	6385.85753628163	6447.91554246092	6421.36567964626
ENSG00000082929	6.22622459938672	1.03806962670115e-08	0.00144269347088896	0.994381569956799	0.999892838063228	4.65423316379179e-05	not	5.44242931915788	7.01852767372765	5.50085216191746	6.94308924274387
ENSG00000082996	826.940738642032	9.27519351735932e-06	0.00144255561694719	0.379976007741514	0.999892838063228	4.65423316379179e-05	not	805.479539235366	897.368895426607	786.621859154197	818.292660751956
ENSG00000083067	8.20467046598073	4.90463653926148e-08	0.00144269299807591	0.969960938311851	0.999892838063228	4.65423316379179e-05	not	6.53091518298945	10.0264681053252	7.33446954922328	8.92682902638498
ENSG00000083093	287.674253029993	8.99922981931133e-06	0.0014426425612427	0.194443363078842	0.999892838063228	4.65423316379179e-05	not	312.395442919662	301.796689970289	267.70813854665	268.79674068337
ENSG00000083097	294.680017607923	4.80013626018015e-06	0.00144263276243475	0.488405657119873	0.999892838063228	4.65423316379179e-05	not	289.537239779199	320.846979370407	278.709842870485	289.626008411601
ENSG00000083099	994.864701995348	-9.05253838110298e-06	0.00144251515698389	0.288677862026721	0.999892838063228	4.65423316379179e-05	not	1010.1148816357	1043.75532976436	952.564232705374	973.024363875962
ENSG00000083123	558.694033120005	-4.97794024834025e-06	0.00144257909050459	0.528677680709467	0.999892838063228	4.65423316379179e-05	not	569.278106783914	575.519269245668	558.336494434623	531.642262015816
ENSG00000083168	1179.10711121769	-8.73240296563757e-06	0.00144248497693678	0.551085397520381	0.999892838063228	4.65423316379179e-05	not	1159.23744498063	1159.0597129756	1201.93619737897	1196.19508953559
ENSG00000083223	952.374338572201	-2.05131880370397e-05	0.00144259174969838	0.803894911473739	0.999892838063228	4.65423316379179e-05	not	902.354781116376	986.604461564002	941.562528381539	978.975583226886
ENSG00000083290	329.723696963217	3.0295333294611e-06	0.00144262382914006	0.891013322636986	0.999892838063228	4.65423316379179e-05	not	329.811216740967	333.88138790733	308.047721067378	347.154462137193
ENSG00000083312	6131.02343799534	-5.76746676432268e-07	0.00144220666019496	0.358406849126038	0.999892838063228	4.65423316379179e-05	not	6080.28203536318	6396.88665119749	5867.57563937863	6179.34942604204
ENSG00000083444	881.573100823223	-9.20477397791314e-06	0.00144254460957667	0.39839930553663	0.999892838063228	4.65423316379179e-05	not	832.691685831155	881.326546458087	943.396145768845	868.878025234804
ENSG00000083454	65.8493637806681	-3.90649218208337e-07	0.00144267955087584	0.90546567816861	0.999892838063228	4.65423316379179e-05	not	74.0170387405471	56.1482213898212	68.7606520239683	64.4715429683359
ENSG00000083457	156.957326728463	1.86605218928693e-06	0.00144266138416751	0.70870428678755	0.999892838063228	4.65423316379179e-05	not	142.591648161936	179.473779085321	142.105347516201	163.658532150391
ENSG00000083520	1248.3162264147	3.03856462832679e-06	0.00144247002817879	0.812932955184183	0.999892838063228	4.65423316379179e-05	not	1226.72356853819	1286.39585791323	1254.19429291718	1225.9511862902
ENSG00000083535	394.405257209677	-4.99209138184481e-07	0.00144260979215607	0.971057337829834	0.999892838063228	4.65423316379179e-05	not	382.058538204883	405.069311455139	375.891564397693	414.601614780991
ENSG00000083544	263.601130145169	6.44123686975427e-07	0.00144263649426284	0.922138464773321	0.999892838063228	4.65423316379179e-05	not	279.740867004715	250.661702633131	275.042608095873	248.959342846959
ENSG00000083635	136.248168573712	1.59953785555462e-06	0.00144266300817803	0.742238941327589	0.999892838063228	4.65423316379179e-05	not	146.945591617263	132.349378990293	134.770877966978	130.926825720313
ENSG00000083642	811.208371856015	-6.53983717996633e-06	0.00144254759393661	0.535399359331386	0.999892838063228	4.65423316379179e-05	not	780.444364367239	807.13068247868	789.372285235156	867.886155342984
ENSG00000083720	737.765036570868	3.32060345313847e-06	0.00144256202246834	0.737313117972574	0.999892838063228	4.65423316379179e-05	not	710.781269082019	782.064512215367	688.523328933336	769.691036052749
ENSG00000083750	227.685687194067	1.37730909830607e-06	0.00144264219464205	0.756890994728425	0.999892838063228	4.65423316379179e-05	not	228.582031404631	218.57700469609	225.534938638616	238.048774036933
ENSG00000083799	391.197657727648	1.41186880589229e-06	0.00144261563213807	0.853347546503005	0.999892838063228	4.65423316379179e-05	not	371.173679566567	418.103719992062	413.480720837463	362.032510514502
ENSG00000083807	50.911755914259	-2.64274609609062e-07	0.00144268290998602	0.927155041811033	0.999892838063228	4.65423316379179e-05	not	57.6897507830735	43.1138128528984	52.2580955382159	50.5853644828482
ENSG00000083812	77.7412132437914	-2.48627891230993e-06	0.00144267918228925	0.47562436654768	0.999892838063228	4.65423316379179e-05	not	69.6630952852208	74.1958639794066	66.9270346366625	100.178859073876
ENSG00000083814	104.879428512828	-1.25714516524767e-06	0.00144266997930005	0.767314643839288	0.999892838063228	4.65423316379179e-05	not	102.317671200168	102.269974674317	112.767469319308	102.162598857517
ENSG00000083817	64.1108008251564	5.53503238739928e-07	0.0014426793966532	0.870892583842333	0.999892838063228	4.65423316379179e-05	not	64.2206659660629	66.1746894951465	59.5925650874392	66.455282751977
ENSG00000083828	155.559095896014	-2.04700927851829e-06	0.00144266002305082	0.758653555569247	0.999892838063228	4.65423316379179e-05	not	143.680134025768	160.423489685204	148.523008371772	169.609751501315
ENSG00000083838	54.8995609166709	1.36846300268049e-07	0.00144268270168628	0.965133537030402	0.999892838063228	4.65423316379179e-05	not	65.3091518298945	45.1191064739635	47.6740520699514	61.4959332928743
ENSG00000083844	352.47421959746	-3.67787872926296e-06	0.00144261970564865	0.622359861583461	0.999892838063228	4.65423316379179e-05	not	346.138504698441	341.90256239159	341.969642732536	379.886168567272
ENSG00000083845	4376.49055215809	-8.03758756383237e-06	0.00144230155530995	0.63745452196937	0.999892838063228	4.65423316379179e-05	not	4530.27816526702	4136.92074025719	4455.69025115315	4383.07305195502
ENSG00000083857	4054.71653577207	-2.24501410802855e-05	0.00144230019368826	0.228480446107377	0.999892838063228	4.65423316379179e-05	not	3951.20368570862	3969.47872289826	4165.06189526517	4133.12183921624
ENSG00000083896	1199.92182269164	-2.26038611585933e-05	0.0014425567045798	0.940286333009464	0.999892838063228	4.65423316379179e-05	not	1201.68839367006	1193.1497045337	1204.68662345992	1200.16256910287
ENSG00000083937	669.593024434231	1.96509106476581e-05	0.00144262868938925	0.0445312418913618	0.999892838063228	4.65423316379179e-05	not	682.480636622398	754.993048330989	617.012250828409	623.886161955128
ENSG00000084070	308.437254024459	6.20179807502521e-06	0.00144263504596577	0.371791634269705	0.999892838063228	4.65423316379179e-05	not	340.696075379283	304.804630401887	277.793034176832	310.455276139833
ENSG00000084072	569.826574222623	-8.24104277241167e-06	0.00144258869599237	0.444870631364561	0.999892838063228	4.65423316379179e-05	not	569.278106783914	536.416043634899	566.587772677499	607.024373794178
ENSG00000084073	1038.96288551272	-6.69963700551081e-06	0.00144250172656438	0.574712826031472	0.999892838063228	4.65423316379179e-05	not	1073.24706173793	1039.74474252223	1010.32318040551	1032.5365573852
ENSG00000084090	1301.28249559653	8.18132870232938e-07	0.00144248984559263	0.947065315454376	0.999892838063228	4.65423316379179e-05	not	1382.3770470661	1226.23704928127	1322.95494494115	1273.56094109759
ENSG00000084092	583.714362534206	3.75498589662073e-06	0.00144257494071986	0.69038071357164	0.999892838063228	4.65423316379179e-05	not	614.99451306484	570.506035193005	572.088624839416	577.268277039562
ENSG00000084093	1307.43396780288	-2.74753611754791e-06	0.00144249261427675	0.819990407036919	0.999892838063228	4.65423316379179e-05	not	1213.66173817221	1382.64995172435	1308.2860058427	1325.13817547226
ENSG00000084110	5.20481248931228	-4.93127273714552e-07	0.00144269380209038	0.606623639304573	0.999892838063228	4.65423316379179e-05	not	5.44242931915788	3.00794043159757	6.41766085557037	5.95121935092332
ENSG00000084112	3790.80304406956	-2.28598176160041e-06	0.00144227602086814	0.96629009534711	0.999892838063228	4.65423316379179e-05	not	3667.10887524858	3920.34902918216	3793.75437433574	3781.99989751177
ENSG00000084207	1339.98370641079	-8.16895764305503e-06	0.00144246150363214	0.538415077777952	0.999892838063228	4.65423316379179e-05	not	1311.62546591705	1323.49378990293	1355.043249219	1369.77232060418
ENSG00000084234	14166.7402027449	-2.46924554791203e-05	0.00144208573624441	0.969924652142126	0.999892838063228	4.65423316379179e-05	not	14192.7671784999	14124.2856199716	14352.6400991363	13997.2679133716
ENSG00000084444	230.964851017993	3.79273034692263e-06	0.00144264552665699	0.536595280877149	0.999892838063228	4.65423316379179e-05	not	245.997805225936	232.614060043545	207.198764765558	238.048774036933
ENSG00000084453	132.120875242587	-5.6263371321515e-07	0.00144266496683118	0.902600467884787	0.999892838063228	4.65423316379179e-05	not	140.414676434273	121.320264074435	121.935556255837	144.813004205801
ENSG00000084463	2937.14363860647	1.0212755144037e-05	0.00144232581886239	0.523258546019369	0.999892838063228	4.65423316379179e-05	not	2907.34574229414	3047.04365720833	2875.11206329553	2919.07309162789
ENSG00000084623	2802.81961768943	1.37471253895637e-05	0.00144235790133266	0.42418264895277	0.999892838063228	4.65423316379179e-05	not	2901.90331297498	2802.3978354384	2688.08308979033	2818.89423255401
ENSG00000084636	15.4243260291952	9.4282288744692e-07	0.00144269166430336	0.556553209572294	0.999892838063228	4.65423316379179e-05	not	23.9466890042947	11.0291149158577	12.8353217111407	13.8861784854877
ENSG00000084652	2596.34597985837	-1.28079780463705e-05	0.00144236206107739	0.570182508238344	0.999892838063228	4.65423316379179e-05	not	2550.32237895738	2576.80230306858	2697.25117672686	2561.00806068067
ENSG00000084676	1124.27120962196	-5.71191593321638e-06	0.00144252038129896	0.615822624784117	0.999892838063228	4.65423316379179e-05	not	1030.7961130485	1181.11794280731	1115.75618017559	1169.41460245643
ENSG00000084693	915.511566787266	-4.57284057023746e-06	0.00144252812671341	0.891446917879926	0.999892838063228	4.65423316379179e-05	not	953.51361671646	886.33978051075	943.396145768845	878.79672415301
ENSG00000084710	588.25317231112	-3.88740253704147e-06	0.00144257808524502	0.318294584813511	0.999892838063228	4.65423316379179e-05	not	592.136309924377	539.423984066497	624.346720377632	597.105674875973
ENSG00000084731	1619.59269184203	-1.75067587874295e-05	0.00144253197060022	0.135298086105934	0.999892838063228	4.65423316379179e-05	not	1544.56144077701	1556.10784994647	1812.5307873518	1565.17068929283
ENSG00000084733	4201.66581315293	1.3017333071597e-05	0.00144226102200113	0.498744135912691	0.999892838063228	4.65423316379179e-05	not	4160.19297156428	4354.49509814274	4143.97529531116	4147.99988759355
ENSG00000084754	4372.63964057109	1.70229128745056e-05	0.00144226657690509	0.350184112688661	0.999892838063228	4.65423316379179e-05	not	4367.00528569228	4535.97417084913	4276.91255589083	4310.66654985212
ENSG00000084764	152.847480402683	-2.32123426933771e-06	0.00144266177949674	0.639206988337396	0.999892838063228	4.65423316379179e-05	not	149.122563344926	146.386434337748	176.027269181359	139.853654746698
ENSG00000084774	3845.48203673049	8.08755677290511e-05	0.00144340469314222	0.914161303067568	0.999892838063228	4.65423316379179e-05	not	3925.08002497666	3749.89907139163	3935.85972185195	3771.08932870174
ENSG00000085063	3872.46123503256	-3.38606849127456e-05	0.00144243608184105	0.478800105894622	0.999892838063228	4.65423316379179e-05	not	3883.71756215106	3752.90701182323	3942.27738270752	3910.94298344844
ENSG00000085117	291.641880153364	-9.21462620371862e-06	0.00144265128567725	0.155609500613351	0.999892838063228	4.65423316379179e-05	not	299.333612553683	238.62994090674	330.051129715048	298.552837437986
ENSG00000085185	888.714055503812	-1.7750532040085e-05	0.00144258065475871	0.107834629413449	0.999892838063228	4.65423316379179e-05	not	823.983798920502	860.270963436904	969.983597884779	900.617861773062
ENSG00000085224	2856.76307036151	-1.12750600312548e-05	0.00144241192676685	0.703965601375719	0.999892838063228	4.65423316379179e-05	not	2654.81702188521	3004.93249116597	2912.7012197353	2854.60154865955
ENSG00000085231	275.553482702237	1.5895375465413e-06	0.00144263258505774	0.81447063925756	0.999892838063228	4.65423316379179e-05	not	275.386923549388	282.746400570171	284.210695032402	259.869911656985
ENSG00000085274	487.459620299485	1.94077152295472e-06	0.0014425975228721	0.819071500247022	0.999892838063228	4.65423316379179e-05	not	461.518006264588	522.378988287444	462.071581601067	503.869905044841
ENSG00000085276	1057.59168838002	-3.04865569816821e-05	0.00144265275478272	0.582834659089178	0.999892838063228	4.65423316379179e-05	not	1066.71614655494	1082.85855537512	1019.49126734204	1061.30078424799
ENSG00000085365	1336.09127914569	-2.2257928209883e-07	0.00144247506440928	0.985213038377153	0.999892838063228	4.65423316379179e-05	not	1270.26300309145	1399.6949475034	1316.53728408558	1357.86988190234
ENSG00000085377	1031.47748748358	4.83034290711246e-06	0.00144250878221325	0.812910985744283	0.999892838063228	4.65423316379179e-05	not	1044.94642927831	1032.7262148485	980.985302208614	1067.25200359891
ENSG00000085382	649.358341016758	5.92329547994559e-06	0.0014425647790298	0.551031211321473	0.999892838063228	4.65423316379179e-05	not	649.82606070745	676.786597109452	627.097146458591	643.723559791539
ENSG00000085415	1907.62436893761	6.04094154836037e-06	0.00144239619040382	0.684493751937879	0.999892838063228	4.65423316379179e-05	not	1885.25751615629	1967.19304226481	1877.62420460116	1900.42271272818
ENSG00000085433	272.662152178591	5.49621219427189e-07	0.00144263397722488	0.935080669844312	0.999892838063228	4.65423316379179e-05	not	273.209951821725	274.725226085911	288.794738500667	253.918692306062
ENSG00000085449	872.790051166525	1.73672574069128e-05	0.00144258843250121	0.249763720859738	0.999892838063228	4.65423316379179e-05	not	862.080804154608	950.509176384831	807.708459108214	870.861765018445
ENSG00000085465	9.5718003492164	-8.75847830319156e-07	0.00144269293023776	0.490791243586077	0.999892838063228	4.65423316379179e-05	not	4.3539434553263	11.0291149158577	11.0017043238349	11.9024387018466
ENSG00000085491	1017.21311992707	9.83553404406639e-05	0.00144417852005451	0.635856744719328	0.999892838063228	4.65423316379179e-05	not	1043.85794341448	1019.69180631157	996.571050000714	1008.7316799815
ENSG00000085511	771.29822429575	3.35721944084392e-05	0.00144273400150359	0.793491497793828	0.999892838063228	4.65423316379179e-05	not	748.878274316124	807.13068247868	754.533554876345	774.650385511852
ENSG00000085514	31.7168210327443	-1.70374913886888e-06	0.00144268778115592	0.470414688140144	0.999892838063228	4.65423316379179e-05	not	30.4776041872841	26.0688170738456	37.5891564397693	32.7317064300782
ENSG00000085552	15.9563259809104	-1.17622117404197e-07	0.00144269106756006	0.94262082519828	0.999892838063228	4.65423316379179e-05	not	17.4157738213052	14.0370553474553	16.5025564857524	15.8699182691288
ENSG00000085563	233.71546524715	6.20678079829933e-06	0.00144264671775571	0.310668664077024	0.999892838063228	4.65423316379179e-05	not	243.820833498273	250.661702633131	218.200469089393	222.178855767804
ENSG00000085644	252.000114924877	5.72723588497017e-06	0.00144264187487678	0.380168261386975	0.999892838063228	4.65423316379179e-05	not	267.767522502567	260.688170738456	236.536642962451	243.008123496035
ENSG00000085662	482.025848680366	-1.34917977523349e-06	0.00144259360717875	0.873943531847344	0.999892838063228	4.65423316379179e-05	not	497.43803977103	460.214886034428	467.572433762984	502.87803515302
ENSG00000085719	3904.99211739337	2.5485538210067e-07	0.00144229109457206	0.801841717131684	0.999892838063228	4.65423316379179e-05	not	3770.51503231258	4079.76987205683	3835.92757424378	3933.75599096031
ENSG00000085721	730.257099056927	1.18057856554174e-05	0.00144257012974802	0.25542188847488	0.999892838063228	4.65423316379179e-05	not	748.878274316124	769.030103678444	683.022476771418	720.097541461721
ENSG00000085733	4466.78468076548	-9.71042966709667e-06	0.00144220826885505	0.487101655092633	0.999892838063228	4.65423316379179e-05	not	4399.65986160723	4416.65920039576	4530.86856403268	4519.95109702626
ENSG00000085760	1686.90214076799	2.77288114040228e-05	0.0014425617753009	0.0453583504891755	0.999892838063228	4.65423316379179e-05	not	1741.57738213052	1806.7695525796	1544.82264880515	1654.43897955668
ENSG00000085788	925.434412886766	4.09742553816246e-05	0.00144281452614799	0.467835166400076	0.999892838063228	4.65423316379179e-05	not	901.266295252544	992.620342427197	888.38762414967	919.463389717652
ENSG00000085831	19.6651549965199	-6.78851523850794e-07	0.00144269054367563	0.706893375239361	0.999892838063228	4.65423316379179e-05	not	15.2388020936421	21.055583021183	15.5857477920995	26.7804870791549
ENSG00000085832	1335.16577753019	3.07361755374685e-06	0.00144245902574789	0.815058853112293	0.999892838063228	4.65423316379179e-05	not	1309.44849418938	1377.63671767169	1316.53728408558	1337.04061417411
ENSG00000085840	406.833649524121	-1.25860316272661e-05	0.00144263576742477	0.0912744215806822	0.999892838063228	4.65423316379179e-05	not	355.934877472925	395.042843349814	453.820303358191	422.536573915555
ENSG00000085872	839.59881760127	-1.97380066155024e-05	0.0014426029323711	0.0462082806086232	0.999892838063228	4.65423316379179e-05	not	820.718341329008	746.971873846729	903.97337194177	886.731683287574
ENSG00000085978	442.219640858733	-7.78687810177027e-06	0.00144261003456057	0.235846877355418	0.999892838063228	4.65423316379179e-05	not	400.56279789002	438.156656202712	462.98839029472	467.17071904748
ENSG00000085982	1149.3950191132	8.76438333268876e-06	0.00144250738048884	0.467191144365963	0.999892838063228	4.65423316379179e-05	not	1216.9271957637	1131.98824909122	1089.16872805966	1159.49590353823
ENSG00000085998	1083.60582949365	-2.46059964684394e-06	0.00144248968115164	0.839476262060554	0.999892838063228	4.65423316379179e-05	not	1091.75132142307	1062.80561916447	1105.67128454541	1074.19509284166
ENSG00000085999	330.947088100566	-2.79404947001026e-05	0.00144275563351878	0.540173938449436	0.999892838063228	4.65423316379179e-05	not	324.368787421809	317.839038938809	349.304112281759	332.276413759885
ENSG00000086015	1600.18740229356	-1.03457578255486e-05	0.00144244003059237	0.460950229297551	0.999892838063228	4.65423316379179e-05	not	1540.20749732168	1599.22166279937	1622.75138776565	1638.56906128755
ENSG00000086061	2855.43637639751	-1.63473847952601e-05	0.00144236800020868	0.326187437754834	0.999892838063228	4.65423316379179e-05	not	2761.48863654071	2826.46135889118	2997.04761955136	2836.74789060678
ENSG00000086062	907.421558334903	1.15768994795185e-05	0.00144254170401906	0.226334921797989	0.999892838063228	4.65423316379179e-05	not	937.186328758986	947.501235953233	844.380806854331	900.617861773062
ENSG00000086065	1034.62638136896	8.17036825412454e-06	0.00144250850974688	0.58633175399253	0.999892838063228	4.65423316379179e-05	not	1048.21188686981	1054.78444468021	991.070197838796	1044.43899608704
ENSG00000086102	866.435733574834	-8.36333632311936e-06	0.00144254331673691	0.441139168928808	0.999892838063228	4.65423316379179e-05	not	807.656510963029	880.323899647554	868.217832889306	909.544690799447
ENSG00000086159	6.05331855870408	-1.20442896873208e-07	0.00144269364320824	0.902260496770479	0.999892838063228	4.65423316379179e-05	not	6.53091518298945	5.01323405266261	2.75042608095873	9.91869891820553
ENSG00000086189	365.132240135603	-1.37007689055291e-05	0.00144264832632053	0.901795944841747	0.999892838063228	4.65423316379179e-05	not	384.235509932546	341.90256239159	358.472199218288	375.91868899999
ENSG00000086200	1006.84479690063	9.1715335851141e-06	0.00144254001247431	0.407733095072755	0.999892838063228	4.65423316379179e-05	not	987.256678495239	1079.85061494353	928.727206670398	1031.54468749337
ENSG00000086232	2839.37208585039	7.46035391035265e-05	0.00144327213168256	0.879632123539089	0.999892838063228	4.65423316379179e-05	not	2859.45236428555	2837.49047380704	2787.09842870485	2873.44707660414
ENSG00000086288	63.1485681621083	2.98889422849975e-06	0.00144268137298674	0.368438379503814	0.999892838063228	4.65423316379179e-05	not	67.4861235575577	71.1879235478091	62.3429911683979	51.5772343746687
ENSG00000086289	35.2099185551207	-4.68871193371526e-07	0.00144268690431722	0.845161573270237	0.999892838063228	4.65423316379179e-05	not	26.1236607319578	42.1111660423659	33.9219216651577	38.6829257810016
ENSG00000086300	156.69891266546	4.67479805717263e-06	0.001442665730935	0.344879557723547	0.999892838063228	4.65423316379179e-05	not	151.299535072589	183.484366327452	128.353217111408	163.658532150391
ENSG00000086475	1374.25767252357	1.188621000218e-05	0.00144247036817699	0.335407292122303	0.999892838063228	4.65423316379179e-05	not	1399.79282088741	1419.74788371405	1339.4575014269	1338.03248406593
ENSG00000086504	944.282988277382	1.3420599162564e-06	0.0014425516790591	0.814065643091586	0.999892838063228	4.65423316379179e-05	not	1035.15005650383	870.297431542229	980.985302208614	890.699162854856
ENSG00000086506	52.2842751932701	-1.52397675756049e-06	0.00144268370503257	0.598965384197256	0.999892838063228	4.65423316379179e-05	not	59.8667225107366	38.1005788002358	59.5925650874392	51.5772343746687
ENSG00000086544	658.924897428133	1.9607768448141e-05	0.00144262307290993	0.771336483433735	0.999892838063228	4.65423316379179e-05	not	675.949721439408	655.731014088269	633.514807314161	670.504046870694
ENSG00000086570	22.8363593464929	-2.53969770302752e-06	0.0014426913215804	0.175349536808554	0.999892838063228	4.65423316379179e-05	not	9.79637277448418	24.0635234527805	24.7538347286286	32.7317064300782
ENSG00000086589	1371.56519703325	-5.95390857759257e-06	0.00144245684731364	0.653204849883217	0.999892838063228	4.65423316379179e-05	not	1325.77578214686	1383.65259853488	1398.13325782069	1378.69914963057
ENSG00000086598	2756.29279754184	-4.41058131380938e-05	0.00144268498586965	0.528498581489898	0.999892838063228	4.65423316379179e-05	not	2683.11765434483	2907.67575054431	2714.67054190627	2719.70724337196
ENSG00000086619	142.558669749761	1.59380314594614e-06	0.00144266170544974	0.748222936356333	0.999892838063228	4.65423316379179e-05	not	138.23770470661	153.404962011476	134.770877966978	143.82113431398
ENSG00000086666	809.676512906432	9.74195366023486e-06	0.00144255045656931	0.367986181056082	0.999892838063228	4.65423316379179e-05	not	817.452883737513	850.244495331579	764.618450506527	806.390222050109
ENSG00000086712	1178.60053473038	2.01104496068768e-05	0.00144255178625421	0.105273116103153	0.999892838063228	4.65423316379179e-05	not	1221.28113921903	1246.28998549193	1087.33511067235	1159.49590353823
ENSG00000086730	463.259582863023	-2.70296874970721e-06	0.00144260194706011	0.742330074040054	0.999892838063228	4.65423316379179e-05	not	449.544661762441	463.222826466025	436.400938178785	503.869905044841
ENSG00000086758	19000.9478178027	-1.23335731686939e-06	0.00144192235246081	0.957753257740165	0.999892838063228	4.65423316379179e-05	not	19074.6262777845	18896.8844381064	19080.6225323044	18951.6580230153
ENSG00000086827	626.641663297719	5.55293140672177e-06	0.00144256866072987	0.997287688808678	0.999892838063228	4.65423316379179e-05	not	605.198140290356	647.709839604009	630.764381233202	622.894292063307
ENSG00000086848	144.761260595496	4.12134680122089e-06	0.00144266383606528	0.407224795452087	0.999892838063228	4.65423316379179e-05	not	152.388020936421	154.407608822008	127.436408417755	144.813004205801
ENSG00000087008	403.884936186496	-2.19023539859683e-06	0.00144261038281995	0.876865578072358	0.999892838063228	4.65423316379179e-05	not	417.978571711325	384.013728433956	385.059651334222	428.487793266479
ENSG00000087053	1477.32242378455	1.30216080504274e-05	0.00144251209708201	0.146206377072392	0.999892838063228	4.65423316379179e-05	not	1453.12862821515	1625.29047987322	1355.96005791265	1474.91052913716
ENSG00000087074	1110.93111901021	1.29789075685933e-05	0.00144252467970741	0.279836343081371	0.999892838063228	4.65423316379179e-05	not	1098.28223660606	1195.15499815477	1067.16531941199	1083.12192186804
ENSG00000087076	120.346483111216	-1.3516229979212e-06	0.00144266678650611	0.764624342969655	0.999892838063228	4.65423316379179e-05	not	117.55647329381	117.309676832305	114.601086706614	131.918695612134
ENSG00000087077	755.334622209278	6.14056207440837e-06	0.0014425511175235	0.556228897126431	0.999892838063228	4.65423316379179e-05	not	777.178906775745	764.016869625782	711.443546274659	768.699166160928
ENSG00000087085	23.9921082828043	4.16427186302945e-07	0.0014426896149513	0.835928729203464	0.999892838063228	4.65423316379179e-05	not	21.7697172766315	28.0741106949106	30.2546868905461	15.8699182691288
ENSG00000087086	5387.94293580485	7.09160482696512e-06	0.00144223332298982	0.614656746396748	0.999892838063228	4.65423316379179e-05	not	5638.35677464756	5244.84546589562	5330.32574489802	5338.24375777821
ENSG00000087087	2360.12243315335	-2.16482577360624e-05	0.00144246141307463	0.150741532206862	0.999892838063228	4.65423316379179e-05	not	2256.43119572286	2302.07707698267	2544.14412488683	2337.83733502104
ENSG00000087088	417.402899658969	-3.44415689090457e-05	0.00144280730823131	0.837316371748657	0.999892838063228	4.65423316379179e-05	not	422.332515166651	405.069311455139	422.648807773992	419.560964240094
ENSG00000087095	392.500361650863	-2.20510763118088e-06	0.00144260832740914	0.794205374990468	0.999892838063228	4.65423316379179e-05	not	375.527623021893	400.056077402476	400.645399126322	393.772347052759
ENSG00000087111	594.998587073475	-1.1225064840662e-05	0.00144259461992994	0.596799243505499	0.999892838063228	4.65423316379179e-05	not	611.729055473345	554.463686224485	608.760972585533	605.040634010537
ENSG00000087152	860.901556370417	-2.27611662828232e-06	0.00144254055448613	0.828977474971876	0.999892838063228	4.65423316379179e-05	not	800.037109916208	908.398010342465	855.382511178166	879.78859404483
ENSG00000087157	506.682447839973	2.52935371430731e-06	0.00144259039575592	0.936795524729239	0.999892838063228	4.65423316379179e-05	not	488.730152860377	521.376341476912	533.582659705994	483.040637316609
ENSG00000087191	1954.15355385046	1.3598873227943e-06	0.00144240393811688	0.925923731693148	0.999892838063228	4.65423316379179e-05	not	2020.2297632714	1898.01041233806	1994.97571738873	1903.39832240364
ENSG00000087206	767.98143580743	8.44675932485407e-06	0.00144255521125774	0.48339700396437	0.999892838063228	4.65423316379179e-05	not	781.532850231071	791.08833351016	719.694824517535	779.609734970954
ENSG00000087245	28.8481786747178	-2.84182299433995e-06	0.00144269024259643	0.179860473570108	0.999892838063228	4.65423316379179e-05	not	21.7697172766315	23.060876642248	46.7572433762984	23.8048774036933
ENSG00000087253	102.94895960126	-4.05531757669746e-06	0.00144267375522497	0.330748865682179	0.999892838063228	4.65423316379179e-05	not	91.4328125618523	97.2567406216546	121.935556255837	101.170728965696
ENSG00000087258	9.18046999025195	-8.73400490043925e-07	0.00144269297080227	0.487258122619703	0.999892838063228	4.65423316379179e-05	not	9.79637277448418	5.01323405266261	11.0017043238349	10.9105688100261
ENSG00000087263	379.124155397598	-4.48528654042564e-06	0.00144261343078119	0.566669984433842	0.999892838063228	4.65423316379179e-05	not	358.111849200588	380.003141191826	390.56050349614	387.821127701836
ENSG00000087266	736.079566148733	1.42402217414712e-05	0.00144258073239881	0.692755106030055	0.999892838063228	4.65423316379179e-05	not	771.736477456587	720.903056772883	707.776311500047	743.902418865415
ENSG00000087269	1465.30859491661	9.33228274070346e-06	0.00144246449083502	0.483799066083071	0.999892838063228	4.65423316379179e-05	not	1547.8268983685	1438.79817311417	1427.47113601758	1447.13817216619
ENSG00000087274	3743.79251888465	-2.73190102976482e-06	0.00144228225528433	0.873843049638521	0.999892838063228	4.65423316379179e-05	not	3815.14295272967	3647.62909671732	3658.98349636877	3853.41452972285
ENSG00000087299	328.584209320221	6.44619869406285e-06	0.00144263475564546	0.745273397998754	0.999892838063228	4.65423316379179e-05	not	310.218471191999	357.94491136011	345.636877507147	300.536577221628
ENSG00000087301	96.6226196301294	2.04581238915201e-06	0.00144267284719879	0.61623580242748	0.999892838063228	4.65423316379179e-05	not	91.4328125618523	110.291149158577	93.5144867525969	91.2520300474908
ENSG00000087302	917.886914470072	1.67263820007958e-05	0.00144256753022772	0.428022384813472	0.999892838063228	4.65423316379179e-05	not	923.036012529176	959.532997679624	925.059971895787	863.918675775701
ENSG00000087303	16.0863129631533	-4.47871984065744e-07	0.00144269119678323	0.787019500924197	0.999892838063228	4.65423316379179e-05	not	16.3272879574736	14.0370553474553	21.0865999540169	12.8943085936672
ENSG00000087338	504.450692274596	-1.27192829171683e-05	0.00144261297607006	0.911524680882938	0.999892838063228	4.65423316379179e-05	not	490.90712458804	513.355166992651	510.662442364671	502.87803515302
ENSG00000087365	3766.29157080545	5.01828334049368e-06	0.00144223427505203	0.784642132899139	0.999892838063228	4.65423316379179e-05	not	3778.1344333594	3795.0181778656	3762.58287875155	3729.43079324528
ENSG00000087448	865.162244827466	4.15397515011861e-07	0.00144252128977816	0.971164391540214	0.999892838063228	4.65423316379179e-05	not	858.815346563113	873.305371973827	851.715276403554	876.812984369369
ENSG00000087460	13211.6582916356	-2.32523726459949e-06	0.0014419711970002	0.918482230200503	0.999892838063228	4.65423316379179e-05	not	13224.0147596898	13156.7314478078	13219.4645537813	13246.4224052635
ENSG00000087470	3174.82752377997	2.01178978464153e-05	0.00144239027513122	0.546879444313223	0.999892838063228	4.65423316379179e-05	not	3134.83928783494	3297.70535984147	3039.2208194594	3227.54462798408
ENSG00000087494	47.0893399103059	5.61716644122637e-06	0.00144268983890664	0.0421228874680966	0.999892838063228	4.65423316379179e-05	not	63.1321801022314	55.1455745792887	28.4210695032402	41.6585354564632
ENSG00000087495	28.4688994020778	-1.93909167341674e-06	0.0014426889243547	0.38158486706163	0.999892838063228	4.65423316379179e-05	not	20.6812314127999	28.0741106949106	28.4210695032402	36.6991859973605
ENSG00000087502	1032.99000937719	-5.67585409611585e-07	0.00144250965202535	0.960027963524058	0.999892838063228	4.65423316379179e-05	not	999.230022997386	1062.80561916447	994.737432613408	1075.18696273348
ENSG00000087586	2472.6415298221	-4.09225873734487e-06	0.00144233386363433	0.927044514913299	0.999892838063228	4.65423316379179e-05	not	2465.42048157852	2469.5190943416	2444.21197727866	2511.41456608964
ENSG00000087842	163.803663414344	8.42777669038548e-06	0.00144267014919997	0.104423476406694	0.999892838063228	4.65423316379179e-05	not	187.219568579031	177.468485464256	158.607904001954	131.918695612134
ENSG00000087884	62.2423487071788	9.71309647975075e-08	0.00144268042983364	0.977726316292405	0.999892838063228	4.65423316379179e-05	not	71.840067012884	53.1402809582237	60.5093737810921	63.4796730765154
ENSG00000087903	190.352351878493	-7.01173627288894e-07	0.00144265126987183	0.678576382599812	0.999892838063228	4.65423316379179e-05	not	188.308054442862	182.481719516919	208.115573459211	182.504060094982
ENSG00000087995	630.948382445405	1.32447602721507e-07	0.00144257021059074	0.98963463473237	0.999892838063228	4.65423316379179e-05	not	605.198140290356	656.733660898802	603.260120423615	658.601608168847
ENSG00000088035	476.448087312188	1.59749240366287e-06	0.0014425958505866	0.85169082016243	0.999892838063228	4.65423316379179e-05	not	451.721633490104	508.341932939989	466.655625069332	479.073157749327
ENSG00000088038	830.251302507131	-1.49011180121993e-05	0.00144257419833524	0.175132391090627	0.999892838063228	4.65423316379179e-05	not	816.364397873681	769.030103678444	898.472519779852	837.138188696547
ENSG00000088053	14.8061555249923	-8.91795426127577e-07	0.00144269151702422	0.581976892287913	0.999892838063228	4.65423316379179e-05	not	11.9733445021473	14.0370553474553	18.3361738730582	14.8780483773083
ENSG00000088179	471.188164613377	1.09980534376304e-05	0.00144261169259726	0.205337081095976	0.999892838063228	4.65423316379179e-05	not	500.703497362525	491.296937160936	447.40264250262	445.349581427428
ENSG00000088205	1196.18486099391	1.6690336612575e-05	0.00144252649750751	0.182366201621217	0.999892838063228	4.65423316379179e-05	not	1210.39628058071	1273.3614493763	1128.59150188673	1172.39021213189
ENSG00000088247	7029.79416368577	-5.75720880098201e-06	0.00144211521659436	0.780011085053111	0.999892838063228	4.65423316379179e-05	not	7095.83934631804	6895.20211603215	7027.33863684956	7100.79655554334
ENSG00000088256	1031.07212547973	-6.35846603758346e-06	0.00144251682036452	0.537083712474522	0.999892838063228	4.65423316379179e-05	not	1060.18523137195	962.540938111221	1032.32658905318	1069.23574338256
ENSG00000088280	532.800474048508	1.40172768129465e-06	0.00144258606012595	0.866708468688343	0.999892838063228	4.65423316379179e-05	not	503.968954954019	568.50074157194	528.081807544077	530.650392123996
ENSG00000088298	585.483929110265	-6.73881641059141e-06	0.00144258135993343	0.486324639053582	0.999892838063228	4.65423316379179e-05	not	577.985993694566	561.482213898212	577.589477001334	624.878031846948
ENSG00000088305	410.523050016495	-6.87523372612175e-06	0.00144261505541177	0.385538811393351	0.999892838063228	4.65423316379179e-05	not	373.35065129423	415.095779560464	416.231146918421	437.414622292864
ENSG00000088325	9388.25893644884	-7.65630959794106e-06	0.00144204450229627	0.612966693312867	0.999892838063228	4.65423316379179e-05	not	9301.11170644081	9317.59681027873	9382.62017084389	9551.70705823192
ENSG00000088340	396.946627502552	-7.78034365466819e-06	0.00144263565430761	0.374920599108761	0.999892838063228	4.65423316379179e-05	not	419.067057575156	339.897268770525	452.903494664538	375.91868899999
ENSG00000088356	680.138835408921	0.000966252888110766	0.00167851048669346	0.380014131422482	0.999892838063228	4.65423316379179e-05	not	707.515811490524	695.83688650957	678.438433303154	638.764210332436
ENSG00000088367	179.722554297801	-6.04285115129118e-06	0.00144266035073086	0.191917707008773	0.999892838063228	4.65423316379179e-05	not	176.334709940715	152.402315200943	201.69791260364	188.455279445905
ENSG00000088387	553.082288924639	-3.37342377925739e-05	0.00144277650840126	0.813727199563562	0.999892838063228	4.65423316379179e-05	not	542.065960188124	553.461039413952	533.582659705994	583.219496390485
ENSG00000088448	858.410630808394	-7.64549820319391e-06	0.0014425614911256	0.695679125793858	0.999892838063228	4.65423316379179e-05	not	773.91344918425	918.42447844779	877.385919825835	863.918675775701
ENSG00000088451	185.021377219134	-5.10446140515156e-07	0.00144265548081572	0.993893077421042	0.999892838063228	4.65423316379179e-05	not	160.007421983242	209.553183401297	187.028973505194	183.495929986802
ENSG00000088538	528.747537608636	4.21710004943681e-06	0.00144258266221475	0.817468225041284	0.999892838063228	4.65423316379179e-05	not	537.712016732798	529.397515961172	515.246485832936	532.634131907637
ENSG00000088543	62.6563681681817	-1.2184082937933e-06	0.0014426801049666	0.711420945205619	0.999892838063228	4.65423316379179e-05	not	64.2206659660629	56.1482213898212	68.7606520239683	61.4959332928743
ENSG00000088682	419.986798699287	-7.83764771596854e-06	0.0014426170873591	0.442979263229978	0.999892838063228	4.65423316379179e-05	not	413.624628255999	397.048136970879	407.063059981892	462.211369588378
ENSG00000088726	7.06258316730628	-4.16663842804747e-07	0.0014426934512554	0.698666016449702	0.999892838063228	4.65423316379179e-05	not	3.26545759149473	9.0238212947927	11.0017043238349	4.95934945910276
ENSG00000088727	110.659160948714	-3.24074464642662e-06	0.00144267041827352	0.457207888374199	0.999892838063228	4.65423316379179e-05	not	105.583128791663	102.269974674317	124.685982336796	110.097557992081
ENSG00000088756	44.4654502117501	-1.83554147844642e-06	0.00144268491136083	0.507883641476463	0.999892838063228	4.65423316379179e-05	not	38.0970052341051	43.1138128528984	43.0900086016868	53.5609741583098
ENSG00000088766	139.769155041074	-1.3700389003477e-06	0.00144266195379142	0.779068204039228	0.999892838063228	4.65423316379179e-05	not	140.414676434273	133.352025800825	137.521304047937	147.788613881262
ENSG00000088808	802.256304955848	-4.72535995267876e-06	0.00144254455447899	0.653522895866171	0.999892838063228	4.65423316379179e-05	not	808.74499682686	771.03539729951	780.204198298627	849.040627398393
ENSG00000088812	1159.78274914812	1.4254655416972e-06	0.00144249055112322	0.903093176264848	0.999892838063228	4.65423316379179e-05	not	1120.05195388269	1207.18675988116	1128.59150188673	1183.30078094192
ENSG00000088826	352.551410526117	4.64037752253288e-06	0.00144262001099421	0.558225534159134	0.999892838063228	4.65423316379179e-05	not	371.173679566567	353.93432411798	354.804964443676	330.292673976244
ENSG00000088832	2157.04191390809	-1.54193316602772e-06	0.0014423600188182	0.845776656364618	0.999892838063228	4.65423316379179e-05	not	2164.998383161	2129.62182557108	2143.49872576051	2190.04872113978
ENSG00000088833	1104.22452352906	-1.19009806551809e-06	0.00144249291794975	0.921060151810137	0.999892838063228	4.65423316379179e-05	not	1139.64469943166	1062.80561916447	1119.4234149502	1095.02436056989
ENSG00000088836	186.095686682453	-8.36370943515943e-06	0.00144267161046315	0.0986813798529557	0.999892838063228	4.65423316379179e-05	not	151.299535072589	177.468485464256	242.037495124368	173.577231068597
ENSG00000088854	652.805069123748	6.17237539649169e-05	0.00144322645904186	0.303102588306238	0.999892838063228	4.65423316379179e-05	not	671.595777984082	683.80512478318	592.25841609978	663.56095762795
ENSG00000088876	164.8941324348	2.23647149881263e-06	0.00144265667993277	0.676831845925648	0.999892838063228	4.65423316379179e-05	not	166.538337166231	172.455251411594	154.940669227342	165.642271934032
ENSG00000088881	5.77320894602111	5.1371582816625e-07	0.00144269363840461	0.617847768496326	0.999892838063228	4.65423316379179e-05	not	6.53091518298945	7.01852767372765	4.58404346826455	4.95934945910276
ENSG00000088888	3078.53126093337	-2.96742484417678e-05	0.00144243221580086	0.0864728685537841	0.999892838063228	4.65423316379179e-05	not	2982.45126689852	2954.80015063934	3160.23956702158	3216.63405917405
ENSG00000088899	103.292549493868	5.83301345585509e-07	0.00144267009056392	0.892137825617487	0.999892838063228	4.65423316379179e-05	not	106.671614655494	102.269974674317	98.0985302208614	106.130078424799
ENSG00000088930	2253.03208059716	1.60112570682314e-05	0.00144240764437653	0.666210683764942	0.999892838063228	4.65423316379179e-05	not	2210.71478944193	2340.17765578291	2231.51236035118	2229.7235168126
ENSG00000088970	203.992309770183	-1.337365768224e-06	0.00144264895014912	0.816071987169798	0.999892838063228	4.65423316379179e-05	not	187.219568579031	214.56641745396	198.947486522682	215.23576652506
ENSG00000088986	1967.69666442299	-1.10226683974117e-05	0.00144242861699281	0.443556597759278	0.999892838063228	4.65423316379179e-05	not	1978.8673004458	1881.96806336954	2073.82126504288	1936.13002883372
ENSG00000089006	2144.25158578766	0.116473743086919	0.120766086147575	0.00417036979473026	0.999892838063228	4.65423316379179e-05	not	2246.63482294837	2331.15383448811	2035.31529990946	1963.90238580469
ENSG00000089009	13208.5955768576	2.01778554659201e-05	0.00144208877988259	0.361453856811466	0.999892838063228	4.65423316379179e-05	not	13296.9433125665	13512.6710655468	12792.2317025391	13232.536226778
ENSG00000089022	832.326122013233	5.09270785185839e-08	0.00144252525559338	0.997043068610386	0.999892838063228	4.65423316379179e-05	not	832.691685831155	832.196852741993	835.212719917802	829.203229561982
ENSG00000089048	725.383637685121	1.70922490804459e-07	0.00144254364924672	0.987713931499907	0.999892838063228	4.65423316379179e-05	not	720.577641856503	730.929524878209	727.946102760411	722.081281245362
ENSG00000089050	520.942514806484	6.47529188420391e-06	0.00144259124728353	0.508518916892238	0.999892838063228	4.65423316379179e-05	not	527.915643958314	541.429277687562	487.742225023348	526.682912556714
ENSG00000089053	2696.35899412522	-9.076505619636e-06	0.00144235328949635	0.563297780840662	0.999892838063228	4.65423316379179e-05	not	2700.53342816614	2622.92405635308	2813.68588082078	2648.29261116088
ENSG00000089057	888.33604642779	-2.90209980118207e-06	0.00144253196561331	0.789178093215398	0.999892838063228	4.65423316379179e-05	not	846.842002060965	913.411244395128	862.716980727389	930.373958527678
ENSG00000089060	288.661869961177	4.71405541483369e-06	0.00144263302255972	0.494857777637013	0.999892838063228	4.65423316379179e-05	not	311.30695705583	286.756987812301	276.876225483179	279.707309493396
ENSG00000089063	1162.9359529877	-1.03912061709348e-05	0.00144249451617107	0.408138402801949	0.999892838063228	4.65423316379179e-05	not	1128.75984079334	1142.01471719654	1205.60343215358	1175.36582180736
ENSG00000089091	76.2992117152156	7.27055027020832e-07	0.00144267645112137	0.848756670374259	0.999892838063228	4.65423316379179e-05	not	76.1940104682103	79.2090980320692	72.4278867985799	77.3658515620031
ENSG00000089094	711.269821164493	-8.96629563732065e-06	0.00144256844928772	0.351860237508888	0.999892838063228	4.65423316379179e-05	not	712.958240809682	662.749541761997	758.200789650957	711.170712435336
ENSG00000089123	131.008658617991	4.63935415156123e-06	0.00144266970331168	0.246823973154303	0.999892838063228	4.65423316379179e-05	not	137.149218842778	148.391727958813	103.599382382779	134.894305287595
ENSG00000089154	7719.71665988263	1.30187298779884e-05	0.00144211786511428	0.709034086524578	0.999892838063228	4.65423316379179e-05	not	7781.58544053193	7558.95430460468	7805.70921776088	7732.61767663303
ENSG00000089157	24592.5849098611	2.2794967079074e-05	0.00144207946842942	0.312697664834608	0.999892838063228	4.65423316379179e-05	not	25031.9094105347	24945.8526460492	23596.8221572386	24795.755425622
ENSG00000089159	3642.3771516128	-1.99892736675486e-05	0.00144245060041705	0.18366725352427	0.999892838063228	4.65423316379179e-05	not	3770.51503231258	3283.66830449401	3792.83756564209	3722.48770400253
ENSG00000089163	11.4510317269546	-1.75361779066605e-06	0.00144269293101778	0.206214996059763	0.999892838063228	4.65423316379179e-05	not	7.61940104682103	8.02117448426018	19.2529825667111	10.9105688100261
ENSG00000089177	296.39021726817	2.313531307478e-06	0.00144263359040751	0.731175406253373	0.999892838063228	4.65423316379179e-05	not	288.448753915367	314.831098507212	265.874521159344	316.406495490756
ENSG00000089195	715.606502696407	7.57755166756439e-05	0.001443542561149	0.168051961422726	0.999892838063228	4.65423316379179e-05	not	734.727958086313	765.019516436314	680.27205069046	682.40648557254
ENSG00000089199	157.59256630288	-4.16054480707437e-06	0.00144266316928886	0.405944299065075	0.999892838063228	4.65423316379179e-05	not	164.361365438568	132.349378990293	176.944077875012	156.715442907647
ENSG00000089220	1938.0491362909	-1.58791923210386e-05	0.00144244203667508	0.319239609722208	0.999892838063228	4.65423316379179e-05	not	1953.83212557768	1827.82513560079	1985.8076304522	1984.73165353293
ENSG00000089234	715.595866576434	3.17370931536285e-07	0.00144255450505704	0.975857696243194	0.999892838063228	4.65423316379179e-05	not	705.338839762861	726.918937636079	680.27205069046	749.853638216338
ENSG00000089248	1358.14049719803	-4.89836898761852e-07	0.00144244932618032	0.96995871189003	0.999892838063228	4.65423316379179e-05	not	1354.07641460648	1359.5890750821	1378.88027525398	1340.01622384957
ENSG00000089280	6543.22462865531	1.27260225830993e-05	0.00144230063397952	0.50350044544503	0.999892838063228	4.65423316379179e-05	not	6914.06220705817	6354.77548515513	6665.19920285666	6238.86161955128
ENSG00000089289	751.72973056835	4.91506465795882e-06	0.00144255239674299	0.633678564093706	0.999892838063228	4.65423316379179e-05	not	736.904929813976	791.08833351016	714.193972355617	764.731686593646
ENSG00000089327	3192.55613040215	3.9492112054951e-06	0.00144227025903032	0.900398760630151	0.999892838063228	4.65423316379179e-05	not	3177.29023652437	3191.42479792502	3210.66404517249	3190.84544198672
ENSG00000089335	1607.261284331	2.70480998007915e-05	0.00144254307719494	0.0566014901131142	0.999892838063228	4.65423316379179e-05	not	1682.79914548362	1687.45458212623	1540.23860533689	1518.55280437727
ENSG00000089351	2043.72110109806	-3.61658789083809e-06	0.00144238929362358	0.926825881157176	0.999892838063228	4.65423316379179e-05	not	2095.33528787578	1983.23539123333	2012.39508256814	2083.91864271498
ENSG00000089486	306.539591178627	-4.70761910298767e-06	0.00144263087334939	0.502390313707533	0.999892838063228	4.65423316379179e-05	not	313.483928783494	278.735813328041	325.467086246783	308.471536356192
ENSG00000089505	27.7640888884083	-4.20179490191326e-07	0.00144268858018485	0.844116542880598	0.999892838063228	4.65423316379179e-05	not	33.7430617787788	20.0529362106504	27.5042608095873	29.7560967546166
ENSG00000089558	14.5394227524952	-7.51350332506441e-07	0.00144269159248915	0.637016648869651	0.999892838063228	4.65423316379179e-05	not	11.9733445021473	14.0370553474553	19.2529825667111	12.8943085936672
ENSG00000089597	7083.26580372107	-4.44271571971583e-06	0.0014420952298708	0.830799582259414	0.999892838063228	4.65423316379179e-05	not	7109.98966254785	7004.4906183802	7109.85141927832	7108.7315146779
ENSG00000089639	454.621708595243	-1.66343674288038e-05	0.00144265238551242	0.706247069253849	0.999892838063228	4.65423316379179e-05	not	501.791983226356	423.116954044724	437.317746872438	456.260150237454
ENSG00000089682	536.804968290262	1.66544030723172e-05	0.00144262637859488	0.537792219702264	0.999892838063228	4.65423316379179e-05	not	543.154446051956	556.46897984555	530.832233625035	516.764213638508
ENSG00000089685	2122.94775924077	-2.10194660939865e-05	0.00144244282805978	0.172079914618291	0.999892838063228	4.65423316379179e-05	not	2094.24680201195	2016.3227359809	2191.17277783046	2190.04872113978
ENSG00000089692	25.8979971598714	-1.22094399507068e-06	0.0014426893082918	0.555906235934302	0.999892838063228	4.65423316379179e-05	not	16.3272879574736	30.0794043159757	28.4210695032402	28.764226862796
ENSG00000089693	3026.12655119414	7.12821121265038e-06	0.00144229979279524	0.734412980889502	0.999892838063228	4.65423316379179e-05	not	3100.00774019233	2995.90866987118	2994.29719347041	3014.29260124266
ENSG00000089723	333.052637635107	-1.056648928226e-05	0.00144263891258483	0.291258314511382	0.999892838063228	4.65423316379179e-05	not	322.191815694146	309.817864454549	352.054538362718	348.146332029014
ENSG00000089737	3129.55319184622	-1.51350604814949e-06	0.00144231613512517	0.926482097339315	0.999892838063228	4.65423316379179e-05	not	3052.11436218374	3194.43273835662	3221.66574949633	3049.9999173482
ENSG00000089775	317.689619644594	3.47780415233944e-07	0.0014426242490317	0.962170916419214	0.999892838063228	4.65423316379179e-05	not	336.342131923957	300.794043159757	317.215808003907	316.406495490756
ENSG00000089818	412.906346176222	5.19509849543272e-06	0.00144260823669038	0.374229676474806	0.999892838063228	4.65423316379179e-05	not	417.978571711325	440.161949823777	387.810077415181	405.674785754606
ENSG00000089820	193.319455843884	7.62260724962089e-06	0.00144266587388675	0.439406684185693	0.999892838063228	4.65423316379179e-05	not	220.96263035781	186.492306759049	208.115573459211	157.707312799468
ENSG00000089847	45.191911446201	-2.2225262988534e-06	0.00144268506039727	0.425920661367043	0.999892838063228	4.65423316379179e-05	not	37.0085193702736	44.116459663431	55.0085216191746	44.6341451319249
ENSG00000089876	502.001500558883	1.0939125764703e-07	0.00144259617556016	0.990592446326113	0.999892838063228	4.65423316379179e-05	not	461.518006264588	542.431924498094	493.243077185266	510.812994287585
ENSG00000089902	2064.46872734711	-9.33125612024964e-06	0.0014423976312249	0.472522383817413	0.999892838063228	4.65423316379179e-05	not	2080.09648578214	2119.59535746575	1969.30507396645	2088.87799217408
ENSG00000089916	3399.58113621367	-1.61032915887773e-05	0.00144234969434471	0.336875700772334	0.999892838063228	4.65423316379179e-05	not	3218.65269934997	3439.07856012655	3410.52834038883	3530.06494498935
ENSG00000090006	8544.74570328014	-1.88470356224513e-05	0.00144231067806462	0.292969853778487	0.999892838063228	4.65423316379179e-05	not	8808.02761012511	7921.91245001746	8818.78282424735	8630.25992873063
ENSG00000090013	1021.45797168719	1.10335087107824e-06	0.0014425006956749	0.935826738019901	0.999892838063228	4.65423316379179e-05	not	1054.7428020528	993.622989237729	1027.74254558491	1009.72354987332
ENSG00000090020	695.145879557163	3.76583464109554e-06	0.00144255726717547	0.708748462787869	0.999892838063228	4.65423316379179e-05	not	728.197042903324	680.797184351582	668.353537672972	703.235753300772
ENSG00000090054	2087.40023799996	-0.000134245004451013	0.00144552024886996	0.995583881080993	0.999892838063228	4.65423316379179e-05	not	2043.08796641187	2131.62711919214	2058.23551725078	2116.65034914506
ENSG00000090060	7750.83987888699	-1.09235868728629e-05	0.00144219450738223	0.676654403825476	0.999892838063228	4.65423316379179e-05	not	7566.06523949328	8054.26182900775	7558.1708704746	7824.86157657234
ENSG00000090061	414.493082312401	2.14265964961969e-05	0.00144268773085666	0.477365808148203	0.999892838063228	4.65423316379179e-05	not	399.474312026188	456.204298792298	413.480720837463	388.812997593657
ENSG00000090097	594.306633752604	-9.28172219669909e-06	0.00144259477366768	0.308045226403966	0.999892838063228	4.65423316379179e-05	not	612.817541337177	528.394869150639	616.095442134756	619.918682387845
ENSG00000090238	113.230062254501	-3.05016560956592e-06	0.0014426691793382	0.4923165288129	0.999892838063228	4.65423316379179e-05	not	105.583128791663	108.285855537512	121.018747562184	118.032517126646
ENSG00000090263	311.448977716821	4.96210197911328e-06	0.00144262900452928	0.486672820493399	0.999892838063228	4.65423316379179e-05	not	335.253646060125	309.817864454549	307.130912373725	293.593487978884
ENSG00000090266	254.904448067565	1.805760044543e-06	0.00144264063817898	0.992359911243121	0.999892838063228	4.65423316379179e-05	not	268.856008366399	241.637881338338	275.042608095873	234.08129446965
ENSG00000090273	3130.22148924992	-2.28805192770159e-05	0.00144243971894751	0.863399383931075	0.999892838063228	4.65423316379179e-05	not	3301.37762500117	2984.87955495532	3140.98658445487	3093.6421925883
ENSG00000090316	2453.30754547455	1.42143672514199e-05	0.00144238362822225	0.810734937488391	0.999892838063228	4.65423316379179e-05	not	2532.90660513608	2401.33911122539	2471.71623808825	2407.26822744848
ENSG00000090339	138.641866049281	-3.09841381998982e-06	0.00144266841895742	0.491773797387262	0.999892838063228	4.65423316379179e-05	not	150.211049208757	112.296442779642	164.108756163871	127.951216044851
ENSG00000090372	1013.70282499789	-1.53715832355837e-06	0.00144254820389647	0.880531941763114	0.999892838063228	4.65423316379179e-05	not	1106.99012351671	910.40330396353	991.987006532449	1045.43086597886
ENSG00000090376	17.4507481485012	-1.16777650320653e-06	0.00144269109863807	0.500409385536879	0.999892838063228	4.65423316379179e-05	not	11.9733445021473	18.0476425895854	22.9202173413228	16.8617881609494
ENSG00000090432	619.233792635539	-5.39024020444128e-06	0.00144257144970437	0.185975775853656	0.999892838063228	4.65423316379179e-05	not	605.198140290356	572.51132881407	643.599702944343	655.625998493385
ENSG00000090447	277.176567502838	5.35930011623483e-07	0.00144263162381736	0.937956960363126	0.999892838063228	4.65423316379179e-05	not	268.856008366399	287.759634622834	283.293886338749	268.79674068337
ENSG00000090470	531.539324017076	-1.98673652164488e-06	0.00144258022013588	0.826884704171225	0.999892838063228	4.65423316379179e-05	not	536.623530868967	517.365754234781	533.582659705994	538.58535125856
ENSG00000090487	1424.96244640059	-1.43296441188557e-05	0.00144247933457031	0.795479525799822	0.999892838063228	4.65423316379179e-05	not	1467.27894444496	1402.702887935	1404.55091867626	1425.31703454613
ENSG00000090520	499.971681775823	6.54063261407421e-06	0.00144259375246556	0.75711766971017	0.999892838063228	4.65423316379179e-05	not	522.473214639156	490.294290350403	494.159885878919	492.959336234815
ENSG00000090530	255.499503428232	-1.09467263310314e-06	0.00144263801263068	0.863744640865652	0.999892838063228	4.65423316379179e-05	not	267.767522502567	238.62994090674	268.624947240303	246.975603063318
ENSG00000090539	11.5422583031902	-3.30386281403298e-07	0.00144269234003953	0.811720187167544	0.999892838063228	4.65423316379179e-05	not	7.61940104682103	14.0370553474553	15.5857477920995	8.92682902638498
ENSG00000090565	941.937541605955	2.52470434441311e-05	0.00144262519130862	0.996882220524719	0.999892838063228	4.65423316379179e-05	not	961.133017763281	922.43506568992	913.141458878299	971.040624092321
ENSG00000090581	280.031643936061	-3.96712170061417e-07	0.0014426307549435	0.95256604126657	0.999892838063228	4.65423316379179e-05	not	275.386923549388	282.746400570171	271.375373321262	290.617878303422
ENSG00000090612	710.330411099167	1.2509274397968e-05	0.00144258084253085	0.215869117077721	0.999892838063228	4.65423316379179e-05	not	718.40067012884	765.019516436314	702.27545933813	655.625998493385
ENSG00000090615	2112.00240425175	-8.60069306551677e-06	0.00144239663548199	0.563522696606446	0.999892838063228	4.65423316379179e-05	not	2149.75958106736	2016.3227359809	2168.25256048913	2113.6747394696
ENSG00000090621	6354.14690645	3.71790398464122e-05	0.00144245166936451	0.0604694007539512	0.999892838063228	4.65423316379179e-05	not	6743.16992643661	6425.96340870293	5938.1699087899	6309.28438187054
ENSG00000090661	40.1921480737186	-3.0017538930469e-06	0.00144268706458819	0.252347884736036	0.999892838063228	4.65423316379179e-05	not	34.8315476426104	33.0873447475732	53.1749042318688	39.6747956728221
ENSG00000090674	277.574000226373	-1.01490205212353e-05	0.00144265195843329	0.12589230317532	0.999892838063228	4.65423316379179e-05	not	267.767522502567	241.637881338338	317.215808003907	283.674789060678
ENSG00000090686	1543.99775207987	-3.04246661604783e-07	0.00144245228856333	0.975852643007108	0.999892838063228	4.65423316379179e-05	not	1468.36743030879	1616.26665857843	1530.15370970671	1561.20320972555
ENSG00000090776	142.511688219932	-1.1625630261221e-06	0.00144266199061011	0.811167129765012	0.999892838063228	4.65423316379179e-05	not	145.857105753431	134.354672611358	154.940669227342	134.894305287595
ENSG00000090857	1364.49141817177	4.15838978474569e-05	0.00144275561280932	0.719985879834132	0.999892838063228	4.65423316379179e-05	not	1389.99644811292	1312.46467498707	1367.87857093014	1387.62597865695
ENSG00000090861	6693.60385999556	2.79667139085591e-05	0.00144225182631326	0.177933789048233	0.999892838063228	4.65423316379179e-05	not	6840.04516831762	6865.12271171618	6440.5810729117	6628.66648703675
ENSG00000090863	5162.82330973633	-5.09643884122581e-06	0.00144217905408997	0.720395566010525	0.999892838063228	4.65423316379179e-05	not	5098.4677861871	5158.61784018983	5277.15084066615	5117.05677190223
ENSG00000090889	2078.65047509422	6.07241268141312e-06	0.00144238136720054	0.630877318889294	0.999892838063228	4.65423316379179e-05	not	2015.87581981608	2093.52654039191	2075.65488243019	2129.54465773873
ENSG00000090905	1843.4997617421	-5.50327623156601e-06	0.00144242105805314	0.697574505798475	0.999892838063228	4.65423316379179e-05	not	1755.72769836033	1893.99982509593	1831.78376991852	1892.48775359361
ENSG00000090924	3162.46041927043	-5.22558461371237e-06	0.00144231394118816	0.745355676662263	0.999892838063228	4.65423316379179e-05	not	3233.89150144361	3047.04365720833	3136.40254098661	3232.50397744318
ENSG00000090932	154.543404446799	-2.09256381164337e-07	0.00144265909965013	0.91032236760681	0.999892838063228	4.65423316379179e-05	not	161.095907847073	150.397021579878	143.022156209854	163.658532150391
ENSG00000090971	371.074480330906	9.50628365264736e-07	0.00144261481447327	0.857160903959937	0.999892838063228	4.65423316379179e-05	not	392.943396843199	355.939617739045	382.309225253264	353.105681488117
ENSG00000090975	617.258653090163	7.76568816544922e-06	0.00144258138034522	0.412378307254726	0.999892838063228	4.65423316379179e-05	not	656.35697589044	616.627788477501	571.171816145763	624.878031846948
ENSG00000090989	467.256655532493	-4.81962017091812e-06	0.00144259611756656	0.575304156733527	0.999892838063228	4.65423316379179e-05	not	459.341034536925	453.1963583607	468.489242456637	487.999986775712
ENSG00000091009	836.615113742734	1.27484063014939e-06	0.00144253466875841	0.906529179135202	0.999892838063228	4.65423316379179e-05	not	801.125595780039	878.318606026489	839.796763386066	827.219489778341
ENSG00000091039	4846.38111570272	-9.33637431646754e-06	0.00144223965728248	0.882081591354728	0.999892838063228	4.65423316379179e-05	not	4719.67470557371	5000.19964412569	4774.73967654436	4890.91043656715
ENSG00000091073	457.27560928962	-8.87193247972863e-06	0.00144261214044065	0.287200288399599	0.999892838063228	4.65423316379179e-05	not	446.279204170946	426.124894476322	453.820303358191	502.87803515302
ENSG00000091127	651.750433068419	1.01378160389732e-05	0.00144257694814299	0.306416561329524	0.999892838063228	4.65423316379179e-05	not	695.542466988377	656.733660898802	629.84757253955	624.878031846948
ENSG00000091129	7.43930851789542	1.72471500299101e-07	0.00144269318652719	0.883897554908654	0.999892838063228	4.65423316379179e-05	not	6.53091518298945	9.0238212947927	8.2512782428762	5.95121935092332
ENSG00000091136	1379.56804325361	-1.0062821286573e-05	0.00144248441036527	0.199652223690714	0.999892838063228	4.65423316379179e-05	not	1343.19155596816	1317.47790903973	1489.81412718598	1367.78858082054
ENSG00000091137	14.7084052247862	4.54619294488016e-07	0.00144269140132135	0.782246890686663	0.999892838063228	4.65423316379179e-05	not	14.1503162298105	17.0449957790529	13.7521304047937	13.8861784854877
ENSG00000091140	1295.03796253582	-7.16959332510555e-06	0.00144247213697983	0.577129523371684	0.999892838063228	4.65423316379179e-05	not	1240.873884768	1308.45408774494	1303.70196237444	1327.1219152559
ENSG00000091157	417.001833337703	-6.35257638375062e-06	0.00144261293382607	0.397988005563982	0.999892838063228	4.65423316379179e-05	not	425.597972758146	376.995200760228	429.983277323215	435.430882509223
ENSG00000091164	1457.12769113552	2.23666224709825e-06	0.00144243859511323	0.87026776271746	0.999892838063228	4.65423316379179e-05	not	1446.59771303216	1479.906692346	1432.05517948585	1469.95117967806
ENSG00000091262	27.3311617132926	8.55710086298271e-07	0.00144268890001119	0.689502682257972	0.999892838063228	4.65423316379179e-05	not	29.3891183234525	29.0767575054431	33.0051129715048	17.85365805277
ENSG00000091317	1254.11142436973	1.45796424017525e-06	0.00144247612923998	0.908347454632309	0.999892838063228	4.65423316379179e-05	not	1290.94423450425	1226.23704928127	1287.19940588869	1212.06500780472
ENSG00000091409	13226.1349695711	2.90927020530999e-05	0.00144238914795042	0.0728462538872917	0.999892838063228	4.65423316379179e-05	not	13696.4176245927	13702.1713127374	12005.6098433849	13500.3410975695
ENSG00000091428	51.3233169319394	7.66316368589837e-07	0.00144268284733362	0.798514163007506	0.999892838063228	4.65423316379179e-05	not	57.6897507830735	48.1270469055611	44.9236259889926	54.5528440501304
ENSG00000091436	807.500538476805	4.05636184991562e-05	0.00144281126568699	0.801665983691279	0.999892838063228	4.65423316379179e-05	not	815.27591200985	813.146563341875	803.12441563995	798.455262915545
ENSG00000091483	960.124014216762	-1.09142879022556e-05	0.00144252859211935	0.340547654958959	0.999892838063228	4.65423316379179e-05	not	1002.49548058888	974.572699837611	912.224650184646	951.20322625591
ENSG00000091490	165.870828159862	2.48326905865154e-06	0.00144265904122819	0.820156088436221	0.999892838063228	4.65423316379179e-05	not	144.7686198896	181.479072706387	169.609608325788	167.626011717673
ENSG00000091527	8107.26617214338	1.64531078420439e-05	0.00144228124452247	0.0326774770916973	0.999892838063228	4.65423316379179e-05	not	8424.88058605639	8474.37084262088	7376.64274913132	8153.17051076494
ENSG00000091542	1542.26876172189	-1.21526724465992e-05	0.00144248829995676	0.377945053463827	0.999892838063228	4.65423316379179e-05	not	1563.06570046214	1446.81934759843	1646.58841380063	1512.60158502634
ENSG00000091592	1030.32477103349	2.16569715802747e-07	0.00144250038510067	0.986170034480991	0.999892838063228	4.65423316379179e-05	not	1063.45068896345	998.636223290392	1028.65935427857	1030.55281760155
ENSG00000091622	21.5283150702893	-1.12713295745294e-06	0.00144268993280271	0.564071646002684	0.999892838063228	4.65423316379179e-05	not	17.4157738213052	21.055583021183	23.8370260349757	23.8048774036933
ENSG00000091640	421.216149304311	4.96027586102565e-06	0.00144261943935257	0.514203879898559	0.999892838063228	4.65423316379179e-05	not	481.110751813556	388.024315676086	418.98157299938	396.747956728221
ENSG00000091651	360.498047462282	-4.68556217433576e-06	0.00144262050450646	0.532304849943034	0.999892838063228	4.65423316379179e-05	not	367.908221975072	331.876094286265	384.14284264057	358.06503094722
ENSG00000091656	2429.01659566018	3.63961952603804e-06	0.00144233754101262	0.929714539492946	0.999892838063228	4.65423316379179e-05	not	2420.79256116142	2446.45821769935	2391.95388174044	2456.86172203951
ENSG00000091732	316.512079679874	-5.89399492628208e-06	0.00144262889300368	0.428670018619231	0.999892838063228	4.65423316379179e-05	not	310.218471191999	297.786102728159	321.799851472172	336.243893327167
ENSG00000091831	17.1962569515756	1.62025274719621e-06	0.00144269153243479	0.34082189963861	0.999892838063228	4.65423316379179e-05	not	14.1503162298105	27.0714638843781	14.6689390984466	12.8943085936672
ENSG00000091844	986.074139483949	5.7303945979752e-06	0.00144253347752481	0.72644294669058	0.999892838063228	4.65423316379179e-05	not	926.301470120671	1067.81885321714	967.233171803821	982.943062794168
ENSG00000091879	8.53847675813006	1.90106264963372e-07	0.00144269293244754	0.879765640697759	0.999892838063228	4.65423316379179e-05	not	9.79637277448418	8.02117448426018	6.41766085557037	9.91869891820553
ENSG00000091947	351.505984964772	3.2060288791478e-06	0.00144261730028317	0.469511969072842	0.999892838063228	4.65423316379179e-05	not	373.35065129423	353.93432411798	335.551981876965	343.186982569911
ENSG00000091972	56.4693297821949	1.44898583033543e-06	0.00144268339150016	0.62423473730096	0.999892838063228	4.65423316379179e-05	not	71.840067012884	48.1270469055611	63.2597998620508	42.6504053482838
ENSG00000091986	348.276880688106	2.69399811868791e-06	0.00144262415109204	0.696318932810645	0.999892838063228	4.65423316379179e-05	not	378.793080613388	331.876094286265	363.056242686553	319.382105166218
ENSG00000092010	678.050352158239	-5.31632669357594e-06	0.00144256329509694	0.463225711022453	0.999892838063228	4.65423316379179e-05	not	672.684263847913	647.709839604009	724.278867985799	667.528437195232
ENSG00000092020	205.514525615234	8.10979232278196e-06	0.00144265935049319	0.127123926584855	0.999892838063228	4.65423316379179e-05	not	208.989285855662	240.635234527805	187.945782198847	184.487799878623
ENSG00000092036	70.3722890059708	3.37170501108246e-06	0.00144268095548746	0.322947915408067	0.999892838063228	4.65423316379179e-05	not	90.3443266980207	65.1720426846139	60.5093737810921	65.4634128601565
ENSG00000092094	264.289066759969	-3.48527579040078e-05	0.00144284600098514	0.508151535219163	0.999892838063228	4.65423316379179e-05	not	287.360268051536	260.688170738456	263.124095078385	245.983733171497
ENSG00000092096	22.1623206238958	-1.80480617422485e-06	0.00144269046310349	0.348393385122031	0.999892838063228	4.65423316379179e-05	not	20.6812314127999	16.0423489685204	32.0883042778519	19.8373978364111
ENSG00000092098	18.8541802285265	-1.77562686884495e-06	0.00144269104614112	0.326103827730559	0.999892838063228	4.65423316379179e-05	not	17.4157738213052	13.0344085369228	20.169791260364	24.7967472955138
ENSG00000092108	939.585112224917	2.32074906902282e-05	0.00144260083042236	0.910586451827664	0.999892838063228	4.65423316379179e-05	not	951.336644988797	934.466827416311	934.228058832316	938.308917662243
ENSG00000092140	906.362323585157	-3.18729384459057e-06	0.00144255530355092	0.514543579698914	0.999892838063228	4.65423316379179e-05	not	812.010454418355	957.527704058559	882.886771987753	973.024363875962
ENSG00000092148	2561.25172086659	3.37615364827301e-05	0.00144251583141576	0.486139565572097	0.999892838063228	4.65423316379179e-05	not	2619.9854742426	2580.81289031071	2501.05411628514	2543.1544026279
ENSG00000092199	7553.04342423352	1.74865062443538e-05	0.00144216374934531	0.394766377821208	0.999892838063228	4.65423316379179e-05	not	7649.87865100831	7681.27721548965	7293.2131580089	7587.80467242723
ENSG00000092200	9.4606736770341	4.61188872495379e-07	0.00144269272103635	0.725857353978969	0.999892838063228	4.65423316379179e-05	not	8.7078869106526	12.0317617263903	9.16808693652911	7.93495913456442
ENSG00000092201	3378.06606460748	1.51457379396197e-05	0.00144231075962715	0.451354688254827	0.999892838063228	4.65423316379179e-05	not	3366.68677683106	3494.22413470584	3357.35343615696	3293.99991073606
ENSG00000092203	851.855900631735	-1.03684116983175e-06	0.00144252311542396	0.99412292870525	0.999892838063228	4.65423316379179e-05	not	844.665030333302	859.268316626371	842.547189467025	860.94306610024
ENSG00000092208	123.614633995969	1.30118059380417e-06	0.00144266624847346	0.777514700473856	0.999892838063228	4.65423316379179e-05	not	126.264360204463	126.333498127098	110.933851932002	130.926825720313
ENSG00000092295	14.7579427836103	-5.3706047388547e-07	0.00144269178740231	0.726230542872822	0.999892838063228	4.65423316379179e-05	not	14.1503162298105	13.0344085369228	22.9202173413228	8.92682902638498
ENSG00000092330	270.611197194732	1.12221498503066e-05	0.00144265534792815	0.703359803628975	0.999892838063228	4.65423316379179e-05	not	276.47540941322	253.669643064728	268.624947240303	283.674789060678
ENSG00000092421	86.8108404228926	1.92295792156114e-06	0.00144267446634767	0.624365223026242	0.999892838063228	4.65423316379179e-05	not	88.1673549703576	93.2461533795246	82.512782428762	83.3170709129264
ENSG00000092439	2149.57952617957	1.37393132165016e-06	0.00144239224470211	0.935997023696185	0.999892838063228	4.65423316379179e-05	not	2100.77771719494	2205.82298317155	2072.90445634923	2218.81294800258
ENSG00000092445	443.595755961413	-5.161804198077e-06	0.00144260484604923	0.491921234085037	0.999892838063228	4.65423316379179e-05	not	451.721633490104	409.079898697269	447.40264250262	466.17884915566
ENSG00000092470	858.810906240002	-5.03558874672887e-06	0.00144253196123797	0.646186250602344	0.999892838063228	4.65423316379179e-05	not	846.842002060965	845.231261278916	903.056563248117	840.113798372008
ENSG00000092529	20.3301683616591	3.4144332030063e-07	0.00144269015853506	0.857750880358223	0.999892838063228	4.65423316379179e-05	not	25.0351748681262	17.0449957790529	17.4193651794053	21.8211376200522
ENSG00000092531	141.357593727412	2.33179780911283e-06	0.00144266211512268	0.925964091040894	0.999892838063228	4.65423316379179e-05	not	141.503162298105	139.367906664021	146.689390984466	137.869914963057
ENSG00000092621	3475.36981097562	2.73469995312014e-05	0.00144240997318885	0.109771704535981	0.999892838063228	4.65423316379179e-05	not	3565.87968991224	3615.54439878027	3269.33980156628	3450.7153536437
ENSG00000092758	31.0830066706993	-2.10156057153602e-08	0.00144268862735111	0.990187951686095	0.999892838063228	4.65423316379179e-05	not	39.1854910979367	23.060876642248	41.256391214381	20.8292677282316
ENSG00000092820	10948.8746949036	3.74405799991648e-05	0.00144231682979678	0.0772024517742145	0.999892838063228	4.65423316379179e-05	not	11509.6495241551	11047.1625584473	10469.9552815162	10768.7314154957
ENSG00000092841	2125.96053508077	-1.65966756320237e-05	0.0014424760285134	0.541760943673737	0.999892838063228	4.65423316379179e-05	not	2206.3608459866	1979.2248039912	2233.34597773849	2084.9105126068
ENSG00000092847	3523.296134386	9.80065500251853e-06	0.00144226331831287	0.586257495554376	0.999892838063228	4.65423316379179e-05	not	3543.02148677178	3580.45176041164	3503.12601844777	3466.58527191283
ENSG00000092853	1166.45169902001	-2.70665024211409e-05	0.00144260940507769	0.0288541818926663	0.999892838063228	4.65423316379179e-05	not	1111.34406697204	1073.83473408033	1272.53046679024	1208.09752823743
ENSG00000092871	248.137757507887	-3.95578682063497e-07	0.00144263802994531	0.949702277542465	0.999892838063228	4.65423316379179e-05	not	241.64386177061	252.666996254196	238.370260349757	259.869911656985
ENSG00000092929	31.0802160258736	8.65619080118786e-08	0.00144268732987899	0.972544114302578	0.999892838063228	4.65423316379179e-05	not	29.3891183234525	33.0873447475732	32.0883042778519	29.7560967546166
ENSG00000092931	453.097833826717	-3.18005236921605e-06	0.00144259708866979	0.70695005680497	0.999892838063228	4.65423316379179e-05	not	436.482831396462	455.201651981765	469.40605115029	451.300800778352
ENSG00000092964	865.778581595184	-1.75619492154523e-05	0.0014425978083223	0.0920146878488379	0.999892838063228	4.65423316379179e-05	not	842.488058605639	789.083039889095	974.567641353044	856.975586532958
ENSG00000092969	126.194707724191	1.34460982755912e-06	0.00144266581586352	0.717001166711987	0.999892838063228	4.65423316379179e-05	not	124.0873884768	121.320264074435	139.354921435242	120.016256910287
ENSG00000092978	227.790526396844	1.42096976470094e-06	0.00144264497943006	0.814812694286958	0.999892838063228	4.65423316379179e-05	not	236.201432451452	225.595532369817	205.365147378252	243.999993387856
ENSG00000093000	2056.304282201	-1.24961185531178e-05	0.00144241877869343	0.995553640161867	0.999892838063228	4.65423316379179e-05	not	2041.99948054804	2070.46566374966	1981.22358698394	2131.52839752237
ENSG00000093009	826.282305269209	1.65585261922787e-06	0.00144253108040089	0.88767208822237	0.999892838063228	4.65423316379179e-05	not	828.337742375829	832.196852741993	847.131232935289	797.463393023724
ENSG00000093010	1202.31013449421	0.000135229001688366	0.00144567314886814	0.674383298566248	0.999892838063228	4.65423316379179e-05	not	1251.75874340631	1183.12323642838	1225.77322341394	1148.5853347282
ENSG00000093100	10.4472503541221	2.6488034085382e-07	0.00144269260580679	0.844300420659965	0.999892838063228	4.65423316379179e-05	not	13.0618303659789	9.0238212947927	13.7521304047937	5.95121935092332
ENSG00000093144	1734.27140727551	7.76389869512057e-06	0.00144241448421972	0.575335820123195	0.999892838063228	4.65423316379179e-05	not	1732.86949521987	1783.70867593736	1701.5969354198	1718.91052252502
ENSG00000093167	871.159736016892	6.56845292813338e-06	0.00144254010062751	0.544675275833032	0.999892838063228	4.65423316379179e-05	not	866.434747609934	910.40330396353	814.126119963785	893.674772530318
ENSG00000093183	1180.33342397499	-5.77131672654873e-06	0.0014424903555268	0.638841669054747	0.999892838063228	4.65423316379179e-05	not	1137.467727704	1190.1417641021	1158.84618877728	1234.87801531659
ENSG00000093217	169.408738014189	4.29365152388225e-06	0.00144265837076917	0.464506255945222	0.999892838063228	4.65423316379179e-05	not	169.803794757726	185.489659948517	157.691095308301	164.650402042212
ENSG00000094631	773.31879130798	-1.53432316814914e-05	0.00144257404292268	0.732312704060064	0.999892838063228	4.65423316379179e-05	not	793.506194733218	771.03539729951	760.034407038263	768.699166160928
ENSG00000094804	554.212658711431	4.10952648029442e-06	0.00144258428477519	0.924045757363075	0.999892838063228	4.65423316379179e-05	not	560.570219873261	552.45839260342	583.090329163251	520.73169320579
ENSG00000094841	161.577533490519	-3.08705298428205e-06	0.00144265915919943	0.552074699486011	0.999892838063228	4.65423316379179e-05	not	154.564992664084	155.410255632541	180.611312649623	155.723573015827
ENSG00000094880	847.634827707052	-1.19914476395453e-05	0.00144255028682057	0.962183622952906	0.999892838063228	4.65423316379179e-05	not	829.42622823966	868.292137921164	851.715276403554	841.105668263829
ENSG00000094914	1039.55623971906	5.31143495272964e-06	0.00144249987897978	0.507976681934875	0.999892838063228	4.65423316379179e-05	not	1010.1148816357	1027.71298079584	1080.91744981678	1039.47964662794
ENSG00000094916	12502.6512521544	-5.4115381023899e-06	0.00144216983051054	0.770070522804923	0.999892838063228	4.65423316379179e-05	not	12155.1216414072	12984.2761963962	12780.3131895216	12090.8939812925
ENSG00000094975	763.116430643487	2.39302987610068e-06	0.00144255065344683	0.816099290715346	0.999892838063228	4.65423316379179e-05	not	751.055246043787	787.07774626803	717.861207130229	796.471523131904
ENSG00000095002	1215.46336746576	0.000104469617858518	0.00144437216981007	0.541475003206709	0.999892838063228	4.65423316379179e-05	not	1226.72356853819	1246.28998549193	1157.92938008363	1230.91053574931
ENSG00000095015	260.878587156575	1.82856850127452e-06	0.00144263746653458	0.613360111236418	0.999892838063228	4.65423316379179e-05	not	250.351748681262	285.754341001769	247.538347286286	259.869911656985
ENSG00000095059	39.0112058267281	-3.30475850956957e-06	0.00144268738319716	0.208021775829935	0.999892838063228	4.65423316379179e-05	not	31.5660900511157	33.0873447475732	46.7572433762984	44.6341451319249
ENSG00000095066	244.202707452937	1.58267257746471e-06	0.00144264181615463	0.800265439471382	0.999892838063228	4.65423316379179e-05	not	262.32509318341	233.616706854078	256.706434222815	224.162595551445
ENSG00000095139	3533.16841444121	7.08344835909215e-06	0.00144228475480833	0.684199650603759	0.999892838063228	4.65423316379179e-05	not	3581.11849200588	3544.35647523247	3408.69472300152	3598.50396752497
ENSG00000095203	115.913743973948	5.37597414369581e-07	0.00144266793983358	0.904680692945879	0.999892838063228	4.65423316379179e-05	not	105.583128791663	128.338791748163	113.684278012961	116.048777343005
ENSG00000095209	609.330829082909	3.91231250570502e-06	0.00144256992024915	0.684385400550265	0.999892838063228	4.65423316379179e-05	not	620.436942383998	616.627788477501	580.339903082292	619.918682387845
ENSG00000095261	1590.94567651618	1.46869401006641e-05	0.00144246112368119	0.281447883591199	0.999892838063228	4.65423316379179e-05	not	1625.10939470054	1645.34341608387	1578.74457047031	1514.58532480998
ENSG00000095319	4190.82299728529	-2.60345572838247e-05	0.00144232732977931	0.529478292075913	0.999892838063228	4.65423316379179e-05	not	4151.48508465363	4128.89956577293	4283.3302167464	4199.57712196822
ENSG00000095321	1274.52199878513	-1.3380350411589e-05	0.00144251940200013	0.272738916877562	0.999892838063228	4.65423316379179e-05	not	1306.18303659789	1161.06500659666	1315.62047539193	1315.21947655405
ENSG00000095370	11.6522506471774	6.14004253459866e-07	0.00144269231633874	0.667732295377214	0.999892838063228	4.65423316379179e-05	not	9.79637277448418	16.0423489685204	12.8353217111407	7.93495913456442
ENSG00000095380	535.989456466496	-2.04845944697797e-06	0.00144257923101724	0.79682949943917	0.999892838063228	4.65423316379179e-05	not	538.80050259663	522.378988287444	537.249894480606	545.528440501304
ENSG00000095383	312.738496684937	-7.83136179241932e-06	0.00144264175681689	0.151969159409147	0.999892838063228	4.65423316379179e-05	not	305.864527736673	272.719932464846	364.889860073858	307.479666464371
ENSG00000095397	351.244830461466	-7.66216313526644e-06	0.00144262625362861	0.315382899003495	0.999892838063228	4.65423316379179e-05	not	345.050018834609	323.854919802005	362.1394339929	373.934949216348
ENSG00000095464	12.9510788425714	-4.49290868712237e-07	0.00144269184884235	0.766438445303772	0.999892838063228	4.65423316379179e-05	not	13.0618303659789	11.0291149158577	12.8353217111407	14.8780483773083
ENSG00000095485	550.405794832269	3.74284039034531e-05	0.00144282082796054	0.956023416395999	0.999892838063228	4.65423316379179e-05	not	557.304762281766	541.429277687562	570.25500745211	532.634131907637
ENSG00000095539	122.133259510424	-3.09878572219455e-06	0.00144266898939404	0.487195244655392	0.999892838063228	4.65423316379179e-05	not	128.441331932126	102.269974674317	121.935556255837	135.886175179416
ENSG00000095564	1826.36174341027	-2.06574303247075e-06	0.00144241571107588	0.884012575450774	0.999892838063228	4.65423316379179e-05	not	1758.99315595183	1879.96276974848	1871.20654374559	1795.2845041952
ENSG00000095574	396.812280375701	-6.68014321833058e-07	0.00144261369287796	0.873998193323881	0.999892838063228	4.65423316379179e-05	not	359.20033506442	428.130188097387	406.146251288239	393.772347052759
ENSG00000095587	11.6790043275493	-3.68545545257966e-07	0.00144269216011721	0.79713618037354	0.999892838063228	4.65423316379179e-05	not	9.79637277448418	12.0317617263903	11.0017043238349	13.8861784854877
ENSG00000095637	32.0277012659754	-1.66086922589639e-06	0.0014426879896851	0.475201065255772	0.999892838063228	4.65423316379179e-05	not	22.8582031404631	34.0899915581058	39.4227738270752	31.7398365382577
ENSG00000095752	16.4924864578971	-7.67445156907938e-07	0.00144269137708681	0.639484216156036	0.999892838063228	4.65423316379179e-05	not	20.6812314127999	9.0238212947927	17.4193651794053	18.8455279445905
ENSG00000095787	2169.98441625774	-2.77438063035521e-06	0.00144242296963342	0.375672813859642	0.999892838063228	4.65423316379179e-05	not	2108.39711824176	2329.14854086705	2045.40019553964	2196.99181038252
ENSG00000095794	227.826685710853	2.26474804576389e-06	0.0014426437222994	0.713140945188749	0.999892838063228	4.65423316379179e-05	not	229.670517268462	235.622000475143	209.949190846517	236.065034253292
ENSG00000095906	530.135326556036	-8.96524846896445e-06	0.00144260331151779	0.244458457506973	0.999892838063228	4.65423316379179e-05	not	533.358073277472	476.257235002948	532.665851012341	578.260146931382
ENSG00000095917	6.32128043580996	-1.32860256303947e-06	0.00144269391220763	0.196531510312761	0.999892838063228	4.65423316379179e-05	not	2.17697172766315	5.01323405266261	9.16808693652911	8.92682902638498
ENSG00000095951	755.381272910543	8.17510283929994e-06	0.00144255671301835	0.432388603342497	0.999892838063228	4.65423316379179e-05	not	743.435844996966	808.133329289213	738.947807084246	731.008110271747
ENSG00000096060	1000.29810363011	-1.80971661397509e-05	0.00144255933842573	0.592786672812776	0.999892838063228	4.65423316379179e-05	not	958.956046035618	1008.66269139572	1026.82573689126	1006.74794019786
ENSG00000096063	1717.6119794266	9.03468168294667e-06	0.00144243772552251	0.277285136722395	0.999892838063228	4.65423316379179e-05	not	1825.39079364555	1706.50487152635	1636.50351817045	1702.04873436407
ENSG00000096070	1807.67906321544	-9.64177267918764e-07	0.00144240503903948	0.946207813761884	0.999892838063228	4.65423316379179e-05	not	1848.24899678601	1761.65044610564	1835.45100469313	1785.36580527699
ENSG00000096080	192.116483536352	-9.79223975523208e-07	0.00144265181934523	0.848797101090842	0.999892838063228	4.65423316379179e-05	not	195.927455489684	183.484366327452	178.777695262318	210.276417065957
ENSG00000096092	411.952766288222	-3.76013079338414e-07	0.00144260562993496	0.975726288350287	0.999892838063228	4.65423316379179e-05	not	407.093713073009	418.103719992062	431.816894710521	390.796737377298
ENSG00000096093	1003.46141344804	2.2399239825496e-06	0.00144250016210609	0.653421459636857	0.999892838063228	4.65423316379179e-05	not	1000.31850886122	1033.72886165903	980.985302208614	998.812981063297
ENSG00000096384	29226.0878587094	2.53523721926001e-05	0.00144204491340202	0.279742578167934	0.999892838063228	4.65423316379179e-05	not	29484.9050794697	29938.0311156906	28256.9607470764	29224.4544926008
ENSG00000096401	2367.88036232017	2.0650493459522e-05	0.0014424406258792	0.628377152805138	0.999892838063228	4.65423316379179e-05	not	2322.82883341658	2466.51115391	2391.95388174044	2290.22758021366
ENSG00000096433	3591.97234859712	-2.01479113850881e-05	0.00144233082097872	0.25489304768579	0.999892838063228	4.65423316379179e-05	not	3435.26138625245	3581.45440722217	3653.48264420685	3697.69095670702
ENSG00000096654	272.671840534426	4.26893889932051e-06	0.0014426346687764	0.529127937715161	0.999892838063228	4.65423316379179e-05	not	280.829352868546	282.746400570171	261.29047769108	265.821131007908
ENSG00000096696	1071.25787406669	-1.59165047138305e-05	0.00144268379844169	0.0117966370661019	0.999892838063228	4.65423316379179e-05	not	840.311086877976	997.633576479859	1124.92426711212	1322.1625657968
ENSG00000096717	1000.48698453672	6.89098925377982e-06	0.00144251679857779	0.55309076857758	0.999892838063228	4.65423316379179e-05	not	982.902735039912	1054.78444468021	1001.15509346898	963.105664957757
ENSG00000096746	2954.73795581525	2.79719826519098e-06	0.00144229231734409	0.870387823034829	0.999892838063228	4.65423316379179e-05	not	2995.51309726449	2934.74721442869	2968.62655004812	2920.06496151971
ENSG00000096872	371.429647630184	4.0386404698538e-06	0.00144261344566858	0.603863929063297	0.999892838063228	4.65423316379179e-05	not	376.616108885725	384.013728433956	363.056242686553	362.032510514502
ENSG00000096968	601.815513655059	3.83723390515118e-05	0.0014428206837508	0.355486082955757	0.999892838063228	4.65423316379179e-05	not	620.436942383998	624.648962961761	573.005433533069	589.170715741408
ENSG00000097007	2192.63598263186	3.18594035884042e-06	0.00144235616476437	0.929391604458362	0.999892838063228	4.65423316379179e-05	not	2223.77661980791	2170.73034480291	2193.92320391142	2182.11376200522
ENSG00000097021	1898.18909800009	3.37764737230154e-06	0.00144242871529698	0.808803603296749	0.999892838063228	4.65423316379179e-05	not	1998.46004599477	1822.81190154813	1933.54953491399	1837.93490954348
ENSG00000097033	2506.68713650318	1.47305618483679e-05	0.00144238583195658	0.335105238905646	0.999892838063228	4.65423316379179e-05	not	2506.78294440412	2615.90552867935	2395.62111651506	2508.43895641418
ENSG00000097046	603.581442162493	1.57258004158838e-06	0.00144256838861587	0.870315617852476	0.999892838063228	4.65423316379179e-05	not	598.667225107366	615.625141666969	583.090329163251	616.943072712384
ENSG00000097096	254.621831702779	1.51118593535493e-06	0.00144264024310241	0.811750248143987	0.999892838063228	4.65423316379179e-05	not	278.652381140883	237.627294096208	238.370260349757	263.837391224267
ENSG00000099139	29.7501914025387	-4.13499394504205e-06	0.00144269091163192	0.0685320296832728	0.999892838063228	4.65423316379179e-05	not	19.5927455489684	23.060876642248	36.6723477461164	39.6747956728221
ENSG00000099194	43369.654420313	6.76095432147751e-06	0.00144187443665127	0.866394938907045	0.999892838063228	4.65423316379179e-05	not	43790.8747878081	43163.9451934251	43625.4248787801	42898.3728212389
ENSG00000099203	86.3106069851324	-2.07802277415485e-06	0.00144267890890129	0.550404790747653	0.999892838063228	4.65423316379179e-05	not	87.078869106526	75.1985107899392	115.517895400267	67.4471526437976
ENSG00000099204	219.929587972247	9.42121241243291e-06	0.00144265879804422	0.118731126832494	0.999892838063228	4.65423316379179e-05	not	240.555375906778	239.632587717273	196.197060441723	203.333327823213
ENSG00000099219	559.652151257205	-3.05937641250264e-06	0.00144257715407318	0.697796586936347	0.999892838063228	4.65423316379179e-05	not	558.393248145598	577.524562866733	536.333085786953	566.357708229536
ENSG00000099246	654.624647811324	6.46440277544204e-06	0.00144257549687714	0.499873813286794	0.999892838063228	4.65423316379179e-05	not	633.498772749977	708.871295046493	659.185450736443	616.943072712384
ENSG00000099250	33.2222561395074	6.0740025310042e-07	0.00144268690759224	0.804497698228517	0.999892838063228	4.65423316379179e-05	not	33.7430617787788	35.0926383686383	29.3378781968931	34.7154462137193
ENSG00000099256	309.485984750612	7.57147753247752e-07	0.00144262557208945	0.931085593543687	0.999892838063228	4.65423316379179e-05	not	302.599070145178	318.841685749342	296.12920804989	320.373975058039
ENSG00000099282	223.50068606423	-6.77488056574068e-06	0.00144266191155597	0.212865197184472	0.999892838063228	4.65423316379179e-05	not	238.378404179115	172.455251411594	264.957712465691	218.211376200522
ENSG00000099284	167.118845565239	-2.51171398756168e-06	0.00144265713531159	0.660918605514245	0.999892838063228	4.65423316379179e-05	not	158.91893611941	165.436723737866	182.444930036929	161.67479236675
ENSG00000099290	1597.96806685366	4.95457812533684e-07	0.00144247162236526	0.969551655147175	0.999892838063228	4.65423316379179e-05	not	1497.75654863225	1700.48899066316	1553.07392704803	1640.55280107119
ENSG00000099308	402.755851740968	-7.67890164921139e-06	0.00144262249059574	0.319730532422661	0.999892838063228	4.65423316379179e-05	not	414.71311411983	353.93432411798	432.733703404174	409.642265321888
ENSG00000099326	338.699971783685	-6.99719209498467e-06	0.00144262694555584	0.521458515617362	0.999892838063228	4.65423316379179e-05	not	326.545759149473	329.8708006652	362.1394339929	336.243893327167
ENSG00000099330	110.836652853851	2.20399305933666e-05	0.00144275326106005	0.605654100737942	0.999892838063228	4.65423316379179e-05	not	126.264360204463	105.277915105915	114.601086706614	97.2032493984142
ENSG00000099331	4080.72349629056	-2.46269799988302e-05	0.00144233491503921	0.15014166365155	0.999892838063228	4.65423316379179e-05	not	4042.63649827047	3888.26433124512	4194.39977346207	4197.59338218458
ENSG00000099337	241.576503364363	-4.28646549021315e-06	0.00144265006761735	0.466080331213407	0.999892838063228	4.65423316379179e-05	not	264.502064911073	197.521421674907	249.371964673592	254.910562197882
ENSG00000099338	122.087409733636	-5.81117175965507e-06	0.00144267201329542	0.202588673008129	0.999892838063228	4.65423316379179e-05	not	117.55647329381	102.269974674317	136.604495354284	131.918695612134
ENSG00000099341	6070.47389525026	1.84612682269402e-05	0.00144223924051527	0.348529561942379	0.999892838063228	4.65423316379179e-05	not	6343.69561441042	6010.86762914247	5898.74713496283	6028.58520248532
ENSG00000099364	775.706912175994	-4.83854748437719e-05	0.00144294714323066	0.680672037539893	0.999892838063228	4.65423316379179e-05	not	798.948624052376	730.929524878209	789.372285235156	783.577214538237
ENSG00000099365	31.2678699577121	-8.57827075837586e-07	0.00144268791992416	0.705641514309614	0.999892838063228	4.65423316379179e-05	not	33.7430617787788	25.0661702633131	26.5874521159344	39.6747956728221
ENSG00000099377	12.3746944732424	-8.54205510271105e-07	0.00144269230408551	0.55093601011526	0.999892838063228	4.65423316379179e-05	not	14.1503162298105	7.01852767372765	17.4193651794053	10.9105688100261
ENSG00000099381	1474.77116374532	-1.93703245991367e-05	0.00144251549685859	0.144576410018966	0.999892838063228	4.65423316379179e-05	not	1462.92500098964	1370.61818999796	1566.82605745282	1498.71540654086
ENSG00000099385	423.031662072306	-2.54058501492242e-06	0.00144261769436908	0.734504224002372	0.999892838063228	4.65423316379179e-05	not	464.783463856083	367.971379465436	418.98157299938	440.390231968325
ENSG00000099617	20.6984795240256	-2.74937338303489e-06	0.00144269139704399	0.14688279373324	0.999892838063228	4.65423316379179e-05	not	14.1503162298105	16.0423489685204	23.8370260349757	28.764226862796
ENSG00000099622	2613.21613130417	3.18644200693547e-05	0.00144250663630152	0.0497767567321381	0.999892838063228	4.65423316379179e-05	not	2769.10803758753	2685.08815860609	2451.54644682788	2547.12188219518
ENSG00000099624	1554.1139177072	-3.43447466616466e-06	0.00144249638480471	0.77462862521699	0.999892838063228	4.65423316379179e-05	not	1624.02090883671	1458.85110932482	1668.5918224483	1464.99183021896
ENSG00000099625	189.689368817024	5.09202318088782e-06	0.0014426560595232	0.362059653294321	0.999892838063228	4.65423316379179e-05	not	194.838969625852	206.5452429697	165.942373551177	191.430889121367
ENSG00000099783	5741.11783736675	6.5798550406102e-06	0.00144217523079043	0.746906026079825	0.999892838063228	4.65423316379179e-05	not	5864.76183432453	5686.01006252993	5618.20367470504	5795.49577790749
ENSG00000099785	268.261413734591	5.89018817346152e-07	0.0014426330651968	0.755940236369688	0.999892838063228	4.65423316379179e-05	not	268.856008366399	258.682877117391	266.791329852997	278.715439601575
ENSG00000099795	790.691742977105	-3.9679700232088e-06	0.00144255906560331	0.691034138291367	0.999892838063228	4.65423316379179e-05	not	841.399572741808	717.895116341286	792.122711316115	811.349571509212
ENSG00000099797	1233.99632662399	-2.70864889590425e-05	0.00144261206746952	0.0278324630519284	0.999892838063228	4.65423316379179e-05	not	1166.85684602745	1143.01736400708	1373.37942309206	1252.73167336936
ENSG00000099800	1188.2580049155	4.21645892341341e-06	0.00144252805992189	0.704165793554615	0.999892838063228	4.65423316379179e-05	not	1305.09455073406	1101.90884477524	1208.35385823454	1137.67476591817
ENSG00000099804	1490.48741287238	1.85528856621183e-06	0.00144262841480704	0.791261020634513	0.999892838063228	4.65423316379179e-05	not	1626.19788056437	1395.68436026127	1366.96176223649	1573.1056484274
ENSG00000099810	1072.89335444816	1.04007986832793e-06	0.00144248992276004	0.932660543014158	0.999892838063228	4.65423316379179e-05	not	1071.07009001027	1079.85061494353	1051.57957161989	1089.07314121897
ENSG00000099812	27.0268037994028	-4.19636710851222e-07	0.00144268867424978	0.843499347611049	0.999892838063228	4.65423316379179e-05	not	28.300632459621	24.0635234527805	33.9219216651577	21.8211376200522
ENSG00000099814	713.467637529366	-1.39878766333007e-05	0.00144258860980738	0.148042323976273	0.999892838063228	4.65423316379179e-05	not	705.338839762861	648.712486414542	761.868024425569	737.951199514491
ENSG00000099817	3038.53854380339	-1.58294062688871e-05	0.00144234725962497	0.343330613875269	0.999892838063228	4.65423316379179e-05	not	3054.2913339114	2899.65457606005	3076.80997589917	3123.39828934292
ENSG00000099821	1646.40447135412	-2.39200464190579e-06	0.00144245208315504	0.856160680416883	0.999892838063228	4.65423316379179e-05	not	1720.89615071772	1556.10784994647	1614.50010952278	1694.1137752295
ENSG00000099822	315.875146919493	-9.9140070564394e-06	0.00144264245336281	0.161524990771177	0.999892838063228	4.65423316379179e-05	not	312.395442919662	274.725226085911	340.13602534523	336.243893327167
ENSG00000099834	26.4679551567971	6.33265779474541e-07	0.00144268872324176	0.769884505932757	0.999892838063228	4.65423316379179e-05	not	31.5660900511157	24.0635234527805	28.4210695032402	21.8211376200522
ENSG00000099840	20.2803952505845	-1.49733505251867e-06	0.00144269043837259	0.429051623497584	0.999892838063228	4.65423316379179e-05	not	18.5042596851368	16.0423489685204	24.7538347286286	21.8211376200522
ENSG00000099849	88.5195296609618	-2.8994322392409e-06	0.00144267529412466	0.457540209894748	0.999892838063228	4.65423316379179e-05	not	83.8134115150313	81.2143916531343	101.765764995473	87.2845504802086
ENSG00000099860	412.35648695816	-3.58969880711372e-05	0.00144283776930101	0.735944384233825	0.999892838063228	4.65423316379179e-05	not	445.190718307114	366.968732654903	434.56732079148	402.699176079144
ENSG00000099864	238.988914426277	-6.60569022789426e-06	0.00144265395484148	0.264445644278332	0.999892838063228	4.65423316379179e-05	not	225.316573813136	220.582298317155	287.877929807014	222.178855767804
ENSG00000099866	33.0625861631738	-1.54132973354873e-06	0.00144268781663095	0.510264906746566	0.999892838063228	4.65423316379179e-05	not	30.4776041872841	29.0767575054431	44.9236259889926	27.7723569709755
ENSG00000099875	4267.76540634954	3.72364347370998e-05	0.00144253974964529	0.0345599820705909	0.999892838063228	4.65423316379179e-05	not	4449.73021134348	4468.79683454345	3884.51843500738	4268.01614450384
ENSG00000099889	820.539684671062	-1.90461125802509e-05	0.00144260333414777	0.0712004132744543	0.999892838063228	4.65423316379179e-05	not	809.833482690692	730.929524878209	888.38762414967	853.008106965675
ENSG00000099899	506.257704951037	-5.91066928227044e-06	0.00144260315455324	0.481218126421111	0.999892838063228	4.65423316379179e-05	not	533.358073277472	449.18577111857	532.665851012341	509.821124395764
ENSG00000099901	2401.08234839696	1.96901545044237e-05	0.00144239874587075	0.534040324201735	0.999892838063228	4.65423316379179e-05	not	2443.65076430189	2425.40263467817	2385.53622088487	2349.73977372289
ENSG00000099904	881.292525288036	-7.76376941360511e-06	0.00144254019933938	0.072136506562545	0.999892838063228	4.65423316379179e-05	not	858.815346563113	800.112154804953	962.649128335556	903.593471448524
ENSG00000099910	249.365449478134	-3.72192965893096e-06	0.0014426393753352	0.564304333263584	0.999892838063228	4.65423316379179e-05	not	248.174776953599	234.61935366461	255.789625529162	258.878041765164
ENSG00000099917	2135.6046494076	-9.83585791517126e-06	0.00144241015870992	0.568104891078173	0.999892838063228	4.65423316379179e-05	not	2191.12204389296	2021.33597003356	2199.42405607333	2130.53652763055
ENSG00000099937	6.61486143098776	-9.688841733049e-07	0.00144269362034372	0.366088771108319	0.999892838063228	4.65423316379179e-05	not	3.26545759149473	6.01588086319513	8.2512782428762	8.92682902638498
ENSG00000099940	594.867036209966	-3.17804065975878e-06	0.00144256927731604	0.69895173188922	0.999892838063228	4.65423316379179e-05	not	587.782366469051	584.54309054046	593.175224793433	613.967463036922
ENSG00000099942	2809.72280912292	1.77386393271405e-05	0.0014423608279558	0.291695212995484	0.999892838063228	4.65423316379179e-05	not	2880.13359569835	2866.56723131248	2699.08479411417	2793.10561536668
ENSG00000099949	176.312221065859	4.09032613969323e-06	0.00144265826683114	0.445440214176743	0.999892838063228	4.65423316379179e-05	not	203.546856536505	167.442017358931	169.609608325788	164.650402042212
ENSG00000099953	64.3776290763818	9.89467742308687e-07	0.00144267945211477	0.771089569303089	0.999892838063228	4.65423316379179e-05	not	69.6630952852208	63.1667490635489	64.1766085557038	60.5040634010537
ENSG00000099954	95.2306277242007	-7.28328452464496e-06	0.00144268248432754	0.06606912069574	0.999892838063228	4.65423316379179e-05	not	81.6364397873681	77.2038044110042	98.0985302208614	123.983736477569
ENSG00000099956	2035.95928381343	-6.32806277346302e-06	0.00144239972065287	0.601745899005702	0.999892838063228	4.65423316379179e-05	not	2068.12314127999	1952.15334010682	2018.81274342371	2104.74791044321
ENSG00000099958	10.1470520290844	2.3158362732065e-07	0.00144269289522824	0.854761213866204	0.999892838063228	4.65423316379179e-05	not	17.4157738213052	4.01058724213009	8.2512782428762	10.9105688100261
ENSG00000099968	2370.62511358655	2.57624982807796e-05	0.00144249652601429	0.275953029096492	0.999892838063228	4.65423316379179e-05	not	2434.94287739123	2429.4132219203	2204.92490823525	2413.2194467994
ENSG00000099974	18.495086083389	-2.94347003611379e-07	0.00144269057116965	0.867944017227264	0.999892838063228	4.65423316379179e-05	not	21.7697172766315	14.0370553474553	18.3361738730582	19.8373978364111
ENSG00000099977	14.6960677022767	-2.12436045794108e-06	0.00144269282081561	0.151720691720396	0.999892838063228	4.65423316379179e-05	not	4.3539434553263	15.0397021579878	15.5857477920995	23.8048774036933
ENSG00000099991	2055.00380609917	-2.39074974849153e-05	0.00144246644332428	0.119869576315601	0.999892838063228	4.65423316379179e-05	not	1963.62849835216	1996.26979977025	2119.66169972553	2140.45522654875
ENSG00000099992	64.9149241156684	-2.22089444396008e-06	0.00144268041892215	0.504851623916726	0.999892838063228	4.65423316379179e-05	not	67.4861235575577	53.1402809582237	70.5942694112741	68.4390225356181
ENSG00000099995	2726.51883998254	-1.78423481130926e-05	0.00144237055275625	0.280659868511429	0.999892838063228	4.65423316379179e-05	not	2610.18910146812	2714.16491611154	2780.68076784928	2801.04057450124
ENSG00000099999	163.435253752788	-2.81209215663323e-06	0.00144266047020176	0.655597810462526	0.999892838063228	4.65423316379179e-05	not	144.7686198896	171.452604601061	154.023860533689	183.495929986802
ENSG00000100003	112.119315437073	5.72659097011525e-08	0.00144266984026806	0.990602484409576	0.999892838063228	4.65423316379179e-05	not	128.441331932126	96.2540938111221	113.684278012961	110.097557992081
ENSG00000100014	782.727281068774	3.26705850861661e-06	0.00144254457702412	0.756045013817777	0.999892838063228	4.65423316379179e-05	not	813.098940282187	769.030103678444	745.365467939816	803.414612374648
ENSG00000100023	827.596537790412	-1.27944565688256e-06	0.00144253806720809	0.903631572356067	0.999892838063228	4.65423316379179e-05	not	785.886793686397	862.276257057969	849.881659016248	812.341441401033
ENSG00000100027	133.776150959906	-1.29187937145447e-06	0.00144266350493525	0.786291675250314	0.999892838063228	4.65423316379179e-05	not	133.883761251284	128.338791748163	143.938964903507	128.943085936672
ENSG00000100028	617.335557105637	-1.19843138495724e-06	0.00144256291817629	0.761427578670872	0.999892838063228	4.65423316379179e-05	not	613.906027201008	634.675431067086	620.67948560302	600.081284551434
ENSG00000100029	1442.53207359043	8.18435490084484e-06	0.00144246328669807	0.511055411971525	0.999892838063228	4.65423316379179e-05	not	1515.17232245355	1421.75317733512	1388.04836219051	1445.15443238255
ENSG00000100030	5161.95666569207	1.18649275037003e-05	0.00144230180368803	0.476185327233971	0.999892838063228	4.65423316379179e-05	not	5118.06053173607	5357.14190867527	4870.08778068426	5302.53644167268
ENSG00000100034	1816.81856344622	-9.84820281159883e-06	0.00144248032704113	0.445557105152663	0.999892838063228	4.65423316379179e-05	not	1872.19568579031	1685.44928850517	1950.05209139974	1759.57718808966
ENSG00000100036	261.719489124002	-1.1215703583807e-05	0.0014426580714537	0.084882739685119	0.999892838063228	4.65423316379179e-05	not	250.351748681262	223.590238748752	295.212399356237	277.723569709755
ENSG00000100038	16.8382032946389	-1.36209073317955e-06	0.0014426912051752	0.43069269614662	0.999892838063228	4.65423316379179e-05	not	14.1503162298105	14.0370553474553	18.3361738730582	20.8292677282316
ENSG00000100053	18.2563349253484	-1.06120519072172e-06	0.00144269085328198	0.549509126615385	0.999892838063228	4.65423316379179e-05	not	11.9733445021473	20.0529362106504	20.169791260364	20.8292677282316
ENSG00000100056	429.677577984873	8.54192038262494e-07	0.00144260718093319	0.959563344241417	0.999892838063228	4.65423316379179e-05	not	464.783463856083	397.048136970879	437.317746872438	419.560964240094
ENSG00000100060	13.0863590395468	-1.0550892992241e-06	0.00144269214562529	0.478980389005079	0.999892838063228	4.65423316379179e-05	not	7.61940104682103	14.0370553474553	12.8353217111407	17.85365805277
ENSG00000100065	715.285424058253	-2.29139431514645e-06	0.00144257264806599	0.807181683641677	0.999892838063228	4.65423316379179e-05	not	767.382534001261	650.717780035607	752.69993748904	690.341444707105
ENSG00000100075	1824.92051047991	-1.53182684514867e-05	0.00144244529858172	0.289354739773555	0.999892838063228	4.65423316379179e-05	not	1827.56776537321	1726.557807737	1886.79229153769	1858.76417727172
ENSG00000100077	607.98208442545	4.04564373336705e-06	0.00144257102550273	0.673177897906423	0.999892838063228	4.65423316379179e-05	not	594.31328165204	640.691311930282	596.842459568045	600.081284551434
ENSG00000100083	815.152461026016	-4.76941038851785e-06	0.00144253462409229	0.660618429918138	0.999892838063228	4.65423316379179e-05	not	821.806827192839	785.072452646965	832.462293836843	821.268270427418
ENSG00000100084	381.065308090197	-2.78835399361079e-06	0.00144261008107814	0.65254492462779	0.999892838063228	4.65423316379179e-05	not	374.439137158062	371.981966707566	385.059651334222	392.780477160939
ENSG00000100092	34.4593988063954	2.11557558724729e-07	0.00144268694818129	0.932136216537073	0.999892838063228	4.65423316379179e-05	not	31.5660900511157	38.1005788002358	27.5042608095873	40.6666655646427
ENSG00000100097	4853.44852254461	-1.28292377280371e-05	0.0014422951161507	0.465055556542995	0.999892838063228	4.65423316379179e-05	not	4988.53071394011	4574.07474964937	4931.51396315901	4919.67466342994
ENSG00000100099	1012.18282125218	8.18900282987836e-06	0.00144251381901655	0.561936839057998	0.999892838063228	4.65423316379179e-05	not	1054.7428020528	1005.65475096412	973.650832659391	1014.68289933243
ENSG00000100100	66.8236972434508	-1.678603311844e-06	0.00144267960028554	0.618994614788099	0.999892838063228	4.65423316379179e-05	not	68.5746094213892	58.1535150108863	76.0951215731916	64.4715429683359
ENSG00000100104	193.646121413109	2.22879892796077e-06	0.00144265018080077	0.699070114659417	0.999892838063228	4.65423316379179e-05	not	200.28139894501	196.518774864374	195.28025174807	182.504060094982
ENSG00000100105	685.054035323248	-5.03891808684167e-06	0.00144255556858728	0.555897276150599	0.999892838063228	4.65423316379179e-05	not	671.595777984082	669.768069435725	686.68971154603	712.162582327157
ENSG00000100106	990.806758556938	-1.12603361199514e-05	0.00144252539822785	0.413370718906522	0.999892838063228	4.65423316379179e-05	not	980.725763312249	951.511823195363	1034.16020644048	996.829241279656
ENSG00000100109	504.385700667764	-1.3816195714847e-05	0.00144261752981452	0.255607409707094	0.999892838063228	4.65423316379179e-05	not	483.287723541219	479.265175434546	525.331381463118	529.658522232175
ENSG00000100116	99.9336926166856	2.2386533886568e-06	0.0014426724398675	0.587642169433014	0.999892838063228	4.65423316379179e-05	not	114.291015702315	95.2514470005896	99.9321476081673	90.2601601556703
ENSG00000100124	182.252191925359	-4.27338771078015e-06	0.00144265740176394	0.430078393137797	0.999892838063228	4.65423316379179e-05	not	188.308054442862	157.415549253606	200.781103909987	182.504060094982
ENSG00000100129	1499.85850406709	-3.62074403428152e-06	0.00144243457428605	0.959978395165332	0.999892838063228	4.65423316379179e-05	not	1481.42926067477	1513.99668390411	1482.47965763676	1521.52841405273
ENSG00000100138	1362.70819250154	2.38954351601552e-06	0.00144246931635458	0.852475198720748	0.999892838063228	4.65423316379179e-05	not	1415.03162298105	1325.49908352399	1399.05006651434	1311.25199698677
ENSG00000100139	1789.0185349403	-5.0759509693473e-06	0.00144241208852	0.725204912662653	0.999892838063228	4.65423316379179e-05	not	1807.97501982425	1738.58956946339	1767.60716136281	1841.90238911077
ENSG00000100142	387.994597003509	3.20275729437799e-06	0.00144260969130061	0.696343958459359	0.999892838063228	4.65423316379179e-05	not	404.916741345346	385.016375244488	384.14284264057	377.902428783631
ENSG00000100146	7.02382346361363	6.63197762863277e-07	0.00144269336615224	0.55780930839528	0.999892838063228	4.65423316379179e-05	not	7.61940104682103	9.0238212947927	5.50085216191746	5.95121935092332
ENSG00000100147	336.54474183923	-3.48288082430223e-06	0.00144262273151991	0.667646929973352	0.999892838063228	4.65423316379179e-05	not	329.811216740967	328.868153854667	325.467086246783	362.032510514502
ENSG00000100150	168.510269749104	-1.09714326326089e-06	0.0014426555080268	0.846252887059637	0.999892838063228	4.65423316379179e-05	not	160.007421983242	172.455251411594	165.025564857524	176.552840744058
ENSG00000100151	244.752338141894	2.92407131656548e-06	0.00144264188215586	0.642452280656054	0.999892838063228	4.65423316379179e-05	not	261.236607319578	241.637881338338	253.956008141856	222.178855767804
ENSG00000100154	1595.50546678993	6.33135899814746e-08	0.00144242476513435	0.798831881109017	0.999892838063228	4.65423316379179e-05	not	1567.41964391747	1644.34076927334	1596.16393564972	1574.09751831922
ENSG00000100156	58.7475951022765	-3.30883829778848e-06	0.00144268362216862	0.284939481638223	0.999892838063228	4.65423316379179e-05	not	60.9552083745682	42.1111660423659	60.5093737810921	71.4146322110798
ENSG00000100162	173.814490493988	-2.0583155470326e-06	0.00144265736972166	0.69459124401563	0.999892838063228	4.65423316379179e-05	not	187.219568579031	151.399668390411	187.028973505194	169.609751501315
ENSG00000100167	74.4625695354626	-2.50117084945074e-06	0.00144267795362879	0.488157992383387	0.999892838063228	4.65423316379179e-05	not	66.3976376937261	72.1905703583416	77.9287389604974	81.3333311292853
ENSG00000100191	8.26489016710301	-1.24446349824496e-06	0.00144269338853026	0.292628866387651	0.999892838063228	4.65423316379179e-05	not	4.3539434553263	7.01852767372765	13.7521304047937	7.93495913456442
ENSG00000100196	203.447928403479	-2.53406501025492e-06	0.00144264938669429	0.362081650685161	0.999892838063228	4.65423316379179e-05	not	191.573512034357	192.508187622244	227.368556025922	202.341457931393
ENSG00000100197	28.4661110983006	-3.9365751744187e-06	0.00144269142441699	0.0658487249700346	0.999892838063228	4.65423316379179e-05	not	21.7697172766315	18.0476425895854	28.4210695032402	45.6260150237454
ENSG00000100201	8086.70825198976	-1.30561562289839e-05	0.00144210589510718	0.555691186215418	0.999892838063228	4.65423316379179e-05	not	7911.11525832789	8099.38093548171	8210.93866035547	8125.39815379397
ENSG00000100206	61.6631734589191	-3.59315230832441e-09	0.00144268022787534	0.997528247409032	0.999892838063228	4.65423316379179e-05	not	62.0436942383998	61.1614554424838	55.0085216191746	68.4390225356181
ENSG00000100207	1504.53694573491	9.45123614311518e-07	0.00144243121410387	0.946090205223613	0.999892838063228	4.65423316379179e-05	not	1508.64140727056	1505.97550941985	1524.65285754479	1478.87800870444
ENSG00000100209	124.501758525007	6.13977265294569e-08	0.00144266557744279	0.91187855932958	0.999892838063228	4.65423316379179e-05	not	116.467987429979	130.344085369228	130.186834498713	121.008126802107
ENSG00000100211	132.847430082927	1.41830993396408e-06	0.00144266333713837	0.774936694756796	0.999892838063228	4.65423316379179e-05	not	136.060732978947	135.35731942189	132.020451886019	127.951216044851
ENSG00000100216	1001.56905573339	9.47274803318404e-07	0.00144252923268519	0.980548872612473	0.999892838063228	4.65423316379179e-05	not	1058.00825964429	944.493295521636	1051.57957161989	952.195096147731
ENSG00000100219	867.484891273579	2.16486617490139e-05	0.00144262054163037	0.0322407669676856	0.999892838063228	4.65423316379179e-05	not	920.859040801513	939.480061468973	753.616746182693	855.983716641137
ENSG00000100220	934.684847436426	6.13614229178671e-06	0.00144251525479098	0.688553441297249	0.999892838063228	4.65423316379179e-05	not	952.425130852628	940.482708279506	933.311250138663	912.520300474909
ENSG00000100221	976.775695355507	-2.07044118286986e-06	0.0014425104441462	0.825185388231037	0.999892838063228	4.65423316379179e-05	not	960.044531899449	979.585933890274	949.813806624415	1017.65850900789
ENSG00000100225	1008.32480711546	-1.30958208597651e-06	0.00144250872069772	0.909210457881644	0.999892838063228	4.65423316379179e-05	not	962.221503627112	1046.76327019595	1006.6559456309	1017.65850900789
ENSG00000100226	769.398296305102	-2.07914571014442e-05	0.00144261322710259	0.554646847737644	0.999892838063228	4.65423316379179e-05	not	751.055246043787	756.998341952054	806.791650414561	762.747946810005
ENSG00000100228	190.582638666692	-4.55859575932006e-06	0.00144265526401059	0.414305049493566	0.999892838063228	4.65423316379179e-05	not	177.423195804547	183.484366327452	185.195356117888	216.227636416881
ENSG00000100239	758.714475447842	7.29075352819506e-06	0.00144256298206439	0.470713431649538	0.999892838063228	4.65423316379179e-05	not	827.249256511997	729.926878067676	753.616746182693	724.065021029004
ENSG00000100241	2248.32578019799	-2.63799105341602e-05	0.00144250836935763	0.0763677367375175	0.999892838063228	4.65423316379179e-05	not	2243.36936535688	2061.44184245487	2375.45132525469	2313.04058772553
ENSG00000100242	512.476270093629	-8.43804280877907e-07	0.00144258940684578	0.922117914337902	0.999892838063228	4.65423316379179e-05	not	540.977474324293	480.267822245078	519.8305293012	508.829254503944
ENSG00000100243	865.017804818027	-2.47189600371267e-06	0.0014425446647029	0.752706887318091	0.999892838063228	4.65423316379179e-05	not	909.974182163197	802.117448426018	904.890180635423	843.08940804747
ENSG00000100246	123.008186590475	-5.4365400801015e-06	0.00144267192458473	0.227977072780192	0.999892838063228	4.65423316379179e-05	not	109.937072246989	112.296442779642	121.018747562184	148.780483773083
ENSG00000100258	493.341227159725	-2.99755969584317e-05	0.00144275728516035	0.328220599540329	0.999892838063228	4.65423316379179e-05	not	514.853813592335	430.135481718452	535.4162770933	492.959336234815
ENSG00000100263	202.961872302651	9.25396674690245e-08	0.00144264734872229	0.988553132605976	0.999892838063228	4.65423316379179e-05	not	207.900799991831	198.524068485439	209.032382152864	196.390238580469
ENSG00000100266	959.271539507187	5.54470261941178e-06	0.0014425150305101	0.981071591264535	0.999892838063228	4.65423316379179e-05	not	957.867560171786	959.532997679624	988.319771757838	931.365828419499
ENSG00000100271	64.4593069020948	1.28176552626997e-06	0.0014426797664734	0.703552915503063	0.999892838063228	4.65423316379179e-05	not	60.9552083745682	73.1932171688741	64.1766085557038	59.5121935092332
ENSG00000100276	15.9214896115046	1.41908123860304e-07	0.00144269112792368	0.934747933812559	0.999892838063228	4.65423316379179e-05	not	17.4157738213052	15.0397021579878	18.3361738730582	12.8943085936672
ENSG00000100280	1887.53471830965	4.2217081334311e-07	0.0014424277810435	0.825849296238589	0.999892838063228	4.65423316379179e-05	not	1975.60184285431	1778.69544188469	1890.4595263123	1905.38206218728
ENSG00000100281	739.039476828052	1.56438696700006e-06	0.00144255496394201	0.877345853860739	0.999892838063228	4.65423316379179e-05	not	698.807924579871	787.07774626803	747.199085327122	723.073151137183
ENSG00000100284	360.939195495424	1.3398067506655e-06	0.00144262031829446	0.856523611736712	0.999892838063228	4.65423316379179e-05	not	349.403962289936	379.000494381293	385.059651334222	330.292673976244
ENSG00000100285	355.226160048688	-3.39106024120207e-06	0.00144261683187136	0.654937680701308	0.999892838063228	4.65423316379179e-05	not	352.66941988143	342.905209202123	372.224329623082	353.105681488117
ENSG00000100290	18.5862178832109	-1.01987247758283e-07	0.00144269083198538	0.951191239865151	0.999892838063228	4.65423316379179e-05	not	19.5927455489684	17.0449957790529	11.9185130174878	25.7886171873344
ENSG00000100292	271.834916319697	-2.18915567121632e-06	0.00144263347362501	0.75123756888765	0.999892838063228	4.65423316379179e-05	not	268.856008366399	265.701404791118	286.961121113361	265.821131007908
ENSG00000100294	272.902223971877	1.30494019457611e-06	0.00144263570263111	0.843348855793283	0.999892838063228	4.65423316379179e-05	not	280.829352868546	270.714638843781	248.455155979939	291.609748195243
ENSG00000100296	1046.46104314897	9.65536152268276e-06	0.00144250728914167	0.619162392177548	0.999892838063228	4.65423316379179e-05	not	1074.33554760176	1049.77121062755	1034.16020644048	1027.57720792609
ENSG00000100297	1924.43682658705	-3.51647051591633e-06	0.00144241404344028	0.805066830101732	0.999892838063228	4.65423316379179e-05	not	1940.7702952117	1884.97600380114	2014.22869995544	1857.7723073799
ENSG00000100299	123.197543977201	-1.92361455525987e-06	0.00144266695093629	0.671485444358351	0.999892838063228	4.65423316379179e-05	not	122.998902612968	115.30438321124	138.43811274159	116.048777343005
ENSG00000100300	734.691638555342	-8.21679581434777e-07	0.00144254349266392	0.938849435610068	0.999892838063228	4.65423316379179e-05	not	747.789788452292	717.895116341286	737.11418969694	735.96745973085
ENSG00000100302	11.6495564174994	3.8089920160184e-07	0.00144269222453384	0.792542451353501	0.999892838063228	4.65423316379179e-05	not	9.79637277448418	15.0397021579878	12.8353217111407	8.92682902638498
ENSG00000100304	903.801034064378	-4.15506393621526e-06	0.00144252741095213	0.707294931817035	0.999892838063228	4.65423316379179e-05	not	920.859040801513	865.284197489567	944.312954462498	884.747943503933
ENSG00000100307	242.628589679838	-6.32331198697919e-06	0.00144264651053068	0.571559686114953	0.999892838063228	4.65423316379179e-05	not	247.086291089768	222.58759193822	242.954303818021	257.886171873344
ENSG00000100311	201.137281443327	-2.07943466681669e-06	0.00144264874710611	0.720048185792119	0.999892838063228	4.65423316379179e-05	not	192.661997898189	200.529362106504	197.113869135376	214.243896633239
ENSG00000100316	20467.3291052386	6.49205652649103e-05	0.00144266415363053	0.267752795882158	0.999892838063228	4.65423316379179e-05	not	20782.4605981363	20852.0457186449	19848.9082175855	20385.9018865878
ENSG00000100319	80.339249442549	-5.71547137419413e-07	0.00144267607316808	0.875823413254672	0.999892838063228	4.65423316379179e-05	not	88.1673549703576	70.1852767372766	80.6791650414561	82.3252010211059
ENSG00000100320	2679.43767471431	-9.92040613758181e-07	0.00144232147890635	0.951225555012327	0.999892838063228	4.65423316379179e-05	not	2618.89698837877	2732.21255870112	2669.74691591728	2696.89423586008
ENSG00000100321	78.0790390512705	-3.51726058027561e-06	0.00144267862229145	0.335593184000853	0.999892838063228	4.65423316379179e-05	not	77.2824963320418	64.1693958740814	81.595973735109	89.2682902638497
ENSG00000100324	447.480938565394	-7.20047426245937e-06	0.00144260759987163	0.348042000742691	0.999892838063228	4.65423316379179e-05	not	409.270684800672	449.18577111857	471.239668537596	460.227629804736
ENSG00000100325	786.350412266342	-1.3993234702756e-05	0.00144257005663713	0.482549127433856	0.999892838063228	4.65423316379179e-05	not	764.117076409766	771.03539729951	782.037815685933	828.211359670162
ENSG00000100330	103.521941922423	2.19972518176837e-06	0.00144267157829969	0.600685349306199	0.999892838063228	4.65423316379179e-05	not	114.291015702315	102.269974674317	107.266617157391	90.2601601556703
ENSG00000100335	1135.75793446051	8.04896395565404e-06	0.00144249573199909	0.514299512891552	0.999892838063228	4.65423316379179e-05	not	1124.40589733802	1190.1417641021	1117.5897975629	1110.89427883902
ENSG00000100342	13.0972319051968	-2.87084426684961e-09	0.0014426922316833	0.996048898383016	0.999892838063228	4.65423316379179e-05	not	15.2388020936421	11.0291149158577	20.169791260364	5.95121935092332
ENSG00000100344	28.8188713064	-1.68542180239891e-07	0.00144268785831	0.788405932825507	0.999892838063228	4.65423316379179e-05	not	25.0351748681262	30.0794043159757	28.4210695032402	31.7398365382577
ENSG00000100345	17484.201623278	-6.58084972830124e-06	0.00144205302266191	0.675678284292029	0.999892838063228	4.65423316379179e-05	not	17843.548765791	16883.5696425571	17696.2414048885	17513.4466798755
ENSG00000100347	489.091124672721	-3.4028546502677e-07	0.00144258948681685	0.968025217796708	0.999892838063228	4.65423316379179e-05	not	494.172582179535	482.273115866143	473.073285924902	506.845514720302
ENSG00000100348	760.24221867815	5.9017588262591e-06	0.00144255233849197	0.569502475363497	0.999892838063228	4.65423316379179e-05	not	810.921968554523	739.953346173001	735.280572309634	754.812987675441
ENSG00000100350	874.40090468338	-9.49633710871358e-06	0.0014425353667463	0.417951513874682	0.999892838063228	4.65423316379179e-05	not	852.284431380123	851.247142142111	911.307841490993	882.764203720292
ENSG00000100353	2777.16201228751	-2.61890797072523e-05	0.00144243477509389	0.112169761614179	0.999892838063228	4.65423316379179e-05	not	2823.53233077911	2922.7154527023	2636.74180294577	2725.65846272288
ENSG00000100354	2269.45910974225	-2.54591253311337e-05	0.00144246772270228	0.103774657596791	0.999892838063228	4.65423316379179e-05	not	2153.02503865886	2215.84945127687	2391.95388174044	2317.00806729281
ENSG00000100359	5.92196146191071	-7.98093523453947e-08	0.001442693634758	0.934717347780642	0.999892838063228	4.65423316379179e-05	not	6.53091518298945	5.01323405266261	9.16808693652911	2.97560967546166
ENSG00000100360	425.743604585143	-5.45905842837241e-06	0.00144260535973655	0.367813509586511	0.999892838063228	4.65423316379179e-05	not	437.571317260293	447.180477497505	400.645399126322	417.577224456453
ENSG00000100364	481.185046662562	-5.40559682338491e-06	0.0014426047694352	0.513672162163439	0.999892838063228	4.65423316379179e-05	not	489.818638724209	445.17518387644	462.071581601067	527.674782448534
ENSG00000100372	410.899777451125	6.27256332291683e-06	0.00144260997632721	0.387058003160021	0.999892838063228	4.65423316379179e-05	not	420.155543438988	433.14342215005	402.479016513628	387.821127701836
ENSG00000100376	282.611291397469	5.46943512214822e-06	0.00144263865211481	0.422352419531137	0.999892838063228	4.65423316379179e-05	not	305.864527736673	283.749047380704	251.205582060898	289.626008411601
ENSG00000100379	217.359066029122	-2.49219643317027e-06	0.00144264544788789	0.679173565758076	0.999892838063228	4.65423316379179e-05	not	216.608686902483	207.547889780232	231.035790800533	214.243896633239
ENSG00000100380	3051.46489494618	1.05857119328375e-05	0.00144231355128524	0.445283667076482	0.999892838063228	4.65423316379179e-05	not	3101.09622605616	3101.18658497709	3067.64188896264	2935.93487978884
ENSG00000100387	385.917408914296	-6.08742118993984e-06	0.00144261601419848	0.437021356540825	0.999892838063228	4.65423316379179e-05	not	375.527623021893	368.974026275968	415.314338224769	383.853648134554
ENSG00000100393	1151.17224206221	-1.039317721201e-05	0.00144249915669011	0.403071104651324	0.999892838063228	4.65423316379179e-05	not	1099.37072246989	1147.02795124921	1191.85130174878	1166.43899278097
ENSG00000100395	317.416453710653	8.01141347603872e-06	0.00144263454938764	0.265668009686075	0.999892838063228	4.65423316379179e-05	not	321.103329830315	348.921090065318	296.12920804989	303.512186897089
ENSG00000100399	7.3239277145522	-1.3195408357273e-06	0.00144269360509267	0.241413351691613	0.999892838063228	4.65423316379179e-05	not	4.3539434553263	5.01323405266261	11.0017043238349	8.92682902638498
ENSG00000100401	3524.88198369437	9.6382974825651e-06	0.00144227736161517	0.482523803152593	0.999892838063228	4.65423316379179e-05	not	3642.07370038045	3509.26383686383	3499.45878367316	3448.73161386006
ENSG00000100403	1985.01004068388	-1.31995410012849e-05	0.00144240307826315	0.386115054743553	0.999892838063228	4.65423316379179e-05	not	1936.41635175637	1952.15334010682	2027.06402166659	2024.40644920575
ENSG00000100410	366.374866272366	1.38369367519406e-05	0.00144264794503989	0.992655398394007	0.999892838063228	4.65423316379179e-05	not	385.323995796378	347.918443254785	360.305816605594	371.951209432707
ENSG00000100412	959.89798160553	-1.03440974585076e-05	0.00144253001411408	0.30981654760739	0.999892838063228	4.65423316379179e-05	not	952.425130852628	906.3927167214	969.066789191127	1011.70728965696
ENSG00000100413	247.518268272968	-6.68159962515698e-06	0.00144264992144988	0.284132412439633	0.999892838063228	4.65423316379179e-05	not	255.79417800042	208.550536590765	253.956008141856	271.772350358831
ENSG00000100416	465.146101115146	-1.56926733287797e-05	0.00144264266482142	0.0580179573731514	0.999892838063228	4.65423316379179e-05	not	457.164062809262	397.048136970879	513.41286844563	492.959336234815
ENSG00000100417	244.425006328515	-1.3861595337294e-07	0.0014426389114614	0.981496500019517	0.999892838063228	4.65423316379179e-05	not	253.617206272757	234.61935366461	236.536642962451	252.926822414241
ENSG00000100418	852.467746563094	-1.54485312564294e-06	0.00144254514707929	0.881275758544148	0.999892838063228	4.65423316379179e-05	not	907.797210435534	789.083039889095	871.885067663918	841.105668263829
ENSG00000100422	579.004916525947	6.11275739407535e-06	0.00144258764499708	0.228263972434379	0.999892838063228	4.65423316379179e-05	not	533.358073277472	569.503388382473	640.849276863384	572.308927580459
ENSG00000100425	584.047979975842	4.23775713435292e-07	0.00144257563570193	0.906966389948143	0.999892838063228	4.65423316379179e-05	not	617.171484792503	556.46897984555	568.421390064805	594.130065200511
ENSG00000100426	600.482277963918	-9.03727044404689e-06	0.00144258318141665	0.727535562467818	0.999892838063228	4.65423316379179e-05	not	611.729055473345	573.513975624603	597.759268261698	618.926812496025
ENSG00000100429	7.97546852667237	-7.15784875545061e-08	0.00144269303170249	0.950437597233454	0.999892838063228	4.65423316379179e-05	not	7.61940104682103	8.02117448426018	7.33446954922328	8.92682902638498
ENSG00000100439	181.629290809871	3.78570070819518e-06	0.00144265507846577	0.494891994503738	0.999892838063228	4.65423316379179e-05	not	180.688653396041	198.524068485439	167.775990938483	179.52845041952
ENSG00000100441	1225.13599401688	-1.53029904416773e-06	0.00144246993838951	0.869561217434579	0.999892838063228	4.65423316379179e-05	not	1200.59990780623	1238.26881100766	1249.61024944892	1212.06500780472
ENSG00000100442	449.772817191429	-7.56873676051882e-07	0.00144259655963901	0.640617844372929	0.999892838063228	4.65423316379179e-05	not	443.013746579451	474.251941381883	435.484129485133	446.341451319249
ENSG00000100445	24.4170466088803	5.53213668268842e-07	0.00144268901356001	0.793687741665792	0.999892838063228	4.65423316379179e-05	not	23.9466890042947	27.0714638843781	23.8370260349757	22.8130075118727
ENSG00000100461	657.40362445392	-5.24265156805914e-06	0.00144256386040185	0.539551892960936	0.999892838063228	4.65423316379179e-05	not	619.348456520166	665.757482193595	672.020772447583	672.487786654335
ENSG00000100462	505.417277590896	-2.81040961030085e-06	0.00144258742568719	0.750366717165675	0.999892838063228	4.65423316379179e-05	not	513.765327728504	484.278409487208	520.747337994853	502.87803515302
ENSG00000100473	141.381749359149	-1.70386818363251e-06	0.00144266323984399	0.722897746240921	0.999892838063228	4.65423316379179e-05	not	150.211049208757	125.330851316565	153.107051840036	136.878045071236
ENSG00000100478	173.726192295051	7.23837561401317e-07	0.00144265478961094	0.8944362181233	0.999892838063228	4.65423316379179e-05	not	187.219568579031	163.431430116801	168.692799632136	175.560970852238
ENSG00000100479	227.837323492462	1.68582947924707e-07	0.00144264201939447	0.979378481959689	0.999892838063228	4.65423316379179e-05	not	232.935974859957	223.590238748752	235.619834268798	219.203246092342
ENSG00000100483	90.2337471978044	-4.81526088353417e-06	0.00144267713732604	0.225570364798662	0.999892838063228	4.65423316379179e-05	not	79.459468059705	81.2143916531343	98.0985302208614	102.162598857517
ENSG00000100485	644.400644651411	-4.01485691860657e-05	0.00144285520405993	0.644440466809941	0.999892838063228	4.65423316379179e-05	not	632.410286886145	632.670137446021	602.343311729962	710.178842543516
ENSG00000100490	144.220847860187	2.42481030107393e-07	0.00144266082266054	0.954334478187322	0.999892838063228	4.65423316379179e-05	not	151.299535072589	138.365259853488	138.43811274159	148.780483773083
ENSG00000100503	1904.36595895426	-6.3072660967691e-06	0.00144239026032291	0.673422270006825	0.999892838063228	4.65423316379179e-05	not	1867.84174233498	1902.02099958019	1912.46293495997	1935.1381589419
ENSG00000100504	787.553241456989	-4.1324849715703e-05	0.0014428355228521	0.862276785695736	0.999892838063228	4.65423316379179e-05	not	773.91344918425	792.090980320692	821.460589513008	762.747946810005
ENSG00000100505	69.139682247234	-3.96830048338981e-06	0.00144268090141221	0.254826286080306	0.999892838063228	4.65423316379179e-05	not	59.8667225107366	62.1641022530164	75.1783128795387	79.3495913456442
ENSG00000100519	905.095366732527	5.98170377206231e-06	0.00144252062379461	0.600802152857426	0.999892838063228	4.65423316379179e-05	not	932.83238530366	907.395363531933	887.470815456017	892.682902638497
ENSG00000100522	535.763895382169	1.19015857761988e-05	0.00144260522368184	0.451509434761218	0.999892838063228	4.65423316379179e-05	not	571.455078511577	532.405456392769	524.414572769465	514.780473854867
ENSG00000100523	636.197675735788	-3.01931866850145e-05	0.0014427262954728	0.720928357792523	0.999892838063228	4.65423316379179e-05	not	610.640569609514	678.791890730517	646.350129025302	609.008113577819
ENSG00000100526	533.358998215071	-4.86087411042765e-07	0.00144258161915908	0.377808091152178	0.999892838063228	4.65423316379179e-05	not	519.207757047661	510.347226561054	570.25500745211	533.626001799457
ENSG00000100528	1331.53116463	1.1737741504054e-05	0.00144247763982964	0.732548172097754	0.999892838063228	4.65423316379179e-05	not	1347.54549942349	1340.53878568198	1336.70707534594	1301.33329806857
ENSG00000100532	128.580790337759	1.08487022806159e-06	0.00144266445009231	0.819235732768095	0.999892838063228	4.65423316379179e-05	not	125.175874340631	136.359966232423	122.85236494949	129.934955828492
ENSG00000100554	1417.165878884	-2.33915005387596e-05	0.0014425461360769	0.502911820421681	0.999892838063228	4.65423316379179e-05	not	1368.22673083629	1413.73200285086	1400.88368390165	1485.82109794719
ENSG00000100558	358.32669951212	-2.50949372090869e-06	0.00144261553384516	0.738776738321308	0.999892838063228	4.65423316379179e-05	not	364.642764383578	340.899915581058	366.723477461164	361.040640622681
ENSG00000100564	206.900565787736	5.56454267488517e-06	0.00144265280272968	0.336077277300421	0.999892838063228	4.65423316379179e-05	not	230.759003132294	207.547889780232	187.945782198847	201.349588039572
ENSG00000100567	1174.65216479712	6.05782316460729e-06	0.00144250909078583	0.60775576426401	0.999892838063228	4.65423316379179e-05	not	1231.07751199351	1156.051772544	1218.43875386472	1093.04062078625
ENSG00000100568	1052.78020037754	-4.30388517050106e-05	0.0014428180978907	0.710153519666939	0.999892838063228	4.65423316379179e-05	not	1066.71614655494	1015.68121906944	1088.25191936601	1040.47151651976
ENSG00000100575	227.974588461894	7.36839186140638e-06	0.00144265118689486	0.235314012039805	0.999892838063228	4.65423316379179e-05	not	243.820833498273	243.643174959403	219.117277783046	205.317067606854
ENSG00000100577	251.394989761672	6.30621028056392e-07	0.00144263708404013	0.923385880643246	0.999892838063228	4.65423316379179e-05	not	241.64386177061	263.696111170053	250.288773367245	249.951212738779
ENSG00000100578	990.270209587199	4.27678487272364e-06	0.00144251755381531	0.525927006337233	0.999892838063228	4.65423316379179e-05	not	958.956046035618	1060.80032554341	966.316363110168	975.008103659603
ENSG00000100580	1419.27062785308	1.72388703505087e-05	0.00144249702962915	0.193349364870145	0.999892838063228	4.65423316379179e-05	not	1449.86317062366	1487.92786683026	1396.29964043338	1342.99183352503
ENSG00000100583	121.803372338674	-1.3217493962351e-07	0.00144266910290079	0.974230908881034	0.999892838063228	4.65423316379179e-05	not	101.229185336336	141.373200285086	113.684278012961	130.926825720313
ENSG00000100591	1611.68117448325	2.65629426694364e-06	0.00144243165271023	0.819597976519578	0.999892838063228	4.65423316379179e-05	not	1662.11791407082	1581.17402020979	1639.2539442514	1564.17881940101
ENSG00000100592	211.145412631657	4.77753802960994e-06	0.00144264904494409	0.426998174126413	0.999892838063228	4.65423316379179e-05	not	218.785658630147	223.590238748752	199.864295216335	202.341457931393
ENSG00000100596	2018.0263479942	-5.38863864396849e-06	0.00144237695700306	0.608416418136522	0.999892838063228	4.65423316379179e-05	not	1975.60184285431	2011.30950192824	2027.06402166659	2058.13002552765
ENSG00000100599	354.291343362074	4.05266744897924e-06	0.00144261961831489	0.59653007977549	0.999892838063228	4.65423316379179e-05	not	380.970052341051	345.91314963372	352.054538362718	338.227633110808
ENSG00000100600	822.134590087806	-1.93732375996051e-06	0.00144252873990336	0.859578044927374	0.999892838063228	4.65423316379179e-05	not	804.391053371534	830.191559120928	829.711867755884	824.243880102879
ENSG00000100601	307.9534206035	-9.56148772031469e-06	0.00144264500306589	0.234483474023337	0.999892838063228	4.65423316379179e-05	not	308.041499464336	269.711992033248	309.881338454684	344.178852461732
ENSG00000100603	1732.02216318505	3.86301270305649e-06	0.001442439820192	0.794828317306534	0.999892838063228	4.65423316379179e-05	not	1755.72769836033	1731.57104178967	1635.58670947679	1805.20320311341
ENSG00000100605	1056.55931213946	1.71601631893537e-06	0.00144249642582576	0.886901088515282	0.999892838063228	4.65423316379179e-05	not	1073.24706173793	1048.76856381702	1024.0753108103	1080.14631219258
ENSG00000100612	353.492750266077	-5.93386302050416e-06	0.00144262792130901	0.311428355882918	0.999892838063228	4.65423316379179e-05	not	352.66941988143	318.841685749342	344.720068813494	397.739826620042
ENSG00000100614	1254.85493876405	1.67348846442875e-05	0.00144251456827299	0.193351302437175	0.999892838063228	4.65423316379179e-05	not	1274.61694654677	1326.50173033453	1222.10598863933	1196.19508953559
ENSG00000100625	434.347740419377	1.79357593389752e-06	0.00144260636211263	0.75009694070782	0.999892838063228	4.65423316379179e-05	not	470.22589317524	411.085192318334	410.730294756504	445.349581427428
ENSG00000100626	50.7669250939222	1.07062175605337e-06	0.00144268307211015	0.719560404600055	0.999892838063228	4.65423316379179e-05	not	45.7164062809262	60.1588086319513	48.5908607636043	48.6016246992071
ENSG00000100628	37.5477910024603	9.45380891246711e-08	0.00144268607564454	0.972000272414118	0.999892838063228	4.65423316379179e-05	not	41.3624628255999	34.0899915581058	32.0883042778519	42.6504053482838
ENSG00000100629	529.258503370314	5.37398065869527e-06	0.00144258452574382	0.54794530742711	0.999892838063228	4.65423316379179e-05	not	543.154446051956	540.426630877029	509.745633671018	523.707302881252
ENSG00000100632	1548.74979638451	4.72513110958295e-05	0.00144280952451636	0.696812849557614	0.999892838063228	4.65423316379179e-05	not	1570.68510150896	1558.11314356754	1546.65626619246	1519.54467426909
ENSG00000100644	1954.44744204373	-2.78572362276133e-06	0.00144241932796261	0.843212462354068	0.999892838063228	4.65423316379179e-05	not	1854.779911969	2033.36773175995	1928.04868275207	2001.59344169388
ENSG00000100647	223.1484847139	1.20963104256536e-06	0.00144264459226544	0.842569981347189	0.999892838063228	4.65423316379179e-05	not	217.697172766315	233.616706854078	207.198764765558	234.08129446965
ENSG00000100650	4090.65008959461	-2.71185423295521e-05	0.00144238902961887	0.796096641133797	0.999892838063228	4.65423316379179e-05	not	4149.30811292596	4075.7592848147	4188.89892130015	3948.63403933762
ENSG00000100652	34.5465624430316	-2.59915001584149e-07	0.00144268676908269	0.913277062524824	0.999892838063228	4.65423316379179e-05	not	37.0085193702736	31.0820511265082	40.3395825207281	29.7560967546166
ENSG00000100664	5150.09780316619	3.70406583249441e-05	0.00144252561083614	0.0276070535069627	0.999892838063228	4.65423316379179e-05	not	5284.5988689023	5491.49658128662	4678.4747637108	5145.82099876503
ENSG00000100697	5584.04793486624	1.26791532896026e-05	0.00144222639521417	0.558981235003317	0.999892838063228	4.65423316379179e-05	not	5536.03910344739	5755.19269245668	5397.25277953469	5647.70716402623
ENSG00000100711	512.103230184027	-2.607409145472e-06	0.00144258718130692	0.767941182987687	0.999892838063228	4.65423316379179e-05	not	515.942299456167	496.310171213598	537.249894480606	498.910555585738
ENSG00000100714	2955.49579696665	3.01934076539162e-05	0.00144245046914907	0.967497764883192	0.999892838063228	4.65423316379179e-05	not	2943.26577580058	2972.84779322893	2976.877828291	2928.99179054609
ENSG00000100722	2177.98296982476	0.000118389896260856	0.0014447928460899	0.243194017017567	0.999892838063228	4.65423316379179e-05	not	2234.66147844622	2237.90768110859	2118.74489103188	2120.61782871234
ENSG00000100726	559.245610096253	8.08648457516824e-06	0.00144260287618983	0.460817158808945	0.999892838063228	4.65423316379179e-05	not	583.428423013724	501.323405266261	609.677781279186	542.552830825842
ENSG00000100731	2591.47902119037	6.45376386681505e-06	0.00144235591763345	0.683625232466594	0.999892838063228	4.65423316379179e-05	not	2535.08357686374	2695.11462671142	2522.14071623916	2613.57716494716
ENSG00000100744	463.157482227711	1.09588371914488e-05	0.00144262171657333	0.210099748279462	0.999892838063228	4.65423316379179e-05	not	470.22589317524	506.336639318924	408.896677369198	467.17071904748
ENSG00000100749	970.81369672192	1.21718398678422e-05	0.00144253287139785	0.222835145673902	0.999892838063228	4.65423316379179e-05	not	982.902735039912	1031.72356803797	921.392737121175	947.235746688628
ENSG00000100764	1328.78673563416	9.70058919791848e-07	0.00144246532218993	0.940659668093501	0.999892838063228	4.65423316379179e-05	not	1315.97940937237	1346.55466654518	1279.86493633946	1372.74793027965
ENSG00000100767	896.994828398955	-1.33329041410913e-05	0.00144256343270382	0.226893296720808	0.999892838063228	4.65423316379179e-05	not	893.646894205723	828.186265499863	891.138050230629	975.008103659603
ENSG00000100784	299.553105952012	-5.21844558186846e-06	0.00144263112769348	0.457702326267288	0.999892838063228	4.65423316379179e-05	not	288.448753915367	287.759634622834	301.630060211808	320.373975058039
ENSG00000100796	2649.38841930082	-8.53218084860759e-05	0.00144358079529566	0.277245685593838	0.999892838063228	4.65423316379179e-05	not	2679.85219675334	2744.24432042751	2557.89625529162	2615.5609047308
ENSG00000100802	189.915641910823	1.50602919026368e-06	0.0014426501875143	0.793227888884127	0.999892838063228	4.65423316379179e-05	not	191.573512034357	194.513481243309	186.112164811541	187.463409554084
ENSG00000100804	1002.93150193239	-1.66076792892611e-05	0.00144255910926651	0.736013409209382	0.999892838063228	4.65423316379179e-05	not	1017.73428268252	967.554172163884	1053.41318900719	973.024363875962
ENSG00000100811	4735.0999926347	3.68345291070493e-06	0.001442206528278	0.845270541877008	0.999892838063228	4.65423316379179e-05	not	4848.11603750584	4658.2970817341	4757.32031136495	4676.66653993391
ENSG00000100813	3272.80785460568	8.3273692066532e-06	0.00144231683758425	0.865423171928489	0.999892838063228	4.65423316379179e-05	not	3351.44797473742	3171.37186171437	3352.76939268869	3215.64218928223
ENSG00000100814	635.967482828063	1.63568159291686e-05	0.00144260938904979	0.0941429786404591	0.999892838063228	4.65423316379179e-05	not	683.569122486229	666.760129004127	577.589477001334	615.951202820563
ENSG00000100815	1870.35021450538	4.69776760165893e-06	0.00144239301818656	0.75213191887362	0.999892838063228	4.65423316379179e-05	not	1870.01871406265	1899.0130591486	1831.78376991852	1880.58531489177
ENSG00000100823	1321.79770977488	-1.36295584398275e-05	0.00144249076284659	0.571612628830482	0.999892838063228	4.65423316379179e-05	not	1373.66916015545	1311.46202817654	1303.70196237444	1298.3576883931
ENSG00000100836	168.589587887691	-4.65653103306999e-06	0.00144265992936134	0.850652014700258	0.999892838063228	4.65423316379179e-05	not	179.60016753221	153.404962011476	167.775990938483	173.577231068597
[truncated: 17,112 more rows]
