# Supplementary material for: CRISPRi-Mediated Epigenetic Suppression of TERT Reduces Cell Growth in Non-Small-Cell Lung Cancer Cells
Source: Cells. 2026 Jun 24;15(13):1150. doi: 10.3390/cells15131150 (PMC13359582; doi:10.3390/cells15131150)
Supplement: Supplementary file 1 [file cells-15-01150-s001.zip › Supplementary_Data_1/deg_res_H1299_M_T.csv]

ID	baseMean	log2FoldChange	lfcSE	pvalue	padj	padj_log10	sig	H1299_M1	H1299_M2	H1299_T1	H1299_T2
ENSG00000066322	1282.82889989421	-1.04093357464268	0.0828783362163078	1.78465427506486e-37	3.36692875533736e-33	32.472766073244	neg_sig	1712.03394672817	1752.88319547155	870.308508927437	796.089948449668
ENSG00000196924	23738.8355744728	-0.387028557755199	0.0501000646233855	5.17776900606305e-16	4.88418950341928e-12	11.311207494053	not	27477.218706067	26528.8094931622	19675.7591112334	21273.5549874287
ENSG00000164362	55.8870492330326	-3.66830317679053	0.481580955487819	3.83684820711118e-15	2.41286594251198e-11	10.6174668065805	neg_sig	105.844448020289	102.998577318241	9.98060216659904	4.724569427001
ENSG00000179111	223.77073492843	-3.07606246097329e-05	0.00144280727500611	5.52062219929094e-07	0.00260380146029557	2.58439213376948	not	294.600380323137	281.338706563715	159.689634665585	159.454218161284
ENSG00000099889	717.870038107498	-0.441758127992424	0.106249287444065	1.30983821017444e-06	0.00411856794552517	2.38525376490593	not	854.693917763831	820.173856423034	578.874925662745	617.73745258038
ENSG00000197301	802.117644467495	-0.47275473830485	0.113196177049301	1.16935866508314e-06	0.00411856794552517	2.38525376490593	not	874.098733234218	1018.54148681372	701.636332311913	614.194025510129
ENSG00000137309	36437.3372337694	0.19133764702431	0.0480071316234173	2.67566661959032e-06	0.00721130377788444	2.14198620929553	not	32923.7975937776	34596.0776925604	38343.4774036402	39885.9962450992
ENSG00000169184	139.457976000247	0.804164594505465	0.233964882166277	2.1375378814845e-05	0.0504084870901081	1.29749633684627	not	106.726485087124	85.8321477652012	178.652778782123	186.620492366539
ENSG00000173214	821.312227603451	-0.376180990902769	0.113982684825932	3.35114286734666e-05	0.0702474014837357	1.15336973607978	not	859.986140164846	1029.03208265169	707.624693611872	688.605993985395
ENSG00000198681	580.427191213993	-0.344637267923888	0.1214574997893	0.000145355647504036	0.274227964581115	0.561888259816362	not	657.999651859462	667.583371507121	487.053385730033	509.072355759357
ENSG00000167658	62238.4450057336	0.130019548855223	0.0468195749440604	0.000163867838196338	0.281048239582919	0.551219130676393	not	57863.3956585582	59821.1922302223	64811.0362892442	66458.1558449095
ENSG00000120738	2461.42777456396	0.788365942727945	0.29031024420862	0.000202814199067846	0.318857723301165	0.496403059164556	not	1929.8971022366	1420.04520024872	3557.0866121759	2938.68218359462
ENSG00000140988	13423.2044668213	0.138833054216246	0.0561996396626212	0.000385840652031962	0.559943826248846	0.251855539375618	not	12541.6850533374	12693.6209639425	13739.2969425402	14718.2149074649
ENSG00000197958	8543.96078067298	0.142532768905017	0.0601019864372833	0.000504554007593367	0.679922564804032	0.167540545519137	not	7897.75989644721	8126.39701230311	8763.96676249062	9387.71945145098
ENSG00000070756	42609.5422408447	0.113340150365738	0.0515556409038466	0.000737452552831999	0.927518657448567	0.0326773455992105	not	39438.5233694264	41462.6495137765	44580.355697548	44956.640382628
ENSG00000142541	12522.4644439976	0.112045513678827	0.0543097166892629	0.000837150058645191	0.987104562900011	0.00563684055708252	not	11763.7283603883	11982.1678280221	13033.6683693617	13310.2932182186
ENSG00000000003	439.154157128152	4.42384985253502e-06	0.00144259779860591	0.604448692315721	0.99988594921777	4.95344501542477e-05	not	437.490385150527	421.53121458021	451.123217930277	446.471810851594
ENSG00000000419	567.543242719685	6.03097506289328e-06	0.00144258008395021	0.519868622567169	0.99988594921777	4.95344501542477e-05	not	559.211500373859	548.372055166563	609.814792379202	552.774622959117
ENSG00000000457	173.18508087782	-2.48997908981934e-06	0.00144265483907121	0.647287894118962	0.99988594921777	4.95344501542477e-05	not	181.699635768162	175.4790576533	179.650838998783	155.910791091033
ENSG00000000460	255.484963515439	-9.32299479230242e-06	0.00144264930623225	0.577104409249569	0.99988594921777	4.95344501542477e-05	not	260.200934716543	266.079658072124	240.532512215037	255.126749058054
ENSG00000001036	1234.27794202496	-6.71992717341834e-06	0.00144249336385168	0.860774968079385	0.99988594921777	4.95344501542477e-05	not	1300.12263651588	1154.91923270732	1233.60242779164	1248.46747108501
ENSG00000001084	598.205508234093	1.56391619852049e-05	0.00144263194456387	0.748194804015164	0.99988594921777	4.95344501542477e-05	not	595.375020114124	586.519676395542	674.688706462095	536.238629964613
ENSG00000001167	642.588874493163	2.02469847551098e-06	0.00144255738118396	0.840128314547585	0.99988594921777	4.95344501542477e-05	not	643.88705879009	631.343131339591	627.77987627908	667.345431563891
ENSG00000001460	196.76154529488	-2.98943375207216e-06	0.00144264965531334	0.606533232710329	0.99988594921777	4.95344501542477e-05	not	212.570933107413	193.599177737065	196.617862682001	184.258207653039
ENSG00000001461	775.441938201885	9.48869480509238e-06	0.00144254510469474	0.979279438326678	0.99988594921777	4.95344501542477e-05	not	779.720767082794	769.628258294638	770.502487261446	781.916240168665
ENSG00000001497	1406.69302356024	5.39567965255136e-06	0.0014424845430822	0.66581404859451	0.99988594921777	4.95344501542477e-05	not	1420.07967760554	1356.14793469018	1330.41426880765	1520.13021313757
ENSG00000001561	45.9119930430474	8.18070574027988e-07	0.00144268376217218	0.7770888274602	0.99988594921777	4.95344501542477e-05	not	49.3940757428014	39.1013117597028	47.9068903996754	47.24569427001
ENSG00000001617	16.4646602546734	1.63896084690888e-06	0.00144269149778001	0.338151617888384	0.99988594921777	4.95344501542477e-05	not	15.8766672030433	10.490595837969	22.9553849831778	16.5359929945035
ENSG00000001629	3262.26717461654	-3.12700223260732e-06	0.00144225300165696	0.860775896863153	0.99988594921777	4.95344501542477e-05	not	3256.48085075755	3290.23233099938	3192.79463309503	3309.5608836142
ENSG00000001630	114.475749594049	5.87269171162083e-06	0.00144267550778268	0.0940437703284095	0.99988594921777	4.95344501542477e-05	not	114.664818688646	82.0173856423034	127.751707732468	133.469086312778
ENSG00000001631	361.422243185466	-1.15905390089394e-05	0.0014426343988874	0.136072668305085	0.99988594921777	4.95344501542477e-05	not	388.096309407725	384.337283881957	328.361811281109	344.893568171073
ENSG00000002016	309.747453438886	-7.84481339695625e-06	0.0014426333780944	0.277092629105477	0.99988594921777	4.95344501542477e-05	not	326.353714729224	327.115852038489	304.408366081271	281.111880906559
ENSG00000002079	44.2111145148452	-1.98463300873465e-06	0.00144268507460056	0.473273680027334	0.99988594921777	4.95344501542477e-05	not	52.0401869433086	44.8234549440495	46.9088301830155	33.071985989007
ENSG00000002330	70.4422259215904	-7.15059033491436e-07	0.00144267852629338	0.834427438355572	0.99988594921777	4.95344501542477e-05	not	82.9114842825595	61.0361939663653	72.858395816173	64.9628296212637
ENSG00000002549	1881.55012706323	6.74425956047138e-06	0.00144240509853813	0.645946670962602	0.99988594921777	4.95344501542477e-05	not	1789.65320860972	1931.22332471703	1888.32992992054	1916.99404500565
ENSG00000002586	439.222357572011	5.81716423052086e-06	0.0014425997112674	0.496711924134426	0.99988594921777	4.95344501542477e-05	not	426.905940348498	426.299667233833	450.125157713617	453.558664992096
ENSG00000002745	124.59903069722	4.11475023329461e-06	0.0014426683811818	0.374321575343303	0.99988594921777	4.95344501542477e-05	not	127.013337624346	104.90595837969	137.732309899067	128.744516885777
ENSG00000002822	36.3360273676758	-2.01025776045097e-06	0.00144268657683609	0.433457409252916	0.99988594921777	4.95344501542477e-05	not	39.6916680076083	41.0086928211517	33.9340473664368	30.7097012755065
ENSG00000002834	4115.64646794286	2.28338571925594e-05	0.0014422899005691	0.465381977943443	0.99988594921777	4.95344501542477e-05	not	4127.05143572442	3988.33379948968	4126.9789958887	4220.22164066864
ENSG00000002919	457.291162174457	6.43686216204223e-06	0.00144260429587294	0.442068135839239	0.99988594921777	4.95344501542477e-05	not	439.254459284198	444.419787317597	441.142615763678	504.347786332356
ENSG00000003056	1269.90179701499	-8.96987219906081e-06	0.00144246389974063	0.499421212432694	0.99988594921777	4.95344501542477e-05	not	1304.53282185006	1281.76007329367	1249.5713912582	1243.74290165801
ENSG00000003096	195.648708830979	5.2124368577072e-06	0.00144265221062214	0.37506717011159	0.99988594921777	4.95344501542477e-05	not	187.873895236012	182.154891368371	210.59070571524	201.975343004293
ENSG00000003147	262.163922004114	2.54497602677461e-06	0.00144263749953069	0.696693116458259	0.99988594921777	4.95344501542477e-05	not	239.914082179321	273.709182317919	283.449101531413	251.583321987803
ENSG00000003249	490.440349272127	8.08131930407299e-06	0.00144259760411929	0.355988800429159	0.99988594921777	4.95344501542477e-05	not	463.951497155599	480.660027485127	526.975794396429	490.174078051353
ENSG00000003393	1132.12825062719	-2.17290180215405e-05	0.00144255356155748	0.0868233473323608	0.99988594921777	4.95344501542477e-05	not	1173.99133595837	1200.69637818209	1084.89145550932	1068.93383285898
ENSG00000003402	1208.35234929801	-2.06751652253125e-06	0.00144249210657109	0.864537575388818	0.99988594921777	4.95344501542477e-05	not	1205.74467036446	1221.67756985803	1126.80998460903	1279.17717236052
ENSG00000003436	164.138082169004	2.38564556191682e-06	0.00144265662634813	0.655731886225429	0.99988594921777	4.95344501542477e-05	not	163.176857364612	155.451556508087	179.650838998783	158.273075804533
ENSG00000003509	327.740349345088	-2.10453185486414e-06	0.00144261936940074	0.776022055868931	0.99988594921777	4.95344501542477e-05	not	343.112418999103	321.393708854142	326.365690847789	320.089578679317
ENSG00000003756	1072.57276893724	-0.000104713766189575	0.0014443873268403	0.560502064612631	0.99988594921777	4.95344501542477e-05	not	1100.782259411	1080.53137131081	1058.94188987616	1050.03555515097
ENSG00000003987	26.5388394176207	8.49886896546327e-07	0.00144268877801951	0.694165857111488	0.99988594921777	4.95344501542477e-05	not	21.1688896040577	28.6107159217337	33.9340473664368	22.4417047782547
ENSG00000003989	446.477014613338	4.57014204082517e-05	0.00144295702300457	0.805637275814703	0.99988594921777	4.95344501542477e-05	not	450.720941153063	452.049311563393	459.107699663556	424.030106073339
ENSG00000004059	658.939856706475	2.01280137449971e-05	0.00144262874988671	0.0646739610930747	0.99988594921777	4.95344501542477e-05	not	613.897798517675	615.130392317275	669.698405378796	737.032830612155
ENSG00000004139	94.5890365846159	2.85716251600029e-06	0.00144267319744329	0.486681330842434	0.99988594921777	4.95344501542477e-05	not	93.4959290845884	83.9247667037523	95.8137807993508	105.121669750772
ENSG00000004142	1274.00189978297	2.58423368812465e-06	0.00144245600924317	0.845099828602899	0.99988594921777	4.95344501542477e-05	not	1236.61596770371	1297.97281231599	1277.51707732468	1283.90174178752
ENSG00000004399	349.031002213767	6.7392335816494e-06	0.00144262712647954	0.362880226490148	0.99988594921777	4.95344501542477e-05	not	359.871123268982	307.088350893275	371.278400597484	357.886134095325
ENSG00000004455	2248.8183121851	2.73773208812552e-06	0.00144234552841797	0.719757280293532	0.99988594921777	4.95344501542477e-05	not	2236.84600149544	2223.05262711871	2209.70531968503	2325.66930044124
ENSG00000004478	1476.51493181227	9.45361715421691e-07	0.00144242444543853	0.900484373879844	0.99988594921777	4.95344501542477e-05	not	1455.36116027897	1487.75722793015	1458.16597654012	1504.77536249982
ENSG00000004487	2193.86161881107	-1.84456796779151e-06	0.00144235183821289	0.90613666413002	0.99988594921777	4.95344501542477e-05	not	2231.55377909442	2166.78488580597	2138.84304430218	2238.26476604172
ENSG00000004534	1246.6060069507	-6.12325297383252e-06	0.00144247897357644	0.624392159043434	0.99988594921777	4.95344501542477e-05	not	1296.59448824854	1232.168165696	1276.51901710802	1181.14235675025
ENSG00000004660	69.1099233603956	4.76643054688355e-07	0.00144267778258446	0.894181069249066	0.99988594921777	4.95344501542477e-05	not	69.6809282800234	66.7583371507121	73.8564560328329	66.1439719780139
ENSG00000004700	1517.34930325128	4.33229755403332e-05	0.00144275457743661	0.602704072309539	0.99988594921777	4.95344501542477e-05	not	1508.28338428911	1566.91354198028	1455.17179589014	1539.02849084557
ENSG00000004766	730.539155810678	-1.69543431043685e-06	0.00144254207809486	0.870934209935965	0.99988594921777	4.95344501542477e-05	not	752.377618010886	716.221588574068	710.618874261852	742.938542395907
ENSG00000004776	16.8513652990776	4.32529496876719e-07	0.00144269079029688	0.807732858712062	0.99988594921777	4.95344501542477e-05	not	15.8766672030433	16.2127390223158	19.9612043331981	15.3548506377532
ENSG00000004777	769.438886256099	-6.11099270066232e-07	0.00144255363277182	0.950882769871079	0.99988594921777	4.95344501542477e-05	not	813.238175622552	727.665874942761	726.58783772841	810.263656730671
ENSG00000004779	527.121636888651	-2.99204228417928e-06	0.00144258448134877	0.725393153215868	0.99988594921777	4.95344501542477e-05	not	560.093537440694	508.317052876136	505.018469629912	535.057487607863
ENSG00000004799	33.9559509030317	-1.68954006905535e-06	0.0014426871855891	0.490523894605498	0.99988594921777	4.95344501542477e-05	not	40.573705074444	34.3328591060805	34.9321075830967	25.9851318485055
ENSG00000004838	22.0252529838305	6.88436684085699e-07	0.00144268953523084	0.733448299618484	0.99988594921777	4.95344501542477e-05	not	19.4048154703863	21.9348822066625	21.9573247665179	24.8039894917552
ENSG00000004848	11.663636179761	-1.36265053798544e-07	0.00144269205041473	0.924168383840685	0.99988594921777	4.95344501542477e-05	not	11.4664818688646	12.397976899418	10.9786623832589	11.8114235675025
ENSG00000004864	1804.73077397242	3.7136977885966e-05	0.00144264785544821	0.70616813187435	0.99988594921777	4.95344501542477e-05	not	1771.13043020616	1874.00189287356	1843.41722017084	1730.37355263911
ENSG00000004866	195.960279873232	-2.59264772375817e-06	0.00144264903031594	0.67569704672759	0.99988594921777	4.95344501542477e-05	not	201.104451238549	201.228701982861	199.612043331981	181.895922939538
ENSG00000004897	2484.97491977031	7.96868962244153e-06	0.00144231737476777	0.836324384292353	0.99988594921777	4.95344501542477e-05	not	2456.47323113753	2491.03966625228	2474.1912770999	2518.19550459153
ENSG00000004961	376.795373512333	5.81297578802143e-07	0.00144260780738416	0.969647174785128	0.99988594921777	4.95344501542477e-05	not	373.983716338354	378.61514069761	387.247364064043	367.335272949327
ENSG00000004975	1166.13392524835	0.000120354645489085	0.00144498664918628	0.641112433768743	0.99988594921777	4.95344501542477e-05	not	1158.11466875533	1143.47494633863	1174.71687500871	1188.22921089075
ENSG00000005007	3034.4689986245	1.71304898752451e-06	0.00144236432796224	0.91238334753174	0.99988594921777	4.95344501542477e-05	not	2927.48102482782	3124.29017865332	2886.39014658044	3199.71464443642
ENSG00000005020	613.507756476298	5.23223878682076e-06	0.00144256790156505	0.592405854314749	0.99988594921777	4.95344501542477e-05	not	617.425946785018	585.565985864817	642.750779528978	608.288313726378
ENSG00000005022	5541.75204228087	-7.66798403295197e-05	0.00144316035712621	0.137966802061327	0.99988594921777	4.95344501542477e-05	not	5277.22777087823	5510.42388652592	5664.98978976162	5714.3667219577
ENSG00000005059	669.430758680042	7.10213721218558e-06	0.00144256207961816	0.482995850278547	0.99988594921777	4.95344501542477e-05	not	668.58409666149	636.111583993213	666.704224728816	706.323129336649
ENSG00000005073	6.88766757572472	3.63927936733878e-08	0.00144269327432038	0.976053267335574	0.99988594921777	4.95344501542477e-05	not	7.93833360152165	5.72214318434675	7.98448173327924	5.90571178375124
ENSG00000005075	417.791226555604	-5.36753769360684e-06	0.00144260725883596	0.511017089202505	0.99988594921777	4.95344501542477e-05	not	410.147236078619	450.141930501944	415.19305013052	395.682689511333
ENSG00000005100	771.775792760931	1.56576272252919e-05	0.00144257738657334	0.743785553048453	0.99988594921777	4.95344501542477e-05	not	753.259655077722	772.489329886811	747.547102278268	813.807083800921
ENSG00000005108	57.1004370372148	-1.19557103211661e-06	0.00144268151227782	0.702873383725644	0.99988594921777	4.95344501542477e-05	not	62.6246317453375	56.267741312743	46.9088301830155	62.6005449077632
ENSG00000005156	688.206233527713	7.8290571946545e-06	0.00144256704756765	0.430914637692578	0.99988594921777	4.95344501542477e-05	not	633.302613988061	704.777302205374	722.595596861771	692.149421055646
ENSG00000005175	1266.62756964588	-3.00028978250701e-06	0.00144245655926808	0.818963496775789	0.99988594921777	4.95344501542477e-05	not	1259.54893144144	1290.34328807019	1283.50543862464	1233.11262044726
ENSG00000005189	173.718702167905	1.94659054198274e-06	0.00144265363757943	0.724809745559004	0.99988594921777	4.95344501542477e-05	not	177.289450433984	162.127390223158	180.648899215443	174.809068799037
ENSG00000005194	706.842366192532	-3.40554891095208e-05	0.00144275136920846	0.746813978380716	0.99988594921777	4.95344501542477e-05	not	697.69131986707	731.480637065659	664.708104295496	733.489403541904
ENSG00000005206	501.370025227395	3.11747677669367e-06	0.00144258610348464	0.484603688088475	0.99988594921777	4.95344501542477e-05	not	523.047980633594	508.317052876136	504.020409413252	470.094657986599
ENSG00000005238	880.843944017217	4.99273590152858e-06	0.00144251957992258	0.498381294612661	0.99988594921777	4.95344501542477e-05	not	888.21132630359	835.432904914625	903.244496077214	896.487048773439
ENSG00000005249	392.929480864901	4.29597262326386e-05	0.00144293432517632	0.644278006635134	0.99988594921777	4.95344501542477e-05	not	373.983716338354	393.874189189201	363.293918864205	440.566099067843
ENSG00000005302	320.547635756847	4.15102753584541e-06	0.00144262421157567	0.569722696400154	0.99988594921777	4.95344501542477e-05	not	321.943529395045	301.366207708929	342.334654314347	316.546151609067
ENSG00000005339	2292.56604256349	-1.02680209320965e-05	0.00144234533369694	0.528053988544208	0.99988594921777	4.95344501542477e-05	not	2351.51082018408	2297.44048851522	2260.60639073468	2260.70647081998
ENSG00000005421	7.33665567203654	-2.20317375800094e-07	0.00144269319916508	0.846976833915936	0.99988594921777	4.95344501542477e-05	not	7.05629653468592	8.58321477652012	8.98254194993914	4.724569427001
ENSG00000005436	711.06953446641	-1.21152256075321e-06	0.00144255778271128	0.902309148980023	0.99988594921777	4.95344501542477e-05	not	680.050578530355	749.600757149424	742.556801194969	672.070000990892
ENSG00000005448	841.454799377673	1.40592934753616e-05	0.00144255235271029	0.213709787625324	0.99988594921777	4.95344501542477e-05	not	804.417804954194	811.590641646514	866.316268060797	883.494482849186
ENSG00000005469	350.837326768908	2.68683213242496e-06	0.00144261452079005	0.704218202611218	0.99988594921777	4.95344501542477e-05	not	348.404641400117	340.467519468631	348.323015614307	366.154130592577
ENSG00000005483	1342.66839108691	1.49616276755637e-06	0.00144243922576006	0.913018529411256	0.99988594921777	4.95344501542477e-05	not	1330.99393385513	1346.61102938293	1345.38517205755	1347.68342905203
ENSG00000005486	1166.6413717248	3.93895952232105e-06	0.00144248762880111	0.774600427398027	0.99988594921777	4.95344501542477e-05	not	1139.59189035178	1173.03935279108	1120.82162330907	1233.11262044726
ENSG00000005700	2396.02587038871	-1.7046072417439e-05	0.00144238864617932	0.294637008258549	0.99988594921777	4.95344501542477e-05	not	2458.23730527121	2448.12359236968	2412.31154366699	2265.43104024698
ENSG00000005801	274.233408393215	-1.0250539539311e-05	0.00144264847254594	0.134456962162971	0.99988594921777	4.95344501542477e-05	not	286.662046721615	305.180969831827	253.507295031616	251.583321987803
ENSG00000005810	1362.9786797373	9.56573366361659e-06	0.00144246817510369	0.47015111589365	0.99988594921777	4.95344501542477e-05	not	1286.01004344651	1386.66603167336	1384.30952050729	1394.92912332204
ENSG00000005812	471.632388357572	6.64574685703553e-06	0.00144259771756407	0.459511889259839	0.99988594921777	4.95344501542477e-05	not	442.782607551541	472.076812708607	498.032048113292	473.63808505685
ENSG00000005882	496.096266689156	1.48854137827822e-05	0.00144262138224295	0.170973300539231	0.99988594921777	4.95344501542477e-05	not	469.243719556613	468.262050585709	513.002951363191	533.876345251113
ENSG00000005884	18775.8549692413	0.0962289485733052	0.0536247971656072	0.00204644329289993	0.99988594921777	4.95344501542477e-05	not	17944.1620877063	17918.8913817818	19687.7358338333	19552.6305736436
ENSG00000005889	974.189329371605	-2.09616681937056e-05	0.00144257614776893	0.0312806667801687	0.99988594921777	4.95344501542477e-05	not	1020.51688632895	1054.78172698125	894.261954127274	927.196750048945
ENSG00000005893	1806.84979371404	4.02886191216985e-05	0.00144265836426944	0.577518763494608	0.99988594921777	4.95344501542477e-05	not	1790.53524567655	1774.81807767822	1819.46377497101	1842.58207653039
ENSG00000005961	48.3599812016119	-9.01832770000357e-07	0.00144268353784319	0.754334081990307	0.99988594921777	4.95344501542477e-05	not	51.1581498764729	49.5919075976718	54.8933119162947	37.796555416008
ENSG00000006007	741.84955659126	2.35584332980241e-06	0.00144253888460145	0.82557167919625	0.99988594921777	4.95344501542477e-05	not	754.141692144557	718.128969635517	741.558740978309	753.568823606659
ENSG00000006015	401.29689879074	5.42257160960144e-06	0.00144261464053078	0.506443992565331	0.99988594921777	4.95344501542477e-05	not	387.21427234089	390.059427066303	380.260942547424	447.652953208344
ENSG00000006016	7.85697423561009	-8.77201591137562e-07	0.00144269326646837	0.453578161286987	0.99988594921777	4.95344501542477e-05	not	10.5844448020289	8.58321477652012	3.99224086663962	8.26799649725174
ENSG00000006025	210.341221776307	-1.41012411873404e-06	0.00144264553383692	0.812987859917569	0.99988594921777	4.95344501542477e-05	not	202.86852537222	224.117274720248	213.58488636522	200.794200647542
ENSG00000006047	821.166944229742	-6.94568778888291e-06	0.00144253705352782	0.52529881964436	0.99988594921777	4.95344501542477e-05	not	829.996879892431	845.923500752594	772.498607694766	836.248788579176
ENSG00000006062	1343.27927744435	-7.87809888004696e-05	0.00144354068396688	0.704468549283805	0.99988594921777	4.95344501542477e-05	not	1331.87597092197	1384.75865061191	1390.29788180725	1266.18460643627
ENSG00000006118	680.628918977111	-9.81056334503043e-06	0.00144256342850649	0.341631244952123	0.99988594921777	4.95344501542477e-05	not	707.393727602263	699.055159021028	661.713923645517	654.352865639638
ENSG00000006125	7101.62659781128	1.07679646639681e-05	0.00144217561724228	0.527478931998916	0.99988594921777	4.95344501542477e-05	not	6863.13041704889	7174.6138626401	6972.44867358609	7396.31343797006
ENSG00000006194	143.054950272481	9.40069134947355e-08	0.00144266137673123	0.989896690517442	0.99988594921777	4.95344501542477e-05	not	135.833708292704	149.72941332374	130.745888382447	155.910791091033
ENSG00000006282	604.015224527411	8.41526373575357e-06	0.00144257613772917	0.470446079232468	0.99988594921777	4.95344501542477e-05	not	596.25705718096	579.84384268047	638.758538662339	601.201459585877
ENSG00000006283	10.8892080883999	-4.61280061424366e-07	0.00144269247020859	0.734506574130582	0.99988594921777	4.95344501542477e-05	not	14.9946301362076	8.58321477652012	6.98642151661933	12.9925659242527
ENSG00000006327	1384.27652897335	9.75231303910869e-05	0.001444091291252	0.405974866923633	0.99988594921777	4.95344501542477e-05	not	1360.10115706071	1346.61102938293	1382.31340007397	1448.08052937581
ENSG00000006377	47.8993182916946	2.00539765524035e-06	0.00144268399816624	0.492575896624615	0.99988594921777	4.95344501542477e-05	not	45.8659274754584	41.9623833518761	58.8855527829344	44.8834095565095
ENSG00000006432	649.826113707659	5.87946294405171e-06	0.0014425635333874	0.55734040555489	0.99988594921777	4.95344501542477e-05	not	657.999651859462	614.176701786551	678.680947328735	648.447153855887
ENSG00000006451	754.385650879265	5.30370768873237e-06	0.00144254383931098	0.617874825962091	0.99988594921777	4.95344501542477e-05	not	767.372248147093	715.267898043343	756.529644228208	778.372813098414
ENSG00000006453	2319.03220019259	4.99123980583156e-06	0.00144234592047953	0.755132054080392	0.99988594921777	4.95344501542477e-05	not	2366.50545032029	2238.3116756103	2331.46866611754	2339.84300872224
ENSG00000006459	341.252341117613	-1.38356371904263e-06	0.00144262506645631	0.84490237145169	0.99988594921777	4.95344501542477e-05	not	328.999825929731	359.541330083121	304.408366081271	372.059842376328
ENSG00000006468	988.816051255434	2.05610307995938e-05	0.00144257088829277	0.0832164678693916	0.99988594921777	4.95344501542477e-05	not	927.902994311198	947.014697009387	1066.92637160944	1013.42014209171
ENSG00000006530	482.527627513945	-1.39623910168468e-05	0.00144262185999947	0.111761935444806	0.99988594921777	4.95344501542477e-05	not	524.812054767265	502.594909691789	436.152314680378	466.551230916348
ENSG00000006534	899.515798817786	2.15788119526369e-05	0.00144259069744801	0.0621475646414332	0.99988594921777	4.95344501542477e-05	not	863.514288432189	830.664452261003	947.159145610249	956.725308967702
ENSG00000006576	2073.64438988682	7.26088572321584e-05	0.00144326303310033	0.690008448567525	0.99988594921777	4.95344501542477e-05	not	2090.4278484007	2094.30440547091	2044.02732371948	2065.81798195619
ENSG00000006607	851.295412675485	-4.58110852123112e-06	0.0014425243559856	0.221059528144551	0.99988594921777	4.95344501542477e-05	not	884.683178036247	884.071121981572	795.453992677944	840.973358006177
ENSG00000006625	207.523953643785	-2.2038250882623e-06	0.00144264576045375	0.712962798036562	0.99988594921777	4.95344501542477e-05	not	210.806858973742	213.626678882279	209.59264549858	196.069631220541
ENSG00000006634	1175.85785253259	2.96596549308332e-06	0.00144249213068386	0.807652028290407	0.99988594921777	4.95344501542477e-05	not	1167.81707649052	1165.40982854529	1115.83132222577	1254.37318286876
ENSG00000006638	94.4692735010347	-1.35696685462286e-06	0.00144267205892118	0.739410188162263	0.99988594921777	4.95344501542477e-05	not	92.6138920177526	102.044886787517	95.8137807993508	87.4045343995184
ENSG00000006652	162.769246953901	-4.23182790668127e-06	0.00144265938316615	0.422615277628952	0.99988594921777	4.95344501542477e-05	not	168.469079765626	174.525367122576	142.722610982366	165.359929945035
ENSG00000006695	376.422023879536	8.64353201153934e-06	0.00144262021511262	0.56937239261019	0.99988594921777	4.95344501542477e-05	not	365.163345669996	368.124544859641	380.260942547424	392.139262441083
ENSG00000006704	613.875043692863	-3.11988687440732e-06	0.00144256342736926	0.749622284810308	0.99988594921777	4.95344501542477e-05	not	621.836132119196	620.852535501622	625.78375584576	587.027751304874
ENSG00000006712	2469.34241917416	4.3682346347905e-06	0.00144231835862304	0.749855215655241	0.99988594921777	4.95344501542477e-05	not	2517.3337887492	2454.79942608475	2421.29408561693	2483.94237624577
ENSG00000006715	1465.26415391731	5.35691387190214e-06	0.00144242995445066	0.84987752044222	0.99988594921777	4.95344501542477e-05	not	1433.31023360808	1482.98877527653	1467.14851849006	1477.60908829456
ENSG00000006740	13.1652502124279	-5.3807542787371e-08	0.00144269167903104	0.970410838267855	0.99988594921777	4.95344501542477e-05	not	14.1125930693718	12.397976899418	11.9767225999189	14.173708281003
ENSG00000006744	1484.72294179923	-1.46597826909202e-05	0.00144246628429981	0.638551174327631	0.99988594921777	4.95344501542477e-05	not	1529.45227389317	1475.35925103074	1435.21059155694	1498.86965071607
ENSG00000006756	189.563072448773	8.0542869523085e-06	0.00144266258437478	0.152101267425407	0.99988594921777	4.95344501542477e-05	not	186.109821102341	158.31262810026	216.579067015199	197.250773577292
ENSG00000006757	9.13495614297815	-9.64266474311937e-07	0.00144269298258191	0.444763279990151	0.99988594921777	4.95344501542477e-05	not	9.70240773519313	12.397976899418	4.99030108329952	9.44913885400199
ENSG00000006788	80.4223510662567	3.36874327714521e-06	0.00144267685506202	0.37813938627632	0.99988594921777	4.95344501542477e-05	not	74.9731506810379	72.4804803350588	86.8312388494117	87.4045343995184
ENSG00000006831	2809.4562906796	-7.10501605689637e-06	0.00144229247211935	0.679169065002652	0.99988594921777	4.95344501542477e-05	not	2789.88324240144	2878.23802172641	2797.56278729771	2772.14111129283
ENSG00000006837	13.8465440038826	-1.73336428515072e-06	0.00144269220265618	0.265922568067942	0.99988594921777	4.95344501542477e-05	not	20.286852537222	14.3053579608669	8.98254194993914	11.8114235675025
ENSG00000007038	6.27305892902614	6.28523974435144e-07	0.00144269355502902	0.568007618657378	0.99988594921777	4.95344501542477e-05	not	3.52814826734296	6.67583371507121	8.98254194993914	5.90571178375124
ENSG00000007047	1205.24894099708	2.32282081778397e-05	0.00144255182893223	0.260213646998462	0.99988594921777	4.95344501542477e-05	not	1177.51948422571	1157.78030429949	1239.5907890916	1246.10518637151
ENSG00000007080	1224.2765655607	5.64634073073023e-06	0.00144247244930211	0.660353730139924	0.99988594921777	4.95344501542477e-05	not	1225.14948583484	1192.11316340557	1200.66644064186	1279.17717236052
ENSG00000007168	2889.55208222801	-5.59273265196877e-06	0.0014422749514508	0.748652608785433	0.99988594921777	4.95344501542477e-05	not	2908.95824642427	2907.80242817887	2846.46773791405	2894.97991639486
ENSG00000007202	2429.3678987392	-3.28823044861131e-05	0.00144250597928657	0.750838365049253	0.99988594921777	4.95344501542477e-05	not	2414.13545192942	2409.97597114071	2402.33094150039	2491.02923038627
ENSG00000007255	124.746812320003	1.62393247163386e-06	0.0014426686977519	0.713244466439305	0.99988594921777	4.95344501542477e-05	not	102.316299752946	140.192508016495	140.726490549047	115.751950961524
ENSG00000007264	24.5606323502731	-1.4729109956981e-07	0.00144268899720567	0.941886163381003	0.99988594921777	4.95344501542477e-05	not	20.286852537222	29.5644064524582	25.9495656331575	22.4417047782547
ENSG00000007314	12.9150311513128	1.40209027127776e-06	0.00144269219268546	0.357621355814893	0.99988594921777	4.95344501542477e-05	not	7.93833360152165	12.397976899418	15.9689634665585	15.3548506377532
ENSG00000007341	203.182652843353	-1.6778232460984e-06	0.00144264963116107	0.769355355521131	0.99988594921777	4.95344501542477e-05	not	208.160747773235	205.043464105758	178.652778782123	220.873620712297
ENSG00000007372	139.562608383663	-8.25059844556342e-06	0.00144267315862599	0.0940523373087431	0.99988594921777	4.95344501542477e-05	not	149.06426429524	164.034771284607	118.769165782529	126.382232172277
ENSG00000007376	303.081756344024	5.84846697198962e-06	0.00144263313883811	0.403824862576074	0.99988594921777	4.95344501542477e-05	not	308.712973392509	270.848110725746	304.408366081271	328.357575176569
ENSG00000007384	217.962266489212	2.33105670589607e-06	0.00144264845190993	0.691787039945206	0.99988594921777	4.95344501542477e-05	not	233.739822711471	191.691796675616	238.536391781717	207.881054788044
ENSG00000007392	383.354204430496	2.4135350741985e-05	0.00144271688841721	0.628588543028152	0.99988594921777	4.95344501542477e-05	not	355.460937934803	429.160738826006	367.286159730845	381.50898123033
ENSG00000007516	57.961378029581	2.20099069729906e-06	0.00144268147401948	0.496344743513102	0.99988594921777	4.95344501542477e-05	not	52.9222240101444	54.3603602512941	67.8680947328735	56.6948331240119
ENSG00000007520	421.813629429275	2.68062451188041e-06	0.00144260000494638	0.748591564527346	0.99988594921777	4.95344501542477e-05	not	410.147236078619	421.53121458021	416.19111034718	439.384956711093
ENSG00000007541	286.103204271336	-4.82025098877208e-06	0.00144263385609674	0.481505890814463	0.99988594921777	4.95344501542477e-05	not	315.769269927195	277.523944440817	279.456860664773	271.662742052557
ENSG00000007545	290.412293602719	3.12640070543112e-06	0.00144262796303849	0.657925990279083	0.99988594921777	4.95344501542477e-05	not	281.369824320601	286.107159217337	289.437462831372	304.734728041564
ENSG00000007866	237.99259317841	3.49200448247944e-06	0.00144263990275191	0.686270881767959	0.99988594921777	4.95344501542477e-05	not	238.15000804565	226.978346312421	243.526692865017	243.315325490551
ENSG00000007923	960.299582896203	4.0879736936886e-05	0.00144278696002539	0.626217099094646	0.99988594921777	4.95344501542477e-05	not	967.594662318806	981.347556115467	946.161085393589	946.095027756949
ENSG00000007944	341.185759228081	4.01146875140734e-06	0.00144262037715969	0.152385588492461	0.99988594921777	4.95344501542477e-05	not	321.061492328209	314.717875139071	385.251243630723	343.712425814322
ENSG00000007952	7.46829495102162	3.04386186854875e-07	0.00144269313999697	0.797968163285962	0.99988594921777	4.95344501542477e-05	not	6.17425946785018	7.62952424579566	8.98254194993914	7.08685414050149
ENSG00000007968	376.174836557646	-5.09115034980097e-06	0.00144261342721804	0.535715703659392	0.99988594921777	4.95344501542477e-05	not	400.444828343426	372.892997513263	359.301677997566	372.059842376328
ENSG00000008018	3677.3769119375	-1.15487955246188e-05	0.00144223286090425	0.488203921093714	0.99988594921777	4.95344501542477e-05	not	3648.98734549945	3606.8575871999	3698.81116294161	3754.85155210904
ENSG00000008056	13.0682890469816	-8.14968014775528e-07	0.00144269185383992	0.595823696139157	0.99988594921777	4.95344501542477e-05	not	14.9946301362076	14.3053579608669	9.98060216659904	12.9925659242527
ENSG00000008083	505.4467980264	9.11136579866521e-06	0.00144259502491604	0.380017999669926	0.99988594921777	4.95344501542477e-05	not	490.412609160671	485.428480138749	530.968035263069	514.978067543109
ENSG00000008086	63.5156542756127	-8.70970345202839e-07	0.00144267987976573	0.791510953640978	0.99988594921777	4.95344501542477e-05	not	60.860557611666	69.6194087428854	53.8952516996348	69.6873990482647
ENSG00000008128	17.8336170058026	-1.61287119901458e-06	0.001442691027718	0.36831957384112	0.99988594921777	4.95344501542477e-05	not	22.9329637377292	19.0738106144892	13.9728430332387	15.3548506377532
ENSG00000008130	1095.85883168386	6.85623124120673e-06	0.00144249805146109	0.57357805548053	0.99988594921777	4.95344501542477e-05	not	1034.62947939832	1120.58637360124	1097.86623832589	1130.35323540999
ENSG00000008256	891.095424131593	7.88985985292595e-06	0.00144252459085399	0.40782255024281	0.99988594921777	4.95344501542477e-05	not	860.868177231682	875.487907205052	942.16884452695	885.856767562687
ENSG00000008277	1115.08357115016	-8.50150407237039e-06	0.00144248827111038	0.498544613541523	0.99988594921777	4.95344501542477e-05	not	1147.5302239533	1126.30851678558	1112.83714157579	1073.65840228598
ENSG00000008282	1356.8332748288	2.00499234129121e-06	0.00144243899642909	0.87996037403833	0.99988594921777	4.95344501542477e-05	not	1354.8089346597	1347.56471991366	1345.38517205755	1379.57427268429
ENSG00000008283	244.103404810109	4.21167187654104e-06	0.0014426417250256	0.509998192962038	0.99988594921777	4.95344501542477e-05	not	251.380564048186	218.395131535901	251.511174598296	255.126749058054
ENSG00000008294	6381.27886056192	-7.41375164379345e-06	0.00144211696053192	0.718245541240518	0.99988594921777	4.95344501542477e-05	not	6293.334471873	6549.94656501558	6297.759967124	6384.07443823509
ENSG00000008300	1437.87434255606	-4.67164757642388e-08	0.0014424244548031	0.969849785139043	0.99988594921777	4.95344501542477e-05	not	1427.13597414023	1445.79484457828	1435.21059155694	1443.3559599488
ENSG00000008311	743.688920509798	-8.39869036817607e-05	0.00144376225054027	0.736434643724582	0.99988594921777	4.95344501542477e-05	not	765.608174013422	738.15647078073	718.603355995131	752.387681249908
ENSG00000008323	42.27797397557	-1.51719839534707e-06	0.00144268484963824	0.581928298028004	0.99988594921777	4.95344501542477e-05	not	44.9838904086227	45.777145474774	42.9165893163759	35.4342707025075
ENSG00000008324	154.756004577836	3.68057716169909e-06	0.00144265972692874	0.481017821170354	0.99988594921777	4.95344501542477e-05	not	146.418153094733	147.822032262291	154.699333582285	170.084499372036
ENSG00000008382	62.0139167919059	-5.35331307241369e-07	0.00144267996514619	0.869685782029181	0.99988594921777	4.95344501542477e-05	not	68.7988912131877	57.2214318434675	55.8913721329547	66.1439719780139
ENSG00000008394	215.884864620739	3.83328130712939e-06	0.00144264811707415	0.522221996689201	0.99988594921777	4.95344501542477e-05	not	215.21704430792	200.275011452136	242.528632648357	205.518770074543
ENSG00000008405	418.127080568406	-4.47863522504191e-06	0.00144260815203249	0.578179150296952	0.99988594921777	4.95344501542477e-05	not	407.501124878112	449.18823997122	388.245424280703	427.57353314359
ENSG00000008438	5.65660482178488	3.51080989762417e-07	0.00144269366888155	0.729039820202402	0.99988594921777	4.95344501542477e-05	not	7.05629653468592	2.86107159217337	7.98448173327924	4.724569427001
ENSG00000008441	768.516926758902	-4.04598641996633e-07	0.00144253601529617	0.972836571000614	0.99988594921777	4.95344501542477e-05	not	796.479471352673	741.971232903628	765.512186178147	770.104816601162
ENSG00000008517	60.2074490486946	-2.20532434615916e-06	0.00144268226097034	0.480130006925979	0.99988594921777	4.95344501542477e-05	not	55.5683352106516	74.3878613965077	45.9107699663556	64.9628296212637
ENSG00000008710	2293.53420890133	1.41795416512567e-05	0.00144236538877219	0.864349006537506	0.99988594921777	4.95344501542477e-05	not	2281.82989190406	2286.94989267725	2259.60833051802	2345.74872050599
ENSG00000008735	258.393311940714	1.20927214006454e-06	0.00144263505616557	0.849665933780262	0.99988594921777	4.95344501542477e-05	not	246.088341647171	265.125967541399	249.515054164976	272.843884409307
ENSG00000008838	1116.32689966252	1.27866715748942e-05	0.00144253229416111	0.278270261094655	0.99988594921777	4.95344501542477e-05	not	1131.65355675025	1025.21732052879	1104.85265984251	1203.5840615285
ENSG00000008853	133.96136973649	6.34519041527503e-07	0.00144266297332407	0.844013501148865	0.99988594921777	4.95344501542477e-05	not	135.833708292704	127.794531117077	125.755587299148	146.461652237031
ENSG00000008869	829.551422896702	4.24624298900396e-06	0.00144252665886503	0.686432432808858	0.99988594921777	4.95344501542477e-05	not	830.878916959267	805.868498462167	820.405498094441	861.052778070931
ENSG00000008952	1720.96463435448	-6.08763950209648e-06	0.00144239535899436	0.697370772800047	0.99988594921777	4.95344501542477e-05	not	1749.96154060211	1724.27247954982	1701.69266940514	1707.93184786086
ENSG00000008988	10413.7965227498	0.074217153148489	0.14908389803543	0.00509175899823316	0.99988594921777	4.95344501542477e-05	not	9711.22810586149	10114.8417688636	10628.3432472113	11200.7729690626
ENSG00000009307	8675.01466145921	2.24959604615712e-05	0.00144209195281533	0.306975762650488	0.99988594921777	4.95344501542477e-05	not	8455.2073226874	8608.96442084968	8832.83291744015	8803.05398485961
ENSG00000009335	2589.21170269645	1.13096883345837e-05	0.00144232443057671	0.502097960699536	0.99988594921777	4.95344501542477e-05	not	2512.04156634819	2592.13086250908	2619.90806873225	2632.7663131963
ENSG00000009413	2262.50603675681	-2.06237567898453e-05	0.00144241450128657	0.225690755289727	0.99988594921777	4.95344501542477e-05	not	2298.58859617394	2350.84715823579	2242.64130683481	2157.9470857827
ENSG00000009724	138.704920944542	-2.60850754418543e-06	0.00144266238312754	0.596597040543201	0.99988594921777	4.95344501542477e-05	not	150.828338428911	137.331436424322	136.734249682407	129.925659242527
ENSG00000009780	122.262935664573	-1.77802630497966e-06	0.00144266690339388	0.694619603583969	0.99988594921777	4.95344501542477e-05	not	113.78278162181	138.285126955046	111.782744265909	125.201089815526
ENSG00000009830	1270.88812308329	1.21139790411252e-05	0.00144247960370923	0.358591374029964	0.99988594921777	4.95344501542477e-05	not	1264.84115384245	1213.09435508151	1313.44724512443	1292.16973828477
ENSG00000009844	1529.19913742251	5.64180328919361e-06	0.00144241899873998	0.433368223433823	0.99988594921777	4.95344501542477e-05	not	1485.35042055139	1512.55318172899	1560.96617885609	1557.92676855358
ENSG00000009950	36.509365250275	-1.11866628312857e-06	0.00144268629349753	0.658742149329915	0.99988594921777	4.95344501542477e-05	not	40.573705074444	37.1939306982539	39.9224086663962	28.347416562006
ENSG00000009954	6825.69707441264	-7.56825138601223e-06	0.00144206832372539	0.99547468148008	0.99988594921777	4.95344501542477e-05	not	6759.05004316227	6891.36777501493	6827.72994217041	6824.64053730294
ENSG00000010017	1120.12103566929	-1.60268016726732e-08	0.00144248727978372	0.676906583479587	0.99988594921777	4.95344501542477e-05	not	1071.67503620542	1140.61387474645	1098.86429854255	1169.33093318275
ENSG00000010072	234.010305115873	-3.17134446822882e-06	0.00144264107710374	0.615964806954431	0.99988594921777	4.95344501542477e-05	not	241.678156312993	239.376323211839	217.577127231859	237.4096137068
ENSG00000010165	620.283050848139	1.75990373399955e-05	0.00144261913811117	0.0798595281928864	0.99988594921777	4.95344501542477e-05	not	585.672612378931	573.168008965399	627.77987627908	694.511705769146
ENSG00000010219	105.704001571414	1.72393170261896e-06	0.00144266985029231	0.690297602882734	0.99988594921777	4.95344501542477e-05	not	98.7881514856028	105.859648910415	117.771105565869	100.397100323771
ENSG00000010244	2583.40211764485	-1.47586017340429e-05	0.00144235134061122	0.37078266310159	0.99988594921777	4.95344501542477e-05	not	2601.1273100986	2667.47241443631	2586.97208158247	2478.03666446202
ENSG00000010256	2226.66108660358	1.48051965011134e-05	0.0014424021928377	0.194751770212657	0.99988594921777	4.95344501542477e-05	not	2213.03100069087	2103.84131077815	2228.66846380157	2361.10357114375
ENSG00000010270	600.527439373137	1.22325866858489e-06	0.00144257215907182	0.898831969366684	0.99988594921777	4.95344501542477e-05	not	563.621685708037	632.296821870316	616.801213895821	589.390036018374
ENSG00000010278	1890.45731893953	1.43707174374753e-05	0.00144242035180786	0.283017441302235	0.99988594921777	4.95344501542477e-05	not	1895.49765663	1787.21605457763	1943.22324183683	1935.89232271366
ENSG00000010292	8044.29326575952	-8.84990145944247e-06	0.00144215435890273	0.692284687756	0.99988594921777	4.95344501542477e-05	not	8262.04120505037	7938.51997775039	7736.96279954758	8239.64908068974
ENSG00000010295	89.6968016010984	-7.1193347741479e-07	0.00144267271795948	0.85837239985769	0.99988594921777	4.95344501542477e-05	not	93.4959290845884	88.6932193573746	86.8312388494117	89.7668191130189
ENSG00000010310	84.8513479903431	6.61980749555409e-07	0.00144267440710215	0.865512264518908	0.99988594921777	4.95344501542477e-05	not	77.6192618815451	89.646909888099	91.8215399327112	80.3176802590169
ENSG00000010318	155.084835827994	-2.5639037467353e-06	0.00144265948989577	0.617041921269725	0.99988594921777	4.95344501542477e-05	not	162.294820297776	158.31262810026	136.734249682407	162.997645231534
ENSG00000010322	1910.97796635262	1.53770862671822e-05	0.00144244003624646	0.887381296341805	0.99988594921777	4.95344501542477e-05	not	1987.22951158092	1848.252248544	1942.22518162017	1866.20492366539
ENSG00000010361	128.113346531024	-1.70104234117708e-06	0.00144266476997306	0.716914088296295	0.99988594921777	4.95344501542477e-05	not	142.007967760554	121.118697402006	121.763346432508	127.563374529027
ENSG00000010404	133.384222463099	-1.13458017739185e-06	0.00144266399526281	0.810062588565998	0.99988594921777	4.95344501542477e-05	not	137.597782426375	134.470364832149	145.716791632346	115.751950961524
ENSG00000010539	231.825693363099	5.60941969561098e-07	0.0014426406635014	0.929755761760927	0.99988594921777	4.95344501542477e-05	not	221.391303775771	240.330013742563	243.526692865017	222.054763069047
ENSG00000010626	172.036555462641	1.09133273932096e-06	0.00144265338668408	0.843810784024581	0.99988594921777	4.95344501542477e-05	not	172.879265099805	166.89584287678	180.648899215443	167.722214658535
ENSG00000010704	199.90301254366	3.91362079984294e-06	0.00144265126244973	0.636452129359906	0.99988594921777	4.95344501542477e-05	not	176.407413367148	211.71929782083	203.60428419862	207.881054788044
ENSG00000010803	657.874221170632	-1.07322760041977e-05	0.00144257327155179	0.40332893240345	0.99988594921777	4.95344501542477e-05	not	659.763725993133	695.24039689813	632.770177362379	643.722584428886
ENSG00000010810	1594.02955124647	9.70606495388066e-06	0.00144243248174529	0.56264247585461	0.99988594921777	4.95344501542477e-05	not	1528.57023682634	1612.69068745506	1604.88082838913	1629.97645231534
ENSG00000010818	1364.15922240454	1.31545334111894e-05	0.00144246961380203	0.977803677348234	0.99988594921777	4.95344501542477e-05	not	1352.16282345919	1379.03650742757	1394.29012267389	1331.14743605753
ENSG00000011007	1499.48816656028	8.289620659781e-06	0.00144242914442278	0.585721958165372	0.99988594921777	4.95344501542477e-05	not	1476.53004988303	1481.08139421508	1532.02243257295	1508.31878957007
ENSG00000011009	604.017246124088	5.67992768725805e-06	0.00144256838241661	0.561571694004405	0.99988594921777	4.95344501542477e-05	not	576.852241710574	605.593487010031	621.791514979121	611.831740796629
ENSG00000011021	572.079677732911	-4.71848861209466e-06	0.00144258164960052	0.601537176133456	0.99988594921777	4.95344501542477e-05	not	615.661872651346	552.186817289461	581.869106312724	538.600914678113
ENSG00000011028	686.575917678658	3.35749849325523e-06	0.00144256201282404	0.445936938030206	0.99988594921777	4.95344501542477e-05	not	710.921875869606	623.713607093796	713.613054911832	698.055132839397
ENSG00000011105	453.419377124756	4.66656754215429e-06	0.00144260133937025	0.57863335504784	0.99988594921777	4.95344501542477e-05	not	464.833534222435	419.623833518762	446.132916846977	483.087223910852
ENSG00000011114	1642.03534187349	-7.15651978196181e-06	0.00144240984763266	0.625433131785146	0.99988594921777	4.95344501542477e-05	not	1640.58894431448	1683.26378672867	1617.85561120571	1626.43302524509
ENSG00000011132	251.080310890466	4.31934362358039e-06	0.00144263811062676	0.512889664143052	0.99988594921777	4.95344501542477e-05	not	239.914082179321	244.144775865461	254.505355248276	265.757030268806
ENSG00000011143	430.717625768535	-2.05859395941089e-06	0.00144260194524167	0.801531886517594	0.99988594921777	4.95344501542477e-05	not	433.962236883184	437.743953602526	453.119338363597	398.044974224834
ENSG00000011198	169.864691483688	8.05438798954221e-06	0.00144266815930122	0.0873223608560278	0.99988594921777	4.95344501542477e-05	not	134.069634159032	165.942152346056	178.652778782123	200.794200647542
ENSG00000011243	449.120614085431	-2.87284814935523e-06	0.0014426159676153	0.705429584120549	0.99988594921777	4.95344501542477e-05	not	501.879091029536	412.94799980369	480.066964213414	401.588401295085
ENSG00000011258	837.955280622103	-9.21054217607005e-06	0.00144254100614008	0.403139262372086	0.99988594921777	4.95344501542477e-05	not	832.642991092938	888.839574635195	796.452052894604	833.886503865676
ENSG00000011260	1766.52770061099	3.85479188916934e-06	0.00144240184148675	0.792449034147351	0.99988594921777	4.95344501542477e-05	not	1711.15190966133	1798.66034094633	1745.60731893817	1810.69123289813
ENSG00000011275	1902.98391492061	-6.25763466339563e-07	0.00144237600194442	0.967173662946588	0.99988594921777	4.95344501542477e-05	not	1920.1946945014	1890.21463189588	1941.22712140351	1860.29921188164
ENSG00000011295	1055.1786923802	6.84524524746521e-06	0.00144250033098046	0.572380715570517	0.99988594921777	4.95344501542477e-05	not	1000.23003379173	1074.80922812646	1064.93025117612	1080.74525642648
ENSG00000011304	9409.39060445343	2.49055863932381e-05	0.00144213244800256	0.257579352171134	0.99988594921777	4.95344501542477e-05	not	9219.93345963398	9247.93707643507	9395.73887963634	9773.95300210831
ENSG00000011332	201.569976815182	3.26290770652664e-07	0.00144265033449684	0.955334247012721	0.99988594921777	4.95344501542477e-05	not	191.402043503355	209.811916759381	180.648899215443	224.417047782547
ENSG00000011347	8.15085897571051	2.30803759871963e-07	0.0014426930345638	0.850526108832871	0.99988594921777	4.95344501542477e-05	not	10.5844448020289	4.76845265362229	8.98254194993914	8.26799649725174
ENSG00000011376	433.240913149347	-5.34186945447512e-06	0.00144260169140128	0.542541444326091	0.99988594921777	4.95344501542477e-05	not	432.198162749512	456.817764217015	415.19305013052	428.75467550034
ENSG00000011405	1632.4934498875	5.03808502405735e-06	0.00144242026096176	0.825166373071065	0.99988594921777	4.95344501542477e-05	not	1639.70690724764	1607.92223480144	1693.70818767186	1588.63646982908
ENSG00000011422	2557.75497896922	4.35893544969243e-05	0.00144263707333968	0.0350317447917575	0.99988594921777	4.95344501542477e-05	not	2404.43304419423	2478.64168935287	2647.85375479873	2700.09142753107
ENSG00000011426	4308.68521842967	-8.09563824633499e-05	0.00144346185825268	0.0892108845909769	0.99988594921777	4.95344501542477e-05	not	4624.52034141978	4313.54227046672	3932.35725364002	4364.32100819217
ENSG00000011451	1345.3606286659	5.43844080235475e-06	0.00144244359789601	0.619365868587782	0.99988594921777	4.95344501542477e-05	not	1339.81430452349	1315.13924186903	1356.36383444081	1370.12513383029
ENSG00000011454	1667.27771114801	-7.6890144747717e-06	0.0014424228650493	0.601361877092998	0.99988594921777	4.95344501542477e-05	not	1672.34227872056	1705.19866893533	1591.90604557255	1699.66385136361
ENSG00000011465	6.02851935880681	-5.73339648769162e-07	0.00144269365198501	0.573974344245509	0.99988594921777	4.95344501542477e-05	not	10.5844448020289	3.81476212289783	4.99030108329952	4.724569427001
ENSG00000011478	649.279077513614	1.84828772474223e-07	0.00144255375430647	0.986046097471268	0.99988594921777	4.95344501542477e-05	not	662.40983719364	635.157893462489	648.739140828938	650.809438569387
ENSG00000011485	693.41618323526	-9.91996968455391e-06	0.00144256193972008	0.336693590618247	0.99988594921777	4.95344501542477e-05	not	711.803912936442	720.99004122769	661.713923645517	679.156855131393
ENSG00000011523	745.971295282789	-5.40100281851031e-05	0.00144304119245116	0.531070776922093	0.99988594921777	4.95344501542477e-05	not	774.428544681779	748.647066618699	722.595596861771	738.213972968906
ENSG00000011566	749.381115562326	-1.47746009540094e-05	0.00144257485046535	0.166253870989209	0.99988594921777	4.95344501542477e-05	not	792.95132308533	776.304092009709	732.57619902837	695.692848125897
ENSG00000011590	7.4862083169938	2.94403852051798e-07	0.00144269316040764	0.803329559839574	0.99988594921777	4.95344501542477e-05	not	5.29222240101444	8.58321477652012	8.98254194993914	7.08685414050149
ENSG00000011638	82.2940702583028	-4.48959838250378e-06	0.00144268053573591	0.498671907030622	0.99988594921777	4.95344501542477e-05	not	83.7935213493952	92.5079814802724	93.817660366031	59.0571178375124
ENSG00000011677	207.402960338617	-2.29099852794531e-06	0.00144264832010623	0.69510000626785	0.99988594921777	4.95344501542477e-05	not	230.211674444128	194.552868267789	207.59652506526	197.250773577292
ENSG00000012048	1115.62335420288	-1.83807416641771e-05	0.00144254340931675	0.229722095826306	0.99988594921777	4.95344501542477e-05	not	1199.57041089661	1110.09577776327	1083.89339529266	1068.93383285898
ENSG00000012061	3332.71648015353	2.60983300882322e-05	0.00144236644818496	0.283515536371779	0.99988594921777	4.95344501542477e-05	not	3194.73825607905	3327.42626169763	3409.37370011023	3399.32770272722
ENSG00000012124	9.53874709536452	-2.03935748290889e-07	0.00144269269139396	0.87377976324584	0.99988594921777	4.95344501542477e-05	not	13.2305560025361	6.67583371507121	9.98060216659904	8.26799649725174
ENSG00000012171	23.8778669437858	9.29538409254143e-07	0.00144268933329891	0.652767320685687	0.99988594921777	4.95344501542477e-05	not	23.815000804565	20.0275011452136	20.959264549858	30.7097012755065
ENSG00000012174	1042.92014216273	2.57629256175863e-06	0.00144249075526527	0.833074243974733	0.99988594921777	4.95344501542477e-05	not	1061.97262847023	1010.91196256793	1062.9341307428	1035.86184686997
ENSG00000012211	192.988389515211	3.89911859053265e-06	0.00144265066830052	0.504170383513667	0.99988594921777	4.95344501542477e-05	not	186.991858169177	183.108581899096	204.60234441528	197.250773577292
ENSG00000012232	922.806879085718	-4.6075923235832e-06	0.00144250769960564	0.918978311205727	0.99988594921777	4.95344501542477e-05	not	910.262252974483	929.848267456346	932.188242360351	918.928753551694
ENSG00000012504	50.0240149953171	-8.61786918204305e-07	0.00144268260136638	0.773163979713973	0.99988594921777	4.95344501542477e-05	not	53.8042610769801	49.5919075976718	45.9107699663556	50.7891213402607
ENSG00000012660	3811.11018176217	6.05138066973977e-06	0.00144220573156747	0.747630152684109	0.99988594921777	4.95344501542477e-05	not	3766.29827538861	3809.03997971349	3818.57838894079	3850.52408300581
ENSG00000012822	1337.56336398887	3.45222315016486e-06	0.00144245925861763	0.792798244384985	0.99988594921777	4.95344501542477e-05	not	1380.38800959793	1275.0842395786	1355.36577422415	1339.41543255478
ENSG00000012963	1169.25139766013	3.37431126476123e-06	0.00144247873425701	0.788807158815109	0.99988594921777	4.95344501542477e-05	not	1188.98596609458	1132.03065996993	1212.64316324178	1143.34580133424
ENSG00000012983	695.958530406684	-1.10168728160304e-05	0.00144256565257462	0.41587331268227	0.99988594921777	4.95344501542477e-05	not	715.332061203785	716.221588574068	689.659609711994	662.62086213689
ENSG00000013016	205.665832656646	1.30117875097211e-06	0.00144264524847288	0.829711905676859	0.99988594921777	4.95344501542477e-05	not	202.86852537222	203.13608304431	207.59652506526	209.062197144794
ENSG00000013275	3719.81972594552	4.4824229287575e-05	0.00144259705708351	0.869131952173134	0.99988594921777	4.95344501542477e-05	not	3771.59049778962	3690.78235390365	3602.99738214225	3813.90866994655
ENSG00000013288	1563.18104962152	1.76804300715799e-05	0.00144246306123035	0.274461518328576	0.99988594921777	4.95344501542477e-05	not	1515.3396808238	1524.95115862841	1591.90604557255	1620.52731346134
ENSG00000013306	1024.34257376339	2.46407984112235e-05	0.00144259491936299	0.0417264142218768	0.99988594921777	4.95344501542477e-05	not	956.128180449942	968.949579216049	1067.9244318261	1104.36810356148
ENSG00000013364	2510.37878487749	1.34511853417962e-05	0.00144236425146215	0.405722354875331	0.99988594921777	4.95344501542477e-05	not	2538.50267835326	2388.04108893404	2527.08846858288	2587.8829036398
ENSG00000013374	720.118175854116	5.25737727620696e-06	0.00144254459356974	0.643154844661467	0.99988594921777	4.95344501542477e-05	not	699.455394000741	718.128969635517	730.58007859505	732.308261185154
ENSG00000013375	1039.37813394362	-4.20828435590653e-06	0.00144248862014882	0.62629139108865	0.99988594921777	4.95344501542477e-05	not	1065.50077673757	1043.33744061256	1039.97874575962	1008.69557266471
ENSG00000013392	168.789991045601	7.05753294151913e-06	0.00144266514656011	0.181559547123049	0.99988594921777	4.95344501542477e-05	not	149.06426429524	158.31262810026	203.60428419862	164.178787588285
ENSG00000013441	675.337229775514	-1.84087188988373e-05	0.00144261616360124	0.51114785956289	0.99988594921777	4.95344501542477e-05	not	726.798543072649	656.139085138427	674.688706462095	643.722584428886
ENSG00000013503	354.773907818753	1.22311615194774e-06	0.00144261536769955	0.877611803238478	0.99988594921777	4.95344501542477e-05	not	335.174085397581	369.078235390365	346.326895180987	368.516415306078
ENSG00000013523	601.653487522987	-1.71515688728362e-06	0.00144256984613115	0.856318168185955	0.99988594921777	4.95344501542477e-05	not	606.841501982989	605.593487010031	630.77405692906	563.404904169869
ENSG00000013561	1276.14400880479	-8.37690171176911e-07	0.00144245371293006	0.682416144526505	0.99988594921777	4.95344501542477e-05	not	1286.01004344651	1294.15805019309	1234.6004880083	1289.80745357127
ENSG00000013563	91.7713185120367	6.23263549960658e-07	0.00144267271664401	0.87813073259196	0.99988594921777	4.95344501542477e-05	not	86.4396325499025	94.4153625417213	85.8331786327518	100.397100323771
ENSG00000013573	1182.935235268	-1.28215641015696e-05	0.00144249421838824	0.318414460738035	0.99988594921777	4.95344501542477e-05	not	1226.91355996851	1204.51114030499	1129.80416525901	1170.5120755395
ENSG00000013583	463.906737569134	5.57592428798694e-06	0.00144259446421699	0.524387289556128	0.99988594921777	4.95344501542477e-05	not	451.602978219899	452.049311563393	483.061144863394	468.913515629849
ENSG00000013588	1515.16085325814	6.12393688532913e-06	0.00144243970539169	0.656561496975718	0.99988594921777	4.95344501542477e-05	not	1540.0367186952	1455.33174988552	1569.94872080603	1495.32622364582
ENSG00000013619	77.5789932944684	3.88172948887226e-06	0.00144267870193245	0.294735165576887	0.99988594921777	4.95344501542477e-05	not	71.4450024136949	67.7120276814365	77.8486968994725	93.3102461832697
ENSG00000013810	3571.13619440134	-1.83944112650814e-05	0.00144243574928928	0.224184453711138	0.99988594921777	4.95344501542477e-05	not	3787.46716499266	3558.21937013295	3240.70152349471	3698.15671898503
ENSG00000014123	1612.88006041226	1.27342292421521e-05	0.00144245598940455	0.326866827701025	0.99988594921777	4.95344501542477e-05	not	1507.40134722228	1636.53295072317	1639.81293597222	1667.77300773135
ENSG00000014138	127.525333821166	-6.71834390320394e-06	0.00144267157911274	0.157030606272736	0.99988594921777	4.95344501542477e-05	not	142.007967760554	140.192508016495	109.786623832589	118.114235675025
ENSG00000014164	711.231787528695	4.72282402544457e-06	0.0014425472338996	0.65236110107161	0.99988594921777	4.95344501542477e-05	not	683.578726797698	717.175279104792	729.58201837839	714.591125833901
ENSG00000014216	1775.17941575367	3.67779095130248e-05	0.00144263384161646	0.243066670933309	0.99988594921777	4.95344501542477e-05	not	1711.15190966133	1735.71676591851	1767.56464370469	1886.28434373015
ENSG00000014641	1284.30405114031	-8.20567202336199e-06	0.00144247029275103	0.529172295664579	0.99988594921777	4.95344501542477e-05	not	1326.58374852095	1285.57483541657	1224.6198858417	1300.43773478202
ENSG00000014824	1735.46447605908	7.13762325236337e-06	0.00144239772985296	0.635053537665124	0.99988594921777	4.95344501542477e-05	not	1695.27524245829	1735.71676591851	1748.60149958815	1762.26439627137
ENSG00000014914	215.994493356679	3.51532872715979e-06	0.00144264495240177	0.568895659036872	0.99988594921777	4.95344501542477e-05	not	213.452970174249	204.089773575034	225.561608965138	220.873620712297
ENSG00000014919	736.051326839554	-1.70653644576108e-06	0.00144253693652015	0.872543263232742	0.99988594921777	4.95344501542477e-05	not	738.265024941514	741.971232903628	737.566500111669	726.402549401403
ENSG00000015133	1254.18134614002	3.77573771915767e-05	0.00144271284711912	0.632632989712399	0.99988594921777	4.95344501542477e-05	not	1233.9698565032	1239.7976899418	1223.62182562504	1319.33601249003
ENSG00000015153	817.600167174725	-1.57501747965016e-06	0.00144252813118303	0.885270808049293	0.99988594921777	4.95344501542477e-05	not	815.002249756223	828.757071199554	842.362822860959	784.278524882165
ENSG00000015171	1292.73328784838	-4.12058956937407e-06	0.00144245536991796	0.754758568421803	0.99988594921777	4.95344501542477e-05	not	1299.24059944904	1307.50971762323	1249.5713912582	1314.61144306303
ENSG00000015475	334.921615183543	3.38405504342508e-06	0.00144262050523268	0.741854470458449	0.99988594921777	4.95344501542477e-05	not	343.994456065938	314.717875139071	331.355991931088	349.618137598074
ENSG00000015479	113.66277232438	-1.14730641346992e-05	0.00144269332757086	0.00657354355803692	0.99988594921777	4.95344501542477e-05	not	134.069634159032	145.914651200842	103.79826253263	70.8685414050149
ENSG00000015532	786.604617288395	1.14368228499897e-05	0.00144256790846435	0.271814157124682	0.99988594921777	4.95344501542477e-05	not	805.29984202103	707.638373797548	824.397738961081	809.082514373921
ENSG00000015568	51.3375642391349	2.40511290232725e-06	0.00144268349451489	0.446089509957646	0.99988594921777	4.95344501542477e-05	not	37.0455568071011	56.267741312743	58.8855527829344	53.1514060537612
ENSG00000015676	1582.70752650116	6.66071612158288e-06	0.00144242700221973	0.637257523516827	0.99988594921777	4.95344501542477e-05	not	1530.33431096001	1596.47794843274	1566.95454015605	1637.06330645584
ENSG00000016082	26.1795469308114	3.48524999242404e-07	0.00144268859630018	0.873790604656083	0.99988594921777	4.95344501542477e-05	not	29.9892602724151	20.9811916759381	28.9437462831372	24.8039894917552
ENSG00000016391	12.2969766493973	1.29411342339001e-06	0.0014426923533013	0.379257547116083	0.99988594921777	4.95344501542477e-05	not	8.82037066835739	10.490595837969	10.9786623832589	18.898277708004
ENSG00000016402	9.58948594951969	9.33109610722448e-07	0.00144269275545679	0.483984911311813	0.99988594921777	4.95344501542477e-05	not	7.93833360152165	7.62952424579566	10.9786623832589	11.8114235675025
ENSG00000016864	716.792573779646	-3.82548362008581e-05	0.00144279560532377	0.450000331336603	0.99988594921777	4.95344501542477e-05	not	743.557247342528	727.665874942761	715.609175345151	680.337997488143
ENSG00000017260	2222.68741087311	-4.32767339583302e-06	0.00144233440864465	0.76423518622375	0.99988594921777	4.95344501542477e-05	not	2250.07655749797	2224.96000818016	2211.70144011835	2204.01163769596
ENSG00000017483	6.73084221001055	1.61912048577547e-07	0.0014426933041414	0.88723659997032	0.99988594921777	4.95344501542477e-05	not	6.17425946785018	6.67583371507121	6.98642151661933	7.08685414050149
ENSG00000017797	2963.68478251774	1.94571441123965e-06	0.00144228335818134	0.910747735664193	0.99988594921777	4.95344501542477e-05	not	2979.52121177113	2932.59838197771	2902.359110047	3040.26042627514
ENSG00000018189	517.148226098462	-4.66281923763299e-06	0.00144258380208326	0.909505430391496	0.99988594921777	4.95344501542477e-05	not	515.109647032072	514.039196060483	502.024288979932	537.419772321363
ENSG00000018236	285.68599316519	3.59506611804052e-06	0.0014426290506971	0.609317939165496	0.99988594921777	4.95344501542477e-05	not	276.959638986422	279.431325502266	293.429703698012	292.923304474062
ENSG00000018280	9.70806573164969	-1.04246042452127e-06	0.00144269286443867	0.424567931427008	0.99988594921777	4.95344501542477e-05	not	14.9946301362076	8.58321477652012	6.98642151661933	8.26799649725174
ENSG00000018408	3179.12833600518	4.76585262671858e-06	0.00144224850210825	0.849108191786176	0.99988594921777	4.95344501542477e-05	not	3170.04121820765	3164.34518094375	3210.75971699491	3171.36722787442
ENSG00000018510	1539.49790119716	-3.95416370754906e-06	0.0014424173251157	0.839153101148883	0.99988594921777	4.95344501542477e-05	not	1535.62653336102	1526.85853968986	1521.04377018969	1574.46276154808
ENSG00000018610	335.583035698467	-2.95983881630601e-06	0.00144262468289588	0.687283494850729	0.99988594921777	4.95344501542477e-05	not	371.337605137846	312.810494077622	320.377329547829	337.806714030571
ENSG00000018699	613.983578410506	2.93127088005243e-06	0.00144256244778978	0.76653826440054	0.99988594921777	4.95344501542477e-05	not	598.021131314631	617.037773378724	633.768237579039	607.107171369628
ENSG00000018869	66.7976027281547	4.41925741817216e-07	0.00144267826754171	0.900506494764479	0.99988594921777	4.95344501542477e-05	not	67.9168541463519	63.8972655585387	66.8700345162136	68.5062566915144
ENSG00000019102	7.20513800788001	6.68044185916028e-07	0.00144269334251512	0.55827470661134	0.99988594921777	4.95344501542477e-05	not	7.93833360152165	3.81476212289783	9.98060216659904	7.08685414050149
ENSG00000019144	707.430476133822	-1.03497855694495e-06	0.00144255600389112	0.91695888030159	0.99988594921777	4.95344501542477e-05	not	745.3213214762	675.212895752916	733.57425924503	675.613428061142
ENSG00000019186	35.6585514407367	2.18465397122983e-06	0.00144268787834914	0.365000383251336	0.99988594921777	4.95344501542477e-05	not	40.573705074444	20.9811916759381	40.9204688830561	40.1588401295085
ENSG00000019485	442.704947343333	2.26539540128926e-06	0.00144260766701882	0.777009573603568	0.99988594921777	4.95344501542477e-05	not	478.946127291807	394.827879719926	454.117398580257	442.928383781343
ENSG00000019549	7.65182886738056	-2.28654656789795e-08	0.00144269315037118	0.98226387176851	0.99988594921777	4.95344501542477e-05	not	10.5844448020289	4.76845265362229	6.98642151661933	8.26799649725174
ENSG00000019582	8.03795151966319	1.77278949535235e-06	0.00144269368618495	0.13471054836099	0.99988594921777	4.95344501542477e-05	not	4.4101853341787	4.76845265362229	9.98060216659904	12.9925659242527
ENSG00000019995	328.431737908893	4.00212003239593e-06	0.00144262100732549	0.631288185038772	0.99988594921777	4.95344501542477e-05	not	323.707603528716	317.578946731245	326.365690847789	346.074710527823
ENSG00000020129	810.352753499711	6.20679972692304e-05	0.00144319590581816	0.984142517429428	0.99988594921777	4.95344501542477e-05	not	822.058546290909	800.14635527782	831.3841604777	787.821951952416
ENSG00000020181	27.409002125264	2.21239267388489e-06	0.00144268957621046	0.301402638092452	0.99988594921777	4.95344501542477e-05	not	15.8766672030433	29.5644064524582	29.9418064997971	34.2531283457572
ENSG00000020256	381.182731761515	-1.28460598833285e-05	0.00144263808889947	0.588942597883571	0.99988594921777	4.95344501542477e-05	not	373.983716338354	370.03192592109	412.198869480541	368.516415306078
ENSG00000020426	309.968015827046	-1.35271300874386e-06	0.00144262919023933	0.815611808364998	0.99988594921777	4.95344501542477e-05	not	316.65130699403	309.949422485449	275.464619798134	337.806714030571
ENSG00000020577	677.133052161298	-2.58126808291708e-06	0.00144255401295333	0.798058955385145	0.99988594921777	4.95344501542477e-05	not	657.117614792626	709.545754858997	662.711983862177	679.156855131393
ENSG00000020633	436.941412566194	5.838424935826e-06	0.00144260526205577	0.482658852352228	0.99988594921777	4.95344501542477e-05	not	400.444828343426	447.280858909771	457.111579230236	442.928383781343
ENSG00000020922	1150.71833437603	-2.24875195054424e-06	0.00144246611307901	0.539462924811766	0.99988594921777	4.95344501542477e-05	not	1129.88948261658	1132.03065996993	1178.70911587535	1162.24407904224
ENSG00000021300	72.8858575075877	-2.64121463857596e-07	0.00144267695602312	0.940251642056185	0.99988594921777	4.95344501542477e-05	not	68.7988912131877	78.2026235194055	74.8545162494928	69.6873990482647
ENSG00000021355	210.155746466598	6.43791089207743e-06	0.00144265125791979	0.28911749014017	0.99988594921777	4.95344501542477e-05	not	200.222414171713	193.599177737065	223.565488531819	223.235905425797
ENSG00000021488	36.8664113491561	-1.15740083734087e-06	0.00144268649483234	0.643892417937395	0.99988594921777	4.95344501542477e-05	not	44.9838904086227	33.379168575356	28.9437462831372	40.1588401295085
ENSG00000021574	923.763372714472	-8.74437407485463e-06	0.00144253249110706	0.437974841994445	0.99988594921777	4.95344501542477e-05	not	909.380215907647	985.162318238365	931.190182143691	869.320774568183
ENSG00000021762	189.034306864016	-2.18030035913618e-07	0.00144265174521328	0.967730228309262	0.99988594921777	4.95344501542477e-05	not	186.991858169177	192.645487206341	207.59652506526	168.903357015286
ENSG00000021776	1785.43138662564	-4.87046286070526e-06	0.00144240260089919	0.738482532416208	0.99988594921777	4.95344501542477e-05	not	1750.84357766894	1849.20593907472	1741.61507807153	1800.06095168738
ENSG00000021826	65.6445697711363	-1.29841360583001e-06	0.00144267900577848	0.70372728817092	0.99988594921777	4.95344501542477e-05	not	70.5629653468592	65.8046466199876	58.8855527829344	67.3251143347642
ENSG00000022267	1157.97374852333	2.30675303171605e-05	0.00144261291906076	0.0610755948669069	0.99988594921777	4.95344501542477e-05	not	1179.28355835938	997.560295137783	1258.55393320814	1196.497207388
ENSG00000022277	729.025074189461	5.11225639256633e-06	0.0014425532096654	0.49889129819156	0.99988594921777	4.95344501542477e-05	not	743.557247342528	679.027657875814	724.591717295091	768.923674244412
ENSG00000022355	8.13664369563674	-2.99133835487815e-07	0.00144269296822265	0.805499862003228	0.99988594921777	4.95344501542477e-05	not	7.93833360152165	9.53690530724458	7.98448173327924	7.08685414050149
ENSG00000022556	271.879456250883	-5.57460128253986e-06	0.00144263633721596	0.411638166978059	0.99988594921777	4.95344501542477e-05	not	294.600380323137	272.755491787195	261.491776764895	258.670176128304
ENSG00000022567	398.475066502537	-6.19856935711213e-06	0.00144261751215876	0.365995434015277	0.99988594921777	4.95344501542477e-05	not	383.686124073547	447.280858909771	393.235725364002	369.697557662828
ENSG00000022840	2177.98672472525	-2.78173252102699e-06	0.0014423511883248	0.617369889888512	0.99988594921777	4.95344501542477e-05	not	2113.36081213843	2192.53453013553	2167.78679058531	2238.26476604172
ENSG00000022976	443.647576643229	6.0199418441446e-06	0.00144260036791463	0.481297656755615	0.99988594921777	4.95344501542477e-05	not	441.01853341787	419.623833518762	452.121278146937	461.826661489347
ENSG00000023041	559.8698406771	9.72657999280338e-06	0.00144259007673994	0.880775411831132	0.99988594921777	4.95344501542477e-05	not	539.806684903473	586.519676395542	550.929239596267	562.223761813118
ENSG00000023171	1073.13854779145	9.6971875759086e-05	0.00144411539429258	0.690837946552275	0.99988594921777	4.95344501542477e-05	not	1080.49540687378	1091.02196714878	1076.90697377604	1044.12984336722
ENSG00000023191	1642.5631430923	1.54406034869477e-05	0.00144246356785748	0.272184033859801	0.99988594921777	4.95344501542477e-05	not	1610.59968404206	1580.26520941043	1621.84785207234	1757.53982684437
ENSG00000023228	2355.29269178045	-2.41906316502731e-05	0.00144242538752211	0.0759777268336102	0.99988594921777	4.95344501542477e-05	not	2414.13545192942	2480.54907041431	2264.59863160132	2261.88761317673
ENSG00000023287	5152.72546368948	-1.47010013764447e-06	0.00144214027739861	0.91636871186297	0.99988594921777	4.95344501542477e-05	not	5082.29757910753	5243.39053792307	5164.96162121501	5120.25211651233
ENSG00000023318	653.85670728548	-3.19851002849118e-05	0.00144273398164781	0.576255057181577	0.99988594921777	4.95344501542477e-05	not	652.707429458447	680.935038937263	616.801213895821	664.98314685039
ENSG00000023330	1574.81876854693	8.50335398611183e-06	0.00144243970893974	0.541120564922564	0.99988594921777	4.95344501542477e-05	not	1537.39060749469	1561.19139879594	1540.00691430623	1660.68615359085
ENSG00000023445	938.262730756957	-8.97715211609174e-06	0.00144252628225681	0.399623037970811	0.99988594921777	4.95344501542477e-05	not	964.948551118299	962.273745500978	954.145567126869	871.683059281684
ENSG00000023516	1469.07307282779	-6.49426142309374e-06	0.00144242929614288	0.700302711029619	0.99988594921777	4.95344501542477e-05	not	1479.17616108353	1487.75722793015	1441.1989528569	1468.15994944056
ENSG00000023572	283.703218706096	1.32466660279547e-06	0.00144262868563445	0.849522505146842	0.99988594921777	4.95344501542477e-05	not	276.077601919586	286.107159217337	297.421944564652	275.206169122808
ENSG00000023608	279.689878013762	-4.75361525861585e-06	0.00144263297634012	0.524173540741611	0.99988594921777	4.95344501542477e-05	not	296.364454456808	281.338706563715	263.487897198215	277.568453836308
ENSG00000023697	809.246373493369	6.65047634749893e-07	0.00144252975829412	0.950815815555656	0.99988594921777	4.95344501542477e-05	not	799.12558255318	815.405403769412	781.481149644705	840.973358006177
ENSG00000023734	4148.27480827102	2.22420427332392e-06	0.00144218777409504	0.908213212885606	0.99988594921777	4.95344501542477e-05	not	4097.94421251885	4180.97928669602	4158.91692282182	4155.25881104738
ENSG00000023839	69.4927379381273	-3.10039928831258e-06	0.00144267995500463	0.371590374199397	0.99988594921777	4.95344501542477e-05	not	82.9114842825595	68.665718212161	57.8874925662745	68.5062566915144
ENSG00000023892	8.0027071798404	-1.24179270004886e-06	0.00144269339778889	0.291113951788357	0.99988594921777	4.95344501542477e-05	not	12.3485189357004	8.58321477652012	3.99224086663962	7.08685414050149
ENSG00000023902	70.7411245011047	1.59571801703951e-06	0.00144267798816072	0.654547299390948	0.99988594921777	4.95344501542477e-05	not	64.388705879009	70.5730992736099	68.8661549495334	79.1365379022667
ENSG00000023909	661.184576852671	8.05599327753357e-07	0.00144255177338322	0.937654260634079	0.99988594921777	4.95344501542477e-05	not	645.651132923761	673.305514691467	666.704224728816	659.077435066639
ENSG00000024048	1694.0654625167	-1.43425967844849e-05	0.00144242964534254	0.483231549392004	0.99988594921777	4.95344501542477e-05	not	1713.79802086184	1732.85569432634	1680.73340485528	1648.87473002335
ENSG00000024422	802.235615000054	1.0292839515356e-05	0.00144254871913688	0.345516805672483	0.99988594921777	4.95344501542477e-05	not	804.417804954194	749.600757149424	823.399678744421	831.524219152175
ENSG00000024526	2005.36871481877	-3.31997485379468e-05	0.0014426026322173	0.0203128343983355	0.99988594921777	4.95344501542477e-05	not	2071.90506999715	2171.55333845959	1792.51614912119	1985.50030169717
ENSG00000024862	464.870903882532	1.02634348864094e-05	0.00144260817482413	0.233081995330413	0.99988594921777	4.95344501542477e-05	not	440.136496351034	443.466096786873	475.076663130115	500.804359262106
ENSG00000025039	834.478643866847	5.49134153096758e-06	0.00144255163538849	0.596816322131814	0.99988594921777	4.95344501542477e-05	not	805.29984202103	834.479214383901	916.219278893792	781.916240168665
ENSG00000025156	436.870858528007	3.12715370108134e-06	0.00144260125729206	0.275677585586416	0.99988594921777	4.95344501542477e-05	not	436.608348083691	395.78157025065	478.070843780094	437.022671997592
ENSG00000025293	1278.13859060836	-2.8285320351871e-07	0.00144244993701442	0.982354331016506	0.99988594921777	4.95344501542477e-05	not	1271.89745037714	1285.57483541657	1260.55005364146	1294.53202299827
ENSG00000025423	38.372367624764	9.28839120495937e-07	0.00144268564439829	0.725248821916448	0.99988594921777	4.95344501542477e-05	not	38.8096309407725	34.3328591060805	44.9127097496957	35.4342707025075
ENSG00000025434	127.90426168345	-4.97870765409286e-06	0.0014426678061306	0.296032262891137	0.99988594921777	4.95344501542477e-05	not	134.951671225868	141.14619854722	119.767225999189	115.751950961524
ENSG00000025708	37.5886997372749	-9.71553381324126e-07	0.00144268610342665	0.70311160155289	0.99988594921777	4.95344501542477e-05	not	46.7479645422942	32.4254780446316	36.9282280164165	34.2531283457572
ENSG00000025770	641.728503219471	2.76600608594162e-06	0.00144257606557188	0.767407535879711	0.99988594921777	4.95344501542477e-05	not	679.168541463519	588.42705745699	617.799274112481	681.519139844894
ENSG00000025772	788.130022424893	5.51470311160206e-06	0.00144254463828783	0.603410415439595	0.99988594921777	4.95344501542477e-05	not	781.484841216465	765.81349617174	759.523824878187	845.697927433178
ENSG00000025796	2993.78888978594	-3.16343152659292e-06	0.00144232436649819	0.846559270036147	0.99988594921777	4.95344501542477e-05	not	2920.42472829313	3094.72577220087	3078.01770817915	2881.98735047061
ENSG00000025800	2247.57929192533	-4.84344008155401e-07	0.00144233766715952	0.947833405980338	0.99988594921777	4.95344501542477e-05	not	2283.59396603773	2217.33048393436	2215.69368098499	2273.69903674423
ENSG00000026025	15434.1753723398	5.03051846101823e-05	0.0014425034153674	0.0184882823379941	0.99988594921777	4.95344501542477e-05	not	14565.9601217254	15072.1251475693	15524.8266701448	16573.7895499195
ENSG00000026036	61.9925936536168	-5.23176587328389e-06	0.00144268555746076	0.103060003330629	0.99988594921777	4.95344501542477e-05	not	69.6809282800234	77.2489329886811	60.8816732162542	40.1588401295085
ENSG00000026103	206.809888964256	5.31558344781639e-06	0.00144265334205097	0.350650956952966	0.99988594921777	4.95344501542477e-05	not	185.227784035505	205.043464105758	238.536391781717	198.431915934042
ENSG00000026297	94.308046042472	8.31292017430372e-07	0.00144267192096382	0.840665730015333	0.99988594921777	4.95344501542477e-05	not	88.2037066835739	97.2764341338947	100.80408188265	90.9479614697692
ENSG00000026508	8933.36956012459	1.33782926564705e-05	0.00144212781282999	0.94640322206473	0.99988594921777	4.95344501542477e-05	not	9030.2954902643	8813.05419442472	8683.12388494117	9207.00467086819
ENSG00000026559	57.8769101347056	7.45996647002747e-07	0.00144268062032719	0.820095747291085	0.99988594921777	4.95344501542477e-05	not	53.8042610769801	59.1288129049164	61.8797334329141	56.6948331240119
ENSG00000026652	578.518709048236	-6.46134467706331e-06	0.00144257926603171	0.0835693945024378	0.99988594921777	4.95344501542477e-05	not	611.251687317167	622.759916563071	563.904022412846	516.159209899859
ENSG00000026950	279.176834007156	2.49593710121733e-06	0.00144263008943413	0.37369551322429	0.99988594921777	4.95344501542477e-05	not	285.78000965478	298.505136116755	265.484017631535	266.938172625556
ENSG00000027001	143.749294559766	7.74941519720759e-06	0.00144267103475577	0.350091133121387	0.99988594921777	4.95344501542477e-05	not	132.305560025361	135.424055362873	140.726490549047	166.541072301785
ENSG00000027075	147.383815816038	-1.87101702141457e-06	0.00144266019177391	0.710390864599328	0.99988594921777	4.95344501542477e-05	not	160.530746164105	142.099889077944	148.710972282326	138.193655739779
ENSG00000027697	527.556919753689	5.45523464741158e-07	0.00144257723399169	0.9349303592502	0.99988594921777	4.95344501542477e-05	not	515.991684098908	542.649911982217	525.97773417977	525.608348753861
ENSG00000027847	441.223210259619	3.17167213816882e-06	0.00144259531758305	0.711664469985887	0.99988594921777	4.95344501542477e-05	not	433.962236883184	434.882882010353	453.119338363597	442.928383781343
ENSG00000027869	6.84571674142908	9.29119731123734e-07	0.00144269347384759	0.407001255611906	0.99988594921777	4.95344501542477e-05	not	4.4101853341787	5.72214318434675	8.98254194993914	8.26799649725174
ENSG00000028116	367.940919615974	-1.53149721000962e-06	0.00144261109006897	0.959004707354639	0.99988594921777	4.95344501542477e-05	not	380.157975806204	357.633949021672	377.266761897444	356.704991738575
ENSG00000028137	127.895325045689	3.18609180519868e-06	0.00144266844483182	0.482558895265906	0.99988594921777	4.95344501542477e-05	not	138.479819493211	102.998577318241	143.720671199026	126.382232172277
ENSG00000028203	1592.99036729595	8.40117642482605e-06	0.00144243817735219	0.530647242816115	0.99988594921777	4.95344501542477e-05	not	1517.98579202431	1617.45914010868	1653.78577900546	1582.73075804533
ENSG00000028277	96.04737870087	2.30353469427557e-06	0.00144267265966214	0.575578370603058	0.99988594921777	4.95344501542477e-05	not	84.675558416231	98.2301246646192	106.79244318261	94.4913885400199
ENSG00000028310	1054.3027468252	1.13689218373623e-05	0.00144251108938925	0.351907923670028	0.99988594921777	4.95344501542477e-05	not	1040.80373886617	1009.00458150648	1055.94770922618	1111.45495770198
ENSG00000028528	1657.00160295563	-1.29131184143836e-05	0.00144244460653872	0.359760744641237	0.99988594921777	4.95344501542477e-05	not	1750.84357766894	1639.39402231534	1601.88664773915	1635.88216409909
ENSG00000028839	329.258000708918	-2.20204119669411e-05	0.0014427053817759	0.614654431823371	0.99988594921777	4.95344501542477e-05	not	326.353714729224	348.097043714427	302.412245647951	340.168998744072
ENSG00000029153	2655.68595598787	-2.61405571959199e-05	0.0014424276104125	0.0903537211507479	0.99988594921777	4.95344501542477e-05	not	2686.68490558166	2819.1092088215	2542.05937183278	2574.89033771554
ENSG00000029363	5024.56368927427	-1.42899164787045e-05	0.00144216893937775	0.477279997806081	0.99988594921777	4.95344501542477e-05	not	5113.16887644678	5063.14302761615	4917.44268748335	5004.5001655508
ENSG00000029364	1614.45484373254	8.2932553445174e-07	0.00144240555082159	0.88347937059517	0.99988594921777	4.95344501542477e-05	not	1624.71227711143	1592.66318630984	1638.81487575556	1601.62903575334
ENSG00000029534	261.141502978683	4.77838580863687e-06	0.00144264862753507	0.429133278334802	0.99988594921777	4.95344501542477e-05	not	287.544083788451	209.811916759381	281.452981098093	265.757030268806
ENSG00000029639	361.39943418132	-1.99816207795017e-06	0.00144261607680907	0.792410251807993	0.99988594921777	4.95344501542477e-05	not	361.635197402653	370.985616451814	382.257062980743	330.71985989007
ENSG00000029725	439.751298856545	3.85146494497111e-06	0.00144259691211173	0.652155811469601	0.99988594921777	4.95344501542477e-05	not	424.259829147991	438.697644133251	453.119338363597	442.928383781343
ENSG00000029993	1324.40011563609	-2.71166457321217e-06	0.00144244944731501	0.838274131738913	0.99988594921777	4.95344501542477e-05	not	1311.58911838474	1351.37948203656	1290.49186014126	1344.14000198178
ENSG00000030066	1681.42881083272	3.05194481524952e-06	0.00144240961657892	0.832679656610442	0.99988594921777	4.95344501542477e-05	not	1699.68542779247	1646.06985603041	1734.62865655491	1645.3313029531
ENSG00000030110	344.835918724343	1.48657079584992e-06	0.00144261696653147	0.860131997252706	0.99988594921777	4.95344501542477e-05	not	324.589640595552	359.541330083121	350.319136047626	344.893568171073
ENSG00000030419	148.229637975794	1.62707416233197e-06	0.00144266049538296	0.747293721120615	0.99988594921777	4.95344501542477e-05	not	139.361856560047	150.683103854464	164.679935748884	138.193655739779
ENSG00000030582	1668.02982970312	1.48189124685036e-05	0.00144244499684661	0.272589854709596	0.99988594921777	4.95344501542477e-05	not	1655.58357445068	1587.89473365622	1681.73146507194	1746.90954563362
ENSG00000031003	1194.78148939697	-1.71971127576043e-06	0.00144246189074988	0.893880578297745	0.99988594921777	4.95344501542477e-05	not	1186.33985489407	1212.14066455079	1187.69165782529	1192.95378031775
ENSG00000031081	396.38998555609	-5.51651724405665e-05	0.0014431355659735	0.216275749728682	0.99988594921777	4.95344501542477e-05	not	386.332235274054	362.402401675294	441.142615763678	395.682689511333
ENSG00000031691	282.111490134492	9.85662170931573e-06	0.00144264488033981	0.15677845563945	0.99988594921777	4.95344501542477e-05	not	267.257231251229	255.589062234155	304.408366081271	301.191300971313
ENSG00000031698	4053.24950241643	3.58958323010199e-05	0.00144247199483261	0.0853229017664963	0.99988594921777	4.95344501542477e-05	not	3769.82642365595	4056.99951770184	4197.84127127156	4188.33079703638
ENSG00000031823	1086.39349937834	-5.43454495609205e-06	0.00144249127681991	0.934031433249276	0.99988594921777	4.95344501542477e-05	not	1115.77688954721	1050.96696485835	1070.91861247608	1107.91153063173
ENSG00000032219	594.201276643232	-6.81181088508835e-06	0.00144257862646972	0.408841115841212	0.99988594921777	4.95344501542477e-05	not	621.836132119196	604.639796479306	605.822551512562	544.506626461865
ENSG00000032389	544.802317339233	-2.05341210192863e-06	0.00144258236781288	0.57155709283684	0.99988594921777	4.95344501542477e-05	not	523.930017700429	590.334438518439	523.98161374645	540.963199391614
ENSG00000032444	1158.32950747157	-1.11135766493621e-05	0.00144250983920562	0.361334689490133	0.99988594921777	4.95344501542477e-05	not	1230.44170823586	1147.28970846152	1083.89339529266	1171.69321789625
ENSG00000032742	294.419143433202	-1.8991436950435e-06	0.00144263072840929	0.626124276852912	0.99988594921777	4.95344501542477e-05	not	278.723713120094	325.20847097704	278.458800448113	295.285589187562
ENSG00000033011	219.031171150176	5.09716431525369e-06	0.00144265138662353	0.388007044111307	0.99988594921777	4.95344501542477e-05	not	228.447600310457	185.969653491269	219.573247665179	242.134183133801
ENSG00000033030	1137.73537599082	-1.76804411346582e-05	0.00144252517168502	0.197846816747362	0.99988594921777	4.95344501542477e-05	not	1193.39615142876	1165.40982854529	1107.84684049249	1084.28868349673
ENSG00000033050	233.33240449454	9.79051846222479e-07	0.00144263915378484	0.878667676605891	0.99988594921777	4.95344501542477e-05	not	231.093711510964	231.746798966043	242.528632648357	227.960474852798
ENSG00000033100	626.700244687563	-3.77457238281801e-07	0.00144265020249092	0.945626262208113	0.99988594921777	4.95344501542477e-05	not	708.275764669099	550.279436228012	625.78375584576	622.462022007381
ENSG00000033122	38.3464846958979	9.44924513447677e-07	0.00144268587805219	0.717518930241094	0.99988594921777	4.95344501542477e-05	not	42.3377792081155	30.5180969831827	43.9146495330358	36.6154130592577
ENSG00000033170	985.249566127537	-1.75465033504035e-05	0.00144255290226178	0.539668315056861	0.99988594921777	4.95344501542477e-05	not	982.589292455014	1024.26362999807	943.16690474361	990.978437313459
ENSG00000033178	1533.94538393868	-1.88016351935173e-06	0.00144248253331582	0.750542402431629	0.99988594921777	4.95344501542477e-05	not	1475.64801281619	1619.36652117013	1420.23968830704	1620.52731346134
ENSG00000033327	423.995691357001	2.04751115108101e-06	0.00144260275794378	0.772960565359158	0.99988594921777	4.95344501542477e-05	not	429.552051549005	408.179547150068	453.119338363597	405.131828365335
ENSG00000033627	590.145815004262	2.24131850132188e-06	0.00144256787586055	0.816435290271325	0.99988594921777	4.95344501542477e-05	not	596.25705718096	574.121699496124	613.807033245841	576.397470094121
ENSG00000033800	628.593800660318	-8.16515785080276e-06	0.00144256979190796	0.214051738567151	0.99988594921777	4.95344501542477e-05	not	666.820022527819	646.602179831183	593.845828912643	607.107171369628
ENSG00000033867	3619.20903631428	-1.66680281358444e-05	0.00144242426421451	0.271433281835895	0.99988594921777	4.95344501542477e-05	not	3454.05715372876	3974.02844152882	3472.25149375981	3576.49905623975
ENSG00000034053	733.518526295048	3.76871365409604e-06	0.0014425418065051	0.722909015381106	0.99988594921777	4.95344501542477e-05	not	708.275764669099	741.017542372904	733.57425924503	751.206538893158
ENSG00000034152	1776.59295868563	-2.16712252825577e-05	0.00144246650281712	0.852313295161336	0.99988594921777	4.95344501542477e-05	not	1798.47357927807	1738.57783751069	1790.52002868787	1778.80038926587
ENSG00000034510	7805.07854384132	0.083210220144875	0.142826786013513	0.00497899365973358	0.99988594921777	4.95344501542477e-05	not	7403.8191390192	7377.74994568441	7844.75330294685	8593.99178771481
ENSG00000034533	149.924294117467	-4.18521882987252e-06	0.00144266137795387	0.415291699496129	0.99988594921777	4.95344501542477e-05	not	157.884634963597	159.266318630984	146.714851849006	135.831371026279
ENSG00000034677	576.50030486191	1.24923440669572e-05	0.00144259430795569	0.537051936657582	0.99988594921777	4.95344501542477e-05	not	549.509092638666	576.982771088297	594.843889129303	584.665466591373
ENSG00000034693	327.478716702073	-3.10539039543495e-06	0.00144261930754441	0.676839036546083	0.99988594921777	4.95344501542477e-05	not	334.292048330745	333.79168575356	319.379269331169	322.451863392818
ENSG00000034713	931.661211187217	-1.67340178933087e-06	0.0014425133950122	0.68168405616154	0.99988594921777	4.95344501542477e-05	not	958.774291650449	880.256359858675	952.149446693549	935.464746546197
ENSG00000035115	172.06186500041	5.00073116381357e-08	0.00144265359489503	0.993866923177745	0.99988594921777	4.95344501542477e-05	not	164.940931498283	179.293819776198	178.652778782123	165.359929945035
ENSG00000035141	1357.64855562738	3.4872309084547e-06	0.00144244439133515	0.794507283843239	0.99988594921777	4.95344501542477e-05	not	1363.62930532805	1333.25936195279	1394.29012267389	1339.41543255478
ENSG00000035403	9300.40660826835	3.74075947779047e-05	0.00144223232578895	0.367088807815742	0.99988594921777	4.95344501542477e-05	not	9505.71346928876	9362.379940122	9131.25292222147	9202.28010144119
ENSG00000035499	569.290145692198	-8.91122407369605e-06	0.00144259682010647	0.152195655584846	0.99988594921777	4.95344501542477e-05	not	572.442056376395	630.389440808867	505.018469629912	569.31061595362
ENSG00000035664	10.2773484547812	1.48352105743341e-07	0.00144269250461106	0.915049616396029	0.99988594921777	4.95344501542477e-05	not	11.4664818688646	8.58321477652012	13.9728430332387	7.08685414050149
ENSG00000035681	1767.38315614942	1.53809396048255e-05	0.00144242358923418	0.393211164549291	0.99988594921777	4.95344501542477e-05	not	1722.6183915302	1739.53152804141	1795.51032977117	1811.87237525488
ENSG00000035687	950.640492597704	-5.73644654463066e-05	0.00144307754722335	0.925885032205896	0.99988594921777	4.95344501542477e-05	not	927.020957244362	979.440175054018	925.201820843731	970.899017248705
ENSG00000035862	3229.00926929782	5.5211666461287e-06	0.0014423357074606	0.505099014798304	0.99988594921777	4.95344501542477e-05	not	3339.39233504011	3021.29160133508	3238.70540306139	3316.6477377547
ENSG00000035928	3068.53449732261	1.44881505908608e-05	0.00144228943001628	0.345075296033073	0.99988594921777	4.95344501542477e-05	not	3008.62843497671	3011.75469602784	3137.90132117874	3115.85353710716
ENSG00000036054	953.24780456056	-1.30132764471719e-06	0.0014425021479217	0.925928352182885	0.99988594921777	4.95344501542477e-05	not	973.768921786656	926.987195864173	953.147506910209	959.087593681202
ENSG00000036257	1926.15584917066	2.93556010020869e-06	0.00144240105881399	0.570037050163442	0.99988594921777	4.95344501542477e-05	not	1815.23228354795	1983.67630390687	1959.19220530339	1946.52260392441
ENSG00000036448	7.51139440372289	-3.30318061534573e-07	0.00144269322417991	0.768917157886445	0.99988594921777	4.95344501542477e-05	not	7.93833360152165	8.58321477652012	9.98060216659904	3.54342707025075
ENSG00000036530	6.28867505818705	1.63319498748318e-07	0.00144269344576468	0.881104075764481	0.99988594921777	4.95344501542477e-05	not	6.17425946785018	5.72214318434675	4.99030108329952	8.26799649725174
ENSG00000036549	945.126885600339	-1.57208045432386e-05	0.00144254574574224	0.296216848279517	0.99988594921777	4.95344501542477e-05	not	955.246143383106	995.652914076334	914.223158460472	915.385326481443
ENSG00000036672	51.762980973018	-1.66544056019585e-06	0.00144268287766375	0.580247123027775	0.99988594921777	4.95344501542477e-05	not	60.860557611666	49.5919075976718	52.8971914829749	43.7022671997592
ENSG00000037042	220.193979118984	2.37843674691752e-06	0.00144264577424471	0.693817321359153	0.99988594921777	4.95344501542477e-05	not	196.69426590437	233.654180027492	229.553849831778	220.873620712297
ENSG00000037241	646.35778290048	1.1239620727652e-05	0.00144257666835512	0.264312747313194	0.99988594921777	4.95344501542477e-05	not	605.959464916153	635.157893462489	668.700345162136	675.613428061142
ENSG00000037280	115.75350811002	-4.28802184558722e-06	0.00144267223603899	0.321182126220641	0.99988594921777	4.95344501542477e-05	not	106.726485087124	144.007270139393	104.79632274929	107.483954464273
ENSG00000037474	1217.25491018394	-1.52214769916893e-06	0.00144245717039428	0.906895365019497	0.99988594921777	4.95344501542477e-05	not	1221.6213375675	1220.72387932731	1213.64122345844	1213.03320038251
ENSG00000037637	606.486870642551	7.33084330009615e-07	0.00144256775601953	0.277440827530706	0.99988594921777	4.95344501542477e-05	not	657.117614792626	604.639796479306	568.894323496145	595.295747802125
ENSG00000037749	985.000166306853	-1.17882665052977e-05	0.00144252730006753	0.192513030025435	0.99988594921777	4.95344501542477e-05	not	1033.74744233149	1015.68041522155	981.093192976686	909.479614697692
ENSG00000037757	347.933022835612	6.6881070372892e-07	0.00144261967264584	0.90715766777537	0.99988594921777	4.95344501542477e-05	not	365.163345669996	327.115852038489	372.276460814144	327.176432819819
ENSG00000037897	169.680919666274	6.9151381204891e-06	0.0014426621246106	0.205273101373741	0.99988594921777	4.95344501542477e-05	not	152.592412562583	158.31262810026	177.654718565463	190.16391943679
ENSG00000037965	731.719518144733	8.96979111312854e-06	0.00144255174295501	0.400000389954198	0.99988594921777	4.95344501542477e-05	not	720.624283604799	700.962540082477	750.541282928248	754.749965963409
ENSG00000038002	122.608983517369	2.46233162698047e-06	0.00144266710159891	0.59170114706026	0.99988594921777	4.95344501542477e-05	not	122.603152290168	112.535482625486	140.726490549047	114.570808604774
ENSG00000038210	1177.55979789849	6.92903451471573e-06	0.00144248412249367	0.582189803169368	0.99988594921777	4.95344501542477e-05	not	1124.59726021557	1193.0668539363	1167.73045349209	1224.84462395001
ENSG00000038219	4000.44729245034	-1.32038798040687e-05	0.00144225186517813	0.477657100389653	0.99988594921777	4.95344501542477e-05	not	3977.10513436235	4136.15583175197	4013.20013118948	3875.32807249757
ENSG00000038274	1525.64637235076	3.32306779930853e-05	0.00144260976497251	0.48384412667065	0.99988594921777	4.95344501542477e-05	not	1503.87319895494	1493.4793711145	1583.92156383927	1521.31135549432
ENSG00000038295	10.2093930767909	-3.47521355573275e-07	0.00144269254888588	0.794732414833451	0.99988594921777	4.95344501542477e-05	not	11.4664818688646	10.490595837969	12.9747828165788	5.90571178375124
ENSG00000038358	1087.8500253097	-3.98817716536092e-06	0.00144249077451795	0.743393240464055	0.99988594921777	4.95344501542477e-05	not	1099.90022234417	1095.7904198024	1035.98650489298	1119.72295419924
ENSG00000038382	4294.76275008389	-4.06022957519586e-05	0.00144249505623567	0.122171264912563	0.99988594921777	4.95344501542477e-05	not	4348.4427395002	4495.69716183509	4078.07404527237	4256.8370537279
ENSG00000038427	309.795145965355	2.08616451544437e-06	0.00144262549742282	0.770510527123423	0.99988594921777	4.95344501542477e-05	not	321.943529395045	288.014540278786	304.408366081271	324.814148106318
ENSG00000038532	554.092986132387	-2.84353583003353e-06	0.0014425757854044	0.532942967447465	0.99988594921777	4.95344501542477e-05	not	586.554649445767	548.372055166563	549.931179379607	531.514060537612
ENSG00000038945	6.15518315384624	1.00732718797367e-06	0.00144269373360674	0.333880097683066	0.99988594921777	4.95344501542477e-05	not	2.64611120050722	5.72214318434675	7.98448173327924	8.26799649725174
ENSG00000039123	2318.71654873558	2.65060841971875e-05	0.00144245773932416	0.206108385343014	0.99988594921777	4.95344501542477e-05	not	2219.20526015872	2287.90358320797	2430.27662756687	2337.48072400874
ENSG00000039139	223.44820285454	-4.40634951549209e-07	0.00144264897092063	0.937937030801316	0.99988594921777	4.95344501542477e-05	not	194.048154703863	255.589062234155	231.549970265098	212.605624215045
ENSG00000039319	1237.22005016645	-5.34433319568722e-06	0.0014424632870057	0.681910956729576	0.99988594921777	4.95344501542477e-05	not	1274.54356157764	1227.39971304238	1212.64316324178	1234.29376280401
ENSG00000039523	956.359389371191	2.28659035035469e-05	0.00144260340657871	0.397761506780319	0.99988594921777	4.95344501542477e-05	not	977.297070053999	884.071121981572	986.083494059986	977.985871389206
ENSG00000039560	1938.91490321349	-5.66628090817397e-06	0.00144237120210795	0.712590063967904	0.99988594921777	4.95344501542477e-05	not	1930.77913930343	1980.8152323147	1928.25233858694	1915.8129026489
ENSG00000039650	310.377398902188	-7.18711159243642e-06	0.00144263237672384	0.316784572769517	0.99988594921777	4.95344501542477e-05	not	338.702233664924	312.810494077622	286.443282181393	303.553585684814
ENSG00000040199	468.517849400838	-9.31148844839241e-06	0.00144261149925023	0.268874709869484	0.99988594921777	4.95344501542477e-05	not	479.828164358642	500.68752863034	415.19305013052	478.362654483851
ENSG00000040275	1764.67804169924	-1.7103611648982e-05	0.00144250513546066	0.193862358301039	0.99988594921777	4.95344501542477e-05	not	1881.38506356063	1771.00331555532	1590.90798535589	1815.41580232513
ENSG00000040341	1196.46729731132	-2.25430261805693e-06	0.00144248160690582	0.855450816631915	0.99988594921777	4.95344501542477e-05	not	1199.57041089661	1207.37221189716	1248.57333104154	1130.35323540999
ENSG00000040487	510.530287672076	8.0226210146946e-06	0.00144259960146685	0.759156556214575	0.99988594921777	4.95344501542477e-05	not	536.27853663613	471.123122177882	502.024288979932	532.695202894362
ENSG00000040531	307.075441307464	9.13129965708283e-07	0.00144262430062811	0.899404511375908	0.99988594921777	4.95344501542477e-05	not	315.769269927195	294.690373993858	321.375389764489	296.466731544312
ENSG00000040608	32.5008479315944	7.79335557667585e-07	0.00144268745918749	0.742138919256425	0.99988594921777	4.95344501542477e-05	not	29.1072232055794	32.4254780446316	25.9495656331575	42.521124843009
ENSG00000040633	702.119137584679	1.63494338718832e-06	0.00144255806711724	0.870383828737447	0.99988594921777	4.95344501542477e-05	not	740.911136142021	654.231704076978	691.655730145314	721.677979974402
ENSG00000040933	589.008902637767	-1.73723984935735e-06	0.00144256555355547	0.856831076001206	0.99988594921777	4.95344501542477e-05	not	605.077427849317	580.797533211195	587.857467612684	582.303181877873
ENSG00000041353	155.285945784072	8.47863838129433e-07	0.00144265974578688	0.867933935297172	0.99988594921777	4.95344501542477e-05	not	149.06426429524	157.358937569536	138.730370115727	175.990211155787
ENSG00000041357	1830.50118009425	1.92174583877861e-05	0.00144244377331091	0.366309628405994	0.99988594921777	4.95344501542477e-05	not	1770.24839313933	1811.05831784575	1841.42109973752	1899.2769096544
ENSG00000041802	975.152073499081	3.36961658587066e-06	0.00144250072496242	0.779961770510468	0.99988594921777	4.95344501542477e-05	not	947.307809781584	987.069699299814	1000.05633709322	966.174447821704
ENSG00000041880	233.261929003501	7.15484476410726e-06	0.00144264921837906	0.255469630389916	0.99988594921777	4.95344501542477e-05	not	205.514636572727	230.793108435319	247.518933731656	249.221037274303
ENSG00000041982	49.2992987545341	1.01545137012242e-06	0.00144268391293126	0.723657780540917	0.99988594921777	4.95344501542477e-05	not	53.8042610769801	40.0550022904272	41.918529099716	61.4194025510129
ENSG00000041988	164.575248591217	2.06049416522577e-06	0.00144265639618086	0.700086857778883	0.99988594921777	4.95344501542477e-05	not	152.592412562583	167.849533407505	160.687694882245	177.171353512537
ENSG00000042062	28.4295845111447	-5.75304669575561e-07	0.00144268810864336	0.796205121258106	0.99988594921777	4.95344501542477e-05	not	32.6353714729224	26.7033348602848	31.9379269331169	22.4417047782547
ENSG00000042088	957.797239837123	-6.42252231568362e-07	0.00144250478863333	0.917911931559135	0.99988594921777	4.95344501542477e-05	not	946.425772714748	974.671722400396	926.199881060391	983.891583172957
ENSG00000042286	313.307995771562	5.20107308546501e-06	0.00144262607863507	0.832276785103437	0.99988594921777	4.95344501542477e-05	not	302.538713924659	317.578946731245	315.38702846453	317.727293965817
ENSG00000042317	182.801872794923	4.94332267287449e-06	0.00144266021574993	0.352511120805539	0.99988594921777	4.95344501542477e-05	not	146.418153094733	196.460249329238	194.621742248681	193.707346507041
ENSG00000042429	121.044132031374	2.10504052030289e-06	0.00144266975492209	0.628765943362386	0.99988594921777	4.95344501542477e-05	not	102.316299752946	130.655602709251	143.720671199026	107.483954464273
ENSG00000042445	628.692676294844	1.97884801562763e-06	0.00144256616655798	0.83866786723338	0.99988594921777	4.95344501542477e-05	not	646.533169990597	601.778724887133	661.713923645517	604.744886656127
ENSG00000042493	12.8977001774622	-1.61169619161636e-06	0.00144269228011767	0.290117031618398	0.99988594921777	4.95344501542477e-05	not	14.9946301362076	17.1664295530402	9.98060216659904	9.44913885400199
ENSG00000042753	1427.85965278438	1.34596541091739e-05	0.00144248192731107	0.311241454879263	0.99988594921777	4.95344501542477e-05	not	1413.90541813769	1361.87007787453	1407.26490549047	1528.39820963482
ENSG00000042980	25.9843472018715	-5.82041380968832e-07	0.00144268884496996	0.782299490550796	0.99988594921777	4.95344501542477e-05	not	21.1688896040577	33.379168575356	26.9476258498174	22.4417047782547
ENSG00000043039	69.3502494673155	-1.03063578722077e-06	0.00144267959805448	0.757327365070858	0.99988594921777	4.95344501542477e-05	not	83.7935213493952	59.1288129049164	58.8855527829344	75.5931108320159
ENSG00000043093	999.507534976626	-2.2243978469292e-06	0.00144250071783934	0.850572203386305	0.99988594921777	4.95344501542477e-05	not	1031.10133113098	978.486484523294	969.116470376767	1019.32585387546
ENSG00000043143	6663.882590619	-1.29923142846859e-05	0.0014421570435741	0.520180115511725	0.99988594921777	4.95344501542477e-05	not	6909.87838159118	6569.02037563007	6504.3584319726	6672.27317328216
ENSG00000043355	476.839774346803	2.25943674169637e-06	0.00144259026817266	0.796651569893075	0.99988594921777	4.95344501542477e-05	not	486.002423826492	457.77145474774	497.033987896632	466.551230916348
ENSG00000043514	314.980334618203	1.86429481154061e-06	0.0014426233261573	0.95802145898594	0.99988594921777	4.95344501542477e-05	not	329.881862996567	301.366207708929	307.402546731251	321.270721036068
ENSG00000043591	36.5769215370911	-2.03874690181379e-06	0.00144268761339115	0.398766491249612	0.99988594921777	4.95344501542477e-05	not	35.2814826734296	46.7308360054984	22.9553849831778	41.3399824862587
ENSG00000044090	1864.24974379573	0.000113260356295148	0.00144463775197704	0.717356258282352	0.99988594921777	4.95344501542477e-05	not	1936.07136170445	1824.40998527589	1792.51614912119	1904.0014790814
ENSG00000044115	5953.89433890257	1.62715939638318e-05	0.00144214995386651	0.431011669829605	0.99988594921777	4.95344501542477e-05	not	5814.38834458119	5929.09402951396	5964.40785475959	6107.68712675554
ENSG00000044446	453.93898408021	-2.76298817542841e-05	0.00144272432859152	0.987089799440532	0.99988594921777	4.95344501542477e-05	not	459.54131182142	449.18823997122	464.098000746856	442.928383781343
ENSG00000044459	625.585693637807	8.3842353933104e-06	0.00144257511065758	0.390990406074676	0.99988594921777	4.95344501542477e-05	not	626.246317453375	585.565985864817	665.706164512156	624.824306720882
ENSG00000044574	8007.7870685556	2.46129083553406e-05	0.00144226871668764	0.2085751892954	0.99988594921777	4.95344501542477e-05	not	7502.6072905048	8143.56344185615	8228.00842614425	8156.96911571722
ENSG00000046604	1443.35079641076	9.41238470008442e-06	0.00144245506151285	0.488407094580163	0.99988594921777	4.95344501542477e-05	not	1369.8035647959	1463.91496466204	1456.1698561068	1483.51480007831
ENSG00000046647	208.00020567979	5.71740612424169e-06	0.00144265356276577	0.327890045788549	0.99988594921777	4.95344501542477e-05	not	213.452970174249	177.386438714749	228.555789615118	212.605624215045
ENSG00000046651	919.147539128077	-2.11067018740103e-05	0.00144258382635575	0.318626245860785	0.99988594921777	4.95344501542477e-05	not	944.661698581077	950.829459132285	908.234797160513	872.864201638434
ENSG00000046653	47.7892196986346	-5.79836821744788e-07	0.00144268310443247	0.842142308166765	0.99988594921777	4.95344501542477e-05	not	52.0401869433086	45.777145474774	44.9127097496957	48.4268366267602
ENSG00000046889	32.3458225061415	1.58713853050889e-06	0.00144268742087137	0.512246482277638	0.99988594921777	4.95344501542477e-05	not	32.6353714729224	25.7496443295604	37.9262882330764	33.071985989007
ENSG00000047056	506.442391956125	-1.77858881757629e-06	0.00144258378985844	0.812621246890628	0.99988594921777	4.95344501542477e-05	not	530.104277168279	492.10431385382	498.032048113292	505.528928689107
ENSG00000047188	1079.21456545975	2.28375028172748e-06	0.00144248801945678	0.858855998255119	0.99988594921777	4.95344501542477e-05	not	1106.95651887885	1039.52267848966	1071.91667269274	1098.46239177773
ENSG00000047230	172.52516474596	3.03682952969369e-07	0.00144265530042817	0.955919335985533	0.99988594921777	4.95344501542477e-05	not	163.176857364612	180.247510306923	157.693514232265	188.98277708004
ENSG00000047249	954.222300759637	-6.91453473137679e-06	0.00144250842973517	0.518796813313018	0.99988594921777	4.95344501542477e-05	not	956.128180449942	989.930770891987	934.184362793671	936.645888902947
ENSG00000047315	1696.260146931	-5.78664894786945e-06	0.00144240185451257	0.716320712882986	0.99988594921777	4.95344501542477e-05	not	1735.84894753274	1687.07854885157	1696.70236832184	1665.41072301785
ENSG00000047346	441.395954397702	-6.36274370025794e-06	0.00144260283102853	0.451479408219874	0.99988594921777	4.95344501542477e-05	not	459.54131182142	452.049311563393	444.136796413657	409.856397792336
ENSG00000047365	87.9135438682206	-1.43958895304723e-06	0.00144267341032363	0.716340901802596	0.99988594921777	4.95344501542477e-05	not	89.0857437504097	92.5079814802724	83.837058199432	86.2233920427682
ENSG00000047410	4145.58597759781	-1.73678574297909e-05	0.00144224641896898	0.3607741780435	0.99988594921777	4.95344501542477e-05	not	4143.8101399943	4291.60738826006	4079.07210548903	4067.85427664786
ENSG00000047457	5.50232892356349	-2.70665368508779e-07	0.00144269370815397	0.781228063988029	0.99988594921777	4.95344501542477e-05	not	3.52814826734296	8.58321477652012	3.99224086663962	5.90571178375124
ENSG00000047578	713.36515596595	2.50782701685871e-06	0.0014425414928232	0.813218476158602	0.99988594921777	4.95344501542477e-05	not	705.629653468592	709.545754858997	716.607235561811	721.677979974402
ENSG00000047579	409.787966079251	-2.66914810661352e-06	0.00144260764557402	0.841865036921243	0.99988594921777	4.95344501542477e-05	not	431.316125682677	394.827879719926	384.253183414063	428.75467550034
ENSG00000047597	207.003214494598	2.51449398343931e-06	0.00144265590568619	0.641697911414952	0.99988594921777	4.95344501542477e-05	not	164.940931498283	236.515251619666	211.5887659319	214.967908928545
ENSG00000047617	11.1226552371354	4.72805171103305e-07	0.00144269232358948	0.739189272843519	0.99988594921777	4.95344501542477e-05	not	7.93833360152165	12.397976899418	9.98060216659904	14.173708281003
ENSG00000047621	734.074744192722	-8.11400099222201e-07	0.00144254474784672	0.787129335103402	0.99988594921777	4.95344501542477e-05	not	689.752986265548	764.859805641015	737.566500111669	744.119684752657
ENSG00000047634	483.700872988761	-5.00927205771142e-06	0.00144259120424015	0.69781520894996	0.99988594921777	4.95344501542477e-05	not	494.82279449485	488.289551730922	491.045626596673	460.645519132597
ENSG00000047644	182.311724803049	5.98042456196073e-07	0.00144265653048083	0.910945228957669	0.99988594921777	4.95344501542477e-05	not	154.356486696254	207.904535697932	188.633380948722	178.352495869288
ENSG00000047648	8.93095939315426	1.12219266711315e-07	0.00144269274969511	0.932613135267375	0.99988594921777	4.95344501542477e-05	not	7.93833360152165	9.53690530724458	9.98060216659904	8.26799649725174
ENSG00000047662	22.1060317938318	-1.35039111910399e-06	0.00144268975504393	0.500630858180444	0.99988594921777	4.95344501542477e-05	not	23.815000804565	25.7496443295604	19.9612043331981	18.898277708004
ENSG00000047849	7566.12283437953	1.10457105405577e-05	0.00144209290384532	0.602818074006752	0.99988594921777	4.95344501542477e-05	not	7514.9558094405	7481.70221353337	7473.47490234936	7794.35841219489
ENSG00000047932	1208.83756583712	-3.54340752268155e-05	0.00144267910336639	0.294453037950869	0.99988594921777	4.95344501542477e-05	not	1261.31300557511	1226.44602251165	1174.71687500871	1172.874360253
ENSG00000048028	769.902151219883	2.12750575745255e-06	0.00144253767768292	0.840143013233123	0.99988594921777	4.95344501542477e-05	not	746.203358543036	783.933616255504	799.446233544583	750.025396536408
ENSG00000048052	552.24639824944	-2.54400271127907e-06	0.00144258825761603	0.318575010910119	0.99988594921777	4.95344501542477e-05	not	546.862981438158	603.686105948582	565.900142846166	492.536362764854
ENSG00000048140	1246.14921947317	-1.37552142138e-05	0.0014424900128698	0.121151880662172	0.99988594921777	4.95344501542477e-05	not	1177.51948422571	1209.27959295861	1317.43948599107	1280.35831471727
ENSG00000048162	388.787589147928	-4.92964432612389e-07	0.00144260845892825	0.690390538310085	0.99988594921777	4.95344501542477e-05	not	389.860383541397	372.892997513263	374.272581247464	418.124394289588
ENSG00000048342	599.512583654612	4.73483715689625e-06	0.00144256609673278	0.629324443814066	0.99988594921777	4.95344501542477e-05	not	590.964834779945	586.519676395542	602.828370862582	617.73745258038
ENSG00000048392	1233.59465619374	-3.51606499807393e-06	0.00144250227703975	0.265512100255025	0.99988594921777	4.95344501542477e-05	not	1201.33448503028	1348.51841044438	1140.78282764227	1243.74290165801
ENSG00000048405	618.944378167208	-1.82936894815121e-05	0.00144262097283847	0.510150440141073	0.99988594921777	4.95344501542477e-05	not	609.487613183496	659.0001567306	610.812852595862	596.476890158876
ENSG00000048471	304.534540147854	1.19662872410633e-06	0.00144262981091168	0.862834577763082	0.99988594921777	4.95344501542477e-05	not	296.364454456808	308.042041424	337.344353231048	276.387311479558
ENSG00000048540	23.4549613219272	1.92680013867006e-06	0.00144269000231549	0.343725920553862	0.99988594921777	4.95344501542477e-05	not	23.815000804565	15.2590484915913	29.9418064997971	24.8039894917552
ENSG00000048544	1336.02023674858	3.22207798229121e-06	0.00144244747794378	0.810789848957435	0.99988594921777	4.95344501542477e-05	not	1299.24059944904	1356.14793469018	1356.36383444081	1332.32857841428
ENSG00000048649	2390.38449946594	-1.32176116875149e-05	0.00144236540330008	0.414170866281047	0.99988594921777	4.95344501542477e-05	not	2385.91026579068	2483.41014200649	2391.35227911713	2300.86531094948
ENSG00000048707	2164.67022283146	8.74770265676465e-06	0.00144235723930619	0.830830042913025	0.99988594921777	4.95344501542477e-05	not	2122.18118280679	2186.81238695118	2191.74023578515	2157.9470857827
ENSG00000048828	4730.62931156838	-6.42634718569592e-07	0.00144217667849218	0.976852571911886	0.99988594921777	4.95344501542477e-05	not	4671.26830596208	4794.20229795185	4637.98582681858	4819.06081554102
ENSG00000048991	3083.46325712103	1.24636901942273e-07	0.00144226159179168	0.994946473791622	0.99988594921777	4.95344501542477e-05	not	3051.84825125166	3113.79958281536	3044.08366081271	3124.12153360441
ENSG00000049130	64.8350897207265	-1.63125116330121e-06	0.00144267932507252	0.631800815922061	0.99988594921777	4.95344501542477e-05	not	72.3270394805306	63.8972655585387	62.877793649574	60.2382601942627
ENSG00000049167	409.868539578707	-1.21446492349464e-05	0.00144262785812224	0.150687739903393	0.99988594921777	4.95344501542477e-05	not	419.849643813812	452.049311563393	387.247364064043	380.32783887358
ENSG00000049192	87.20465230321	-3.08815247402213e-06	0.00144267520535179	0.431796148217867	0.99988594921777	4.95344501542477e-05	not	96.1420402850956	90.6006004188235	75.8525764661527	86.2233920427682
ENSG00000049239	1631.91946503852	2.66562621451169e-05	0.00144254397941023	0.0548076287212187	0.99988594921777	4.95344501542477e-05	not	1519.74986615798	1585.03366206405	1764.57046305471	1658.32386887735
ENSG00000049245	2011.99175186949	1.47725054503245e-05	0.00144241315718062	0.378748999127677	0.99988594921777	4.95344501542477e-05	not	1909.61024969938	2030.40713991237	2035.04478176955	2072.90483609669
ENSG00000049246	252.381021677455	-3.62756884598579e-07	0.00144263718042388	0.954115473604878	0.99988594921777	4.95344501542477e-05	not	270.785379518572	235.561561088941	257.499535898255	245.677610204052
ENSG00000049249	11.88102258788	-5.21107237713864e-07	0.00144269214155993	0.718884115980948	0.99988594921777	4.95344501542477e-05	not	9.70240773519313	16.2127390223158	10.9786623832589	10.6302812107522
ENSG00000049323	261.939520434521	2.24495101458229e-06	0.00144263370765887	0.738570038550654	0.99988594921777	4.95344501542477e-05	not	262.84704591705	251.774300111257	274.466559581474	258.670176128304
ENSG00000049449	681.468929272709	8.40184945046638e-06	0.00144257025801675	0.374091332716705	0.99988594921777	4.95344501542477e-05	not	669.466133728326	650.41694195408	744.552921628289	661.439719780139
ENSG00000049541	1004.74655117433	7.74209816039984e-06	0.00144251146817434	0.51319311738291	0.99988594921777	4.95344501542477e-05	not	1018.75281219528	949.87576860156	1005.04663817652	1045.31098572397
ENSG00000049618	3596.49106838987	1.5907179753675e-05	0.00144231947541031	0.730290077674354	0.99988594921777	4.95344501542477e-05	not	3470.81585799863	3672.66223381989	3716.77624684148	3525.70993489949
ENSG00000049656	1457.28571827682	-1.11799857225139e-05	0.00144246726444873	0.530888671975481	0.99988594921777	4.95344501542477e-05	not	1448.30486374428	1514.46056279044	1379.31921942399	1487.05822714856
ENSG00000049759	594.581947225994	9.51979380398816e-07	0.00144256715003604	0.921887326681276	0.99988594921777	4.95344501542477e-05	not	590.964834779945	593.195510110613	572.886564362785	621.280879650631
ENSG00000049768	12.0088421661382	-8.98317104756998e-07	0.00144269214778152	0.542557439767781	0.99988594921777	4.95344501542477e-05	not	12.3485189357004	15.2590484915913	10.9786623832589	9.44913885400199
ENSG00000049860	1922.84691608847	5.50526382026896e-05	0.00144289277890929	0.6795289975516	0.99988594921777	4.95344501542477e-05	not	1911.37432383305	1895.93677508022	1903.30083317044	1980.77573227017
ENSG00000049883	403.802985456	1.4957368360028e-07	0.00144260415165975	0.981995083371257	0.99988594921777	4.95344501542477e-05	not	391.624457675068	414.855380865139	388.245424280703	420.486679003089
ENSG00000050130	565.109531527313	3.00503365306799e-06	0.00144257040573821	0.753651662675178	0.99988594921777	4.95344501542477e-05	not	560.97557450753	556.001579412359	578.874925662745	564.586046526619
ENSG00000050165	1042.83240340775	1.23968268164372e-05	0.00144251528138652	0.312929253479571	0.99988594921777	4.95344501542477e-05	not	990.527626056535	1032.84684477459	1058.94188987616	1089.01325292373
ENSG00000050327	138.369773211258	1.65061018827148e-06	0.00144266142114653	0.74045121853571	0.99988594921777	4.95344501542477e-05	not	139.361856560047	130.655602709251	141.724550765706	141.73708281003
ENSG00000050344	594.139630941109	-3.51843755368208e-06	0.00144256693754545	0.441480527017068	0.99988594921777	4.95344501542477e-05	not	607.723539049824	614.176701786551	562.905962196186	591.752320731875
ENSG00000050393	1122.13105022227	4.6029320626823e-06	0.0014424928313037	0.708407563132417	0.99988594921777	4.95344501542477e-05	not	1071.67503620542	1147.28970846152	1097.86623832589	1171.69321789625
ENSG00000050405	1562.22975898887	2.09202568650952e-06	0.00144241478707076	0.883764471805765	0.99988594921777	4.95344501542477e-05	not	1540.0367186952	1573.58937569536	1593.90216600587	1541.39077555907
ENSG00000050426	2134.47572956384	7.06080244619506e-06	0.00144235816202953	0.655274358854833	0.99988594921777	4.95344501542477e-05	not	2074.55118119766	2151.52583731438	2172.77709166861	2139.0488080747
ENSG00000050438	689.095246367726	3.68214570603219e-05	0.0014428031867829	0.0531894992654364	0.99988594921777	4.95344501542477e-05	not	797.361508419508	679.981348406538	631.772117145719	647.266011499136
ENSG00000050555	67.6009221569563	-2.53323678027131e-06	0.00144267933106125	0.4662421021729	0.99988594921777	4.95344501542477e-05	not	75.8551877478736	69.6194087428854	65.8719742995537	59.0571178375124
ENSG00000050628	11.1922110097999	8.32150021987289e-07	0.00144269234032292	0.562323138419951	0.99988594921777	4.95344501542477e-05	not	10.5844448020289	8.58321477652012	14.9709032498986	10.6302812107522
ENSG00000050748	1355.51189939019	-1.63198184505878e-06	0.001442435830724	0.966287774975488	0.99988594921777	4.95344501542477e-05	not	1344.22448985767	1363.77745893597	1353.36965379083	1360.67599497629
ENSG00000050820	2329.49729532237	1.3451202997833e-05	0.00144235834469437	0.15925035680484	0.99988594921777	4.95344501542477e-05	not	2285.3580401714	2227.82107977233	2376.38137586723	2428.42868547851
ENSG00000051009	314.982831400602	-9.52276058827509e-06	0.00144263846293265	0.915543158962694	0.99988594921777	4.95344501542477e-05	not	328.999825929731	297.551445586031	320.377329547829	313.002724538816
ENSG00000051108	660.614665780779	-2.4280637593011e-06	0.00144256278308874	0.615475243830337	0.99988594921777	4.95344501542477e-05	not	665.937985460983	680.935038937263	689.659609711994	605.926029012878
ENSG00000051128	118.62648690822	-2.30244902501868e-07	0.00144266570071882	0.958925721320248	0.99988594921777	4.95344501542477e-05	not	121.721115223332	116.350244748384	114.776924915889	121.657662745276
ENSG00000051180	495.029728115935	2.51934599558612e-06	0.00144258394872919	0.780267592763676	0.99988594921777	4.95344501542477e-05	not	484.238349692821	494.965385445994	506.016529846572	494.898647478354
ENSG00000051341	907.657190339587	-1.26076814242452e-05	0.00144253818469744	0.259645191389054	0.99988594921777	4.95344501542477e-05	not	927.020957244362	951.783149663009	855.337605677538	896.487048773439
ENSG00000051382	1905.20712042046	-8.71916661870678e-06	0.00144238290388886	0.568745104977183	0.99988594921777	4.95344501542477e-05	not	1943.12765823913	1918.82534781761	1903.30083317044	1855.57464245464
ENSG00000051523	716.763323283876	-1.13689011042611e-05	0.00144257253437563	0.286184609418198	0.99988594921777	4.95344501542477e-05	not	757.6698404119	728.619565473486	656.723622562217	724.040264687903
ENSG00000051596	357.753247112467	2.83032857751657e-06	0.00144261692876635	0.700971264149613	0.99988594921777	4.95344501542477e-05	not	328.999825929731	373.846688043988	370.280340380825	357.886134095325
ENSG00000051620	1439.17162338537	1.58877770517698e-05	0.00144249267098512	0.233419900733879	0.99988594921777	4.95344501542477e-05	not	1391.8544914668	1392.38817485771	1419.24162809038	1553.20219912658
ENSG00000051825	1562.66085994829	-1.24280380291826e-05	0.00144243654473371	0.0671628869159961	0.99988594921777	4.95344501542477e-05	not	1634.41468484663	1634.62556966172	1498.08838520652	1483.51480007831
ENSG00000052126	1413.85005666315	-4.71943103859789e-06	0.00144243729539348	0.732961365743797	0.99988594921777	4.95344501542477e-05	not	1398.91078800148	1454.3780593548	1401.27654419051	1400.8348351058
ENSG00000052723	578.080266100689	-8.03268863227379e-07	0.00144256952625802	0.931905840943494	0.99988594921777	4.95344501542477e-05	not	591.846871846781	567.445865781052	558.913721329546	594.114605445375
ENSG00000052749	1295.25588710932	8.73710059759736e-06	0.00144245835705418	0.950334889544219	0.99988594921777	4.95344501542477e-05	not	1290.42022878069	1296.06543125454	1309.45500425779	1285.08288414427
ENSG00000052795	305.96702493846	8.54187665112716e-06	0.00144263653030003	0.933329648442185	0.99988594921777	4.95344501542477e-05	not	297.246491523644	317.578946731245	311.39478759789	297.647873901063
ENSG00000052802	373.526058026042	3.26503381670252e-06	0.00144261319919022	0.710056964046455	0.99988594921777	4.95344501542477e-05	not	358.10704913531	376.707759636161	400.222146880622	359.067276452076
ENSG00000052841	1386.0654475812	5.17452255190763e-05	0.00144291832431166	0.588434879521256	0.99988594921777	4.95344501542477e-05	not	1326.58374852095	1405.73984228785	1457.16791632346	1354.77028319254
ENSG00000052850	5.58864944379457	-1.50019388662811e-07	0.00144269363017636	0.880154549291446	0.99988594921777	4.95344501542477e-05	not	7.05629653468592	4.76845265362229	6.98642151661933	3.54342707025075
ENSG00000053254	694.483175499764	7.53659758128054e-06	0.00144255368112976	0.471149078797598	0.99988594921777	4.95344501542477e-05	not	678.286504396684	676.166586283641	713.613054911832	709.8665564069
ENSG00000053371	702.386430060361	4.30126514114455e-06	0.00144255075125131	0.678384310890652	0.99988594921777	4.95344501542477e-05	not	715.332061203785	668.537062037845	701.636332311913	724.040264687903
ENSG00000053372	1119.23477246571	4.51186195302919e-06	0.00144248856872441	0.45688238703515	0.99988594921777	4.95344501542477e-05	not	1108.72059301252	1079.57768078009	1096.86817810924	1191.772637961
ENSG00000053438	27.4382673082146	-7.25096620377534e-07	0.00144268861610557	0.735976763604349	0.99988594921777	4.95344501542477e-05	not	29.1072232055794	28.6107159217337	18.9631441165382	33.071985989007
ENSG00000053501	203.760198771562	-6.44934414595797e-06	0.00144265289186416	0.279349585473882	0.99988594921777	4.95344501542477e-05	not	221.391303775771	212.672988351554	189.631441165382	191.34506179354
ENSG00000053524	34.5022830113243	-5.03665717384035e-06	0.00144269107322028	0.0410085323990617	0.99988594921777	4.95344501542477e-05	not	42.3377792081155	46.7308360054984	22.9553849831778	25.9851318485055
ENSG00000053702	96.9151022034539	-8.18779319475676e-06	0.00144268310526701	0.0472628992179191	0.99988594921777	4.95344501542477e-05	not	112.018707488139	115.396554217659	85.8331786327518	74.4119684752657
ENSG00000053747	97.8347136937579	2.19051733300284e-06	0.00144267418334988	0.581194383442826	0.99988594921777	4.95344501542477e-05	not	110.254633354467	75.3415519272322	101.80214209931	103.940527394022
ENSG00000053770	609.711278072492	5.59300268244597e-06	0.00144256721756802	0.553075454844008	0.99988594921777	4.95344501542477e-05	not	584.790575312095	608.454558602204	633.768237579039	611.831740796629
ENSG00000053900	962.067961533737	-6.60978019157504e-05	0.00144326886224817	0.748676907367875	0.99988594921777	4.95344501542477e-05	not	927.020957244362	1016.63410575227	943.16690474361	961.449878394703
ENSG00000054116	616.537275562696	3.15784541227134e-06	0.00144256893051956	0.743117619125037	0.99988594921777	4.95344501542477e-05	not	626.246317453375	592.241819579888	654.727502128897	592.933463088625
ENSG00000054118	3301.6809634775	8.28004740643883e-06	0.00144227558034918	0.648795194537815	0.99988594921777	4.95344501542477e-05	not	3333.21807557226	3207.26125482635	3271.64139021117	3394.60313330022
ENSG00000054148	342.584491388483	8.544755558447e-06	0.00144264385776432	0.208595238129135	0.99988594921777	4.95344501542477e-05	not	358.10704913531	280.385016032991	337.344353231048	394.501547154583
ENSG00000054179	7.02727641760375	5.27066792678613e-07	0.00144269332363496	0.64281211970841	0.99988594921777	4.95344501542477e-05	not	4.4101853341787	7.62952424579566	8.98254194993914	7.08685414050149
ENSG00000054267	777.556540133157	-8.73485175501349e-06	0.0014425437763035	0.422120257096117	0.99988594921777	4.95344501542477e-05	not	813.238175622552	782.97992572478	754.533523794888	759.47453539041
ENSG00000054282	380.300146827999	-7.29724436969763e-06	0.00144262688915947	0.327903336930102	0.99988594921777	4.95344501542477e-05	not	384.568161140382	411.040618742241	326.365690847789	399.226116581584
ENSG00000054392	116.277461237162	1.85687779008096e-06	0.00144266726854854	0.682752559379193	0.99988594921777	4.95344501542477e-05	not	116.428892822318	108.720720502588	127.751707732468	112.208523891274
ENSG00000054523	3127.44553189305	-1.75011038251232e-06	0.00144230131832472	0.916740765446238	0.99988594921777	4.95344501542477e-05	not	3017.44880564506	3252.0847097704	3114.94593619556	3125.30267596116
ENSG00000054598	244.075771133686	3.41182647930439e-07	0.00144264698516409	0.954053289830119	0.99988594921777	4.95344501542477e-05	not	215.21704430792	270.848110725746	218.575187448519	271.662742052557
ENSG00000054611	404.276825805178	-6.15265294558756e-06	0.00144261172786401	0.597007406822352	0.99988594921777	4.95344501542477e-05	not	410.147236078619	378.61514069761	397.227966230642	431.116960213841
ENSG00000054654	2968.34347034284	7.27130250449153e-06	0.00144229160033669	0.0571722562555002	0.99988594921777	4.95344501542477e-05	not	3133.87769846738	3037.5043403574	2797.56278729771	2904.42905524886
ENSG00000054690	823.156738821357	-1.34838015082609e-06	0.00144252343885926	0.836526650692514	0.99988594921777	4.95344501542477e-05	not	829.996879892431	827.80338066883	836.374461561	798.452233163168
ENSG00000054793	96.6518948477863	7.71038357546481e-07	0.00144267224907802	0.851735630687836	0.99988594921777	4.95344501542477e-05	not	94.3779661514241	95.3690530724458	85.8331786327518	111.027381534523
ENSG00000054965	1509.8748219742	5.03730463899818e-06	0.00144243587797291	0.824839378299588	0.99988594921777	4.95344501542477e-05	not	1547.97505229672	1454.3780593548	1543.00109495621	1494.14508128906
ENSG00000054967	113.07208904736	1.17420209903223e-06	0.00144266832387681	0.752044881380972	0.99988594921777	4.95344501542477e-05	not	113.78278162181	106.813339441139	127.751707732468	103.940527394022
ENSG00000054983	793.536926877831	8.97519731961491e-06	0.00144255181234333	0.401429219347293	0.99988594921777	4.95344501542477e-05	not	740.911136142021	802.053736339269	843.360883077619	787.821951952416
ENSG00000055044	1407.83298243445	-1.06399911661614e-06	0.00144246548356247	0.933413856946651	0.99988594921777	4.95344501542477e-05	not	1355.69097172653	1465.82234572349	1346.38323227421	1463.43538001356
ENSG00000055070	1817.3736169979	3.35868258459405e-05	0.00144257421108489	0.0263330848249364	0.99988594921777	4.95344501542477e-05	not	1736.73098459957	1705.19866893533	1902.30277295378	1925.26204150291
ENSG00000055118	5.60656280976675	-1.57370005735681e-07	0.00144269361561946	0.875042460350847	0.99988594921777	4.95344501542477e-05	not	6.17425946785018	5.72214318434675	6.98642151661933	3.54342707025075
ENSG00000055130	1328.91548716535	-1.34475784235411e-05	0.00144248770573271	0.305024939276659	0.99988594921777	4.95344501542477e-05	not	1315.99930371892	1417.18412865654	1291.48992035792	1290.98859592802
ENSG00000055147	532.969701764454	3.98156726815279e-06	0.00144258616599102	0.954742275300122	0.99988594921777	4.95344501542477e-05	not	504.525202230043	559.816341535257	554.921480462907	512.615782829608
ENSG00000055163	37.6755175540559	-1.09167129900449e-06	0.00144268591629683	0.672224099605668	0.99988594921777	4.95344501542477e-05	not	41.4557421412797	38.1476212289783	30.939866716457	40.1588401295085
ENSG00000055208	2002.91585877668	-2.59518425974736e-06	0.00144235868763431	0.86735297162871	0.99988594921777	4.95344501542477e-05	not	1988.99358571459	2032.31452097382	1987.13789136987	2003.21743704842
ENSG00000055211	1016.83137420252	4.74821843641165e-05	0.00144287851587487	0.75192162658821	0.99988594921777	4.95344501542477e-05	not	1016.10670099477	1036.66160689749	1007.04275860984	1007.51443030796
ENSG00000055332	2462.30093490013	1.075792005825e-06	0.00144230642731697	0.83554128568613	0.99988594921777	4.95344501542477e-05	not	2455.5911940707	2491.03966625228	2442.25335016679	2460.31952911077
ENSG00000055483	1640.39034298228	-6.83444847558244e-06	0.00144240917639838	0.645601607171063	0.99988594921777	4.95344501542477e-05	not	1642.35301844815	1675.63426248287	1608.87306925577	1634.70102174234
ENSG00000055609	1730.48109212138	-2.54333059148531e-05	0.00144252227027718	0.100214466488139	0.99988594921777	4.95344501542477e-05	not	1786.12506034237	1818.68784209154	1716.66357265504	1600.44789339659
ENSG00000055732	434.883977375656	-8.0958092382922e-06	0.00144261066288741	0.329680594875084	0.99988594921777	4.95344501542477e-05	not	454.249089420406	453.003002094118	440.144555547018	392.139262441083
ENSG00000055813	12.9741985094436	-7.58956448629802e-08	0.0014426918594067	0.958144124027455	0.99988594921777	4.95344501542477e-05	not	16.7587042698791	9.53690530724458	14.9709032498986	10.6302812107522
ENSG00000055917	3012.84914054848	-1.79610720331181e-06	0.00144226000423904	0.918712159426876	0.99988594921777	4.95344501542477e-05	not	3005.9823237762	3032.73588770378	3029.11275756281	2983.56559315113
ENSG00000055950	591.023042243605	1.65001218104217e-05	0.00144262481891812	0.749374845438894	0.99988594921777	4.95344501542477e-05	not	592.728908913617	573.168008965399	550.929239596267	647.266011499136
ENSG00000056050	286.429820403023	3.42479196159334e-06	0.00144263090490907	0.6210389740071	0.99988594921777	4.95344501542477e-05	not	294.600380323137	263.21858647995	291.433583264692	296.466731544312
ENSG00000056097	4225.19279692396	6.99443603969366e-06	0.0014422134296102	0.742262378922187	0.99988594921777	4.95344501542477e-05	not	4097.06217545201	4300.19060303658	4227.78307777136	4275.7353314359
ENSG00000056277	425.532498801806	-5.45956812697595e-06	0.00144260380463024	0.537543982103127	0.99988594921777	4.95344501542477e-05	not	426.905940348498	447.280858909771	425.173652297119	402.769543651835
ENSG00000056291	132.946737153038	3.64727797729497e-06	0.00144266446679345	0.454895184628079	0.99988594921777	4.95344501542477e-05	not	125.249263490675	125.887150055628	137.732309899067	142.91822516678
ENSG00000056487	13.219442086613	-4.51429485255114e-07	0.00144269173263889	0.769698792427776	0.99988594921777	4.95344501542477e-05	not	15.8766672030433	12.397976899418	13.9728430332387	10.6302812107522
ENSG00000056558	312.844024787094	1.06157917450184e-05	0.00144264166554068	0.918689867224538	0.99988594921777	4.95344501542477e-05	not	316.65130699403	311.856803546898	300.416125214631	322.451863392818
ENSG00000056586	3019.99754309034	-2.90424647266997e-05	0.00144240423454729	0.101851227241326	0.99988594921777	4.95344501542477e-05	not	3137.40584673472	3103.30898697739	2931.30285633014	2907.97248231911
ENSG00000056736	55.465000938767	1.24590501024543e-06	0.00144268213660277	0.687384170200882	0.99988594921777	4.95344501542477e-05	not	52.0401869433086	53.4066697205696	47.9068903996754	68.5062566915144
ENSG00000056972	94.0240775872173	-7.91329744570128e-06	0.00144268402766796	0.0467007787407519	0.99988594921777	4.95344501542477e-05	not	106.726485087124	115.396554217659	87.8292990660716	66.1439719780139
ENSG00000057019	17137.03806716	-3.78204972425136e-05	0.00144215388088768	0.0974159250338762	0.99988594921777	4.95344501542477e-05	not	17625.7467065786	17506.8970725089	16446.0362501219	16969.4722394308
ENSG00000057252	712.911114454934	4.14475168671123e-06	0.00144254475948836	0.694155057722445	0.99988594921777	4.95344501542477e-05	not	696.809282800234	709.545754858997	710.618874261852	734.670545898655
ENSG00000057294	573.026585753418	1.07957678871513e-05	0.0014425978573527	0.489828764969162	0.99988594921777	4.95344501542477e-05	not	578.616315844245	536.92776879787	623.78763541244	552.774622959117
ENSG00000057468	12.4400385113063	2.81812352129448e-07	0.00144269185841742	0.854791365208589	0.99988594921777	4.95344501542477e-05	not	12.3485189357004	11.4442863686935	12.9747828165788	12.9925659242527
ENSG00000057608	3756.0735094072	2.59533713270851e-05	0.0014423189267509	0.175233944273321	0.99988594921777	4.95344501542477e-05	not	3658.68975323465	3658.35687585902	3829.55705132405	3877.69035721107
ENSG00000057657	44.5765657870513	3.51022051328879e-06	0.00144268650677018	0.207469006160401	0.99988594921777	4.95344501542477e-05	not	44.101853341787	30.5180969831827	52.8971914829749	50.7891213402607
ENSG00000057663	1042.51998595394	3.57895028005896e-06	0.00144249368773912	0.768430473394355	0.99988594921777	4.95344501542477e-05	not	1009.93244152692	1057.64279857342	1074.91085334272	1027.59385037272
ENSG00000057704	477.245471304831	1.2591588561323e-05	0.00144262210126225	0.138553079541717	0.99988594921777	4.95344501542477e-05	not	416.321495546469	478.752646423678	506.016529846572	507.891213402607
ENSG00000057757	490.182626754013	-3.50204631801926e-05	0.00144279950049108	0.550692547482037	0.99988594921777	4.95344501542477e-05	not	489.530572093835	467.308360054984	521.98549331313	481.906081554102
ENSG00000057935	1073.51664705473	1.09220769034786e-05	0.00144251011159555	0.365531583058304	0.99988594921777	4.95344501542477e-05	not	1011.69651566059	1078.62399024936	1121.81968352573	1081.92639878323
ENSG00000058056	681.46370856529	-1.07713793801754e-05	0.001442567110291	0.311667797553019	0.99988594921777	4.95344501542477e-05	not	697.69131986707	713.360516981895	655.725562345557	659.077435066639
ENSG00000058063	2366.49116448376	-3.08066489272476e-06	0.00144233097968186	0.849003501610244	0.99988594921777	4.95344501542477e-05	not	2346.21859778307	2406.16120901781	2313.50358221766	2400.08126891651
ENSG00000058085	1424.38016743324	1.66011238434064e-05	0.00144248254589532	0.225985220153219	0.99988594921777	4.95344501542477e-05	not	1370.68560186274	1386.66603167336	1434.21253134028	1505.95650485657
ENSG00000058091	300.87617721762	1.49540908429708e-06	0.00144262422764972	0.792498287015668	0.99988594921777	4.95344501542477e-05	not	299.892602724151	293.736683463133	300.416125214631	309.459297468565
ENSG00000058262	4438.01685034756	1.12153892465973e-05	0.00144219073212987	0.427437079292439	0.99988594921777	4.95344501542477e-05	not	4398.71885230983	4345.96774851135	4449.35244586985	4558.02835469921
ENSG00000058272	2330.76095694901	-0.000126495330302751	0.00144511955323473	0.660457675877971	0.99988594921777	4.95344501542477e-05	not	2326.81378231268	2381.36525521897	2349.43375001742	2265.43104024698
ENSG00000058453	859.176415457196	-2.34862513467567e-06	0.00144251854677901	0.83479766651637	0.99988594921777	4.95344501542477e-05	not	885.565215103082	844.016119691145	854.339545460878	852.78478157368
ENSG00000058600	543.258031683094	1.76579605989506e-06	0.00144257977637445	0.923430260612496	0.99988594921777	4.95344501542477e-05	not	561.857611574366	529.298244552074	566.898203062826	514.978067543109
ENSG00000058668	1105.64804562461	-1.23251486678217e-05	0.00144251490602925	0.31205128370657	0.99988594921777	4.95344501542477e-05	not	1166.05300235685	1110.09577776327	1034.98844467632	1111.45495770198
ENSG00000058673	10.6103134012689	-1.05335874383416e-06	0.00144269263004765	0.442493999046442	0.99988594921777	4.95344501542477e-05	not	14.1125930693718	11.4442863686935	10.9786623832589	5.90571178375124
ENSG00000058729	493.930228546433	2.09479778827032e-06	0.00144258688862848	0.814042228254959	0.99988594921777	4.95344501542477e-05	not	469.243719556613	509.270743406861	494.039807246653	503.166643975606
ENSG00000058799	355.532995778642	6.93410296344316e-06	0.00144263257257554	0.891264362121276	0.99988594921777	4.95344501542477e-05	not	347.522604333281	357.633949021672	315.38702846453	401.588401295085
ENSG00000058804	1621.84514892072	2.20460714064638e-05	0.00144250201943337	0.401947210986525	0.99988594921777	4.95344501542477e-05	not	1615.89190644307	1696.61545415881	1551.98363690615	1622.88959817484
ENSG00000059122	1639.61557275123	2.30199026457655e-05	0.00144249776662554	0.469643124229017	0.99988594921777	4.95344501542477e-05	not	1584.13857203699	1635.57926019245	1643.80517683886	1694.93928193661
ENSG00000059145	159.869501411327	-5.18229775578536e-07	0.00144265975763765	0.829046948945129	0.99988594921777	4.95344501542477e-05	not	183.463709901834	141.14619854722	163.681875532224	151.186221664032
ENSG00000059377	29.5777018341249	-1.93886222145796e-06	0.00144268838331282	0.397088677806529	0.99988594921777	4.95344501542477e-05	not	34.3994456065938	32.4254780446316	21.9573247665179	29.5285589187562
ENSG00000059378	435.457200014489	4.20101352424683e-06	0.00144260213861819	0.61447615897335	0.99988594921777	4.95344501542477e-05	not	448.074829952556	403.411094496446	439.146495330358	451.196380278595
ENSG00000059573	1352.5194272928	2.47479874951995e-05	0.00144256747774815	0.23780112895919	0.99988594921777	4.95344501542477e-05	not	1302.76874771639	1312.27817027685	1330.41426880765	1464.61652237031
ENSG00000059588	662.721186666902	1.15259199752998e-06	0.0014425638681421	0.906582389783823	0.99988594921777	4.95344501542477e-05	not	617.425946785018	702.869921143925	672.692586028776	657.896292709889
ENSG00000059691	228.753453998111	3.13420778868657e-06	0.00144264420227275	0.61167160219027	0.99988594921777	4.95344501542477e-05	not	235.503896845142	207.904535697932	223.565488531819	248.039894917552
ENSG00000059728	553.483186450914	-4.29546403526852e-06	0.00144257998341455	0.620755911290835	0.99988594921777	4.95344501542477e-05	not	538.042610769801	590.334438518439	533.962215913049	551.593480602366
ENSG00000059758	1057.06548899335	5.57781807543495e-06	0.00144249829916638	0.644730501789621	0.99988594921777	4.95344501542477e-05	not	1002.87614499224	1082.43875237226	1066.92637160944	1076.02068699948
ENSG00000059769	212.857170562662	-1.39316635917075e-05	0.00144267848943877	0.020624576259407	0.99988594921777	4.95344501542477e-05	not	239.914082179321	244.144775865461	173.662477698823	193.707346507041
ENSG00000059804	1118.19675854923	-3.35815817357899e-06	0.00144248021061691	0.787557065346842	0.99988594921777	4.95344501542477e-05	not	1145.76614981963	1107.2347061711	1085.88951572598	1133.89666248024
ENSG00000059915	27.7457502532216	-2.07544943605762e-06	0.00144268913409675	0.343536013270177	0.99988594921777	4.95344501542477e-05	not	29.9892602724151	34.3328591060805	28.9437462831372	17.7171353512537
ENSG00000060069	567.077716424467	-1.04251670195579e-05	0.00144259511446507	0.739267266530047	0.99988594921777	4.95344501542477e-05	not	567.14983397538	582.704914272644	592.847768695983	525.608348753861
ENSG00000060138	8252.51912960085	4.56888205216771e-05	0.0014425479771745	0.0172596434904898	0.99988594921777	4.95344501542477e-05	not	7521.13006890835	8246.56201917439	8634.21893432483	8608.16549599581
ENSG00000060140	15.5382535019022	1.14799426270793e-06	0.00144269133242446	0.497931555740507	0.99988594921777	4.95344501542477e-05	not	12.3485189357004	14.3053579608669	18.9631441165382	16.5359929945035
ENSG00000060237	10157.5698727688	-5.10591479937226e-06	0.00144199839997922	0.820021969915913	0.99988594921777	4.95344501542477e-05	not	10204.2868262227	10183.5074870758	9960.64096226585	10281.8442155109
ENSG00000060339	2691.12496223711	-8.57455474534355e-06	0.00144229781523014	0.787139142609007	0.99988594921777	4.95344501542477e-05	not	2699.9154615842	2713.24955991108	2693.76452476508	2657.57030268806
ENSG00000060491	845.707193592322	9.54134244488892e-07	0.00144251790376456	0.933535985201756	0.99988594921777	4.95344501542477e-05	not	832.642991092938	854.506715529114	852.343425027558	843.335642719678
ENSG00000060642	191.939209434073	4.12783090291288e-06	0.00144265214268775	0.473858951960128	0.99988594921777	4.95344501542477e-05	not	178.171487500819	188.830725083443	210.59070571524	190.16391943679
ENSG00000060656	8.79702287735791	-8.53012193377925e-07	0.0014426929833523	0.495764131929259	0.99988594921777	4.95344501542477e-05	not	12.3485189357004	8.58321477652012	5.98836129995943	8.26799649725174
ENSG00000060688	838.719345980952	-2.71555767243006e-06	0.00144252625233711	0.833144570231895	0.99988594921777	4.95344501542477e-05	not	829.114842825595	859.275168182737	805.434594844543	861.052778070931
ENSG00000060718	23.6559568279897	2.01872359026949e-06	0.00144268992745015	0.326573191725089	0.99988594921777	4.95344501542477e-05	not	22.9329637377292	16.2127390223158	25.9495656331575	29.5285589187562
ENSG00000060749	2367.06180962171	-1.13759944167333e-05	0.00144235589811807	0.480573337545667	0.99988594921777	4.95344501542477e-05	not	2380.61804338966	2427.14240069375	2274.57923376792	2385.9075606355
ENSG00000060762	173.393262172856	1.35756996047493e-06	0.0014426536004688	0.805876689991862	0.99988594921777	4.95344501542477e-05	not	179.935561634491	161.173699692433	177.654718565463	174.809068799037
ENSG00000060971	191.370028408708	2.49373742242814e-06	0.00144265381708664	0.652801745802767	0.99988594921777	4.95344501542477e-05	not	201.104451238549	169.756914468954	179.650838998783	214.967908928545
ENSG00000060982	3171.77622636805	3.2147062535866e-06	0.00144225862429612	0.856899329653966	0.99988594921777	4.95344501542477e-05	not	3126.8214019327	3192.95589686549	3136.90326096208	3230.42434571193
ENSG00000061273	3992.71973083084	2.47385634774929e-05	0.0014422950524308	0.452386376510625	0.99988594921777	4.95344501542477e-05	not	3973.57698609501	3897.73319907086	4028.17103443937	4071.39770371811
ENSG00000061455	131.924020556676	2.77891785205212e-06	0.00144266396423198	0.56672020104111	0.99988594921777	4.95344501542477e-05	not	129.659448824854	123.026078463455	142.722610982366	132.287943956028
ENSG00000061656	272.102707365859	-3.60243638936597e-06	0.00144263277213659	0.596655062340185	0.99988594921777	4.95344501542477e-05	not	284.015935521108	275.616563379368	272.470439148154	256.307891414804
ENSG00000061676	5463.05468934146	1.20405603268699e-05	0.00144221798117543	0.437450414548274	0.99988594921777	4.95344501542477e-05	not	5204.01869433086	5562.87686571576	5613.0906584953	5472.2325388239
ENSG00000061794	1942.56695017576	6.18879477545373e-06	0.00144237277806589	0.689160479046873	0.99988594921777	4.95344501542477e-05	not	1909.61024969938	1939.80653949355	1986.13983115321	1934.71118035691
ENSG00000061918	26.4705610430034	-1.69584990940859e-09	0.00144268834461415	0.997487523131996	0.99988594921777	4.95344501542477e-05	not	29.1072232055794	23.8422632681114	26.9476258498174	25.9851318485055
ENSG00000061936	1133.51531415538	3.13491207053353e-05	0.00144264076240105	0.434135237332383	0.99988594921777	4.95344501542477e-05	not	1126.36133434924	1090.06827661806	1157.74985132549	1159.88179432874
ENSG00000061938	1900.23276055548	-1.56772449187649e-05	0.00144243552202299	0.886439196975666	0.99988594921777	4.95344501542477e-05	not	1972.23488144471	1840.6227242982	1879.3473879706	1908.7260485084
ENSG00000061987	1807.00841317625	4.94946654756203e-07	0.0014423789843455	0.732850223140179	0.99988594921777	4.95344501542477e-05	not	1796.7095051444	1847.29855801327	1800.50063085447	1783.52495869288
ENSG00000062194	1616.20262656939	-7.10397952587889e-06	0.00144241484318311	0.626581598422701	0.99988594921777	4.95344501542477e-05	not	1617.65598057675	1654.65307080693	1616.85755098905	1575.64390390483
ENSG00000062282	265.259395146443	1.37324165659255e-06	0.00144263361561726	0.838038012531657	0.99988594921777	4.95344501542477e-05	not	251.380564048186	273.709182317919	278.458800448113	257.489033771554
ENSG00000062370	189.513084958061	4.21839880141421e-06	0.00144265235696378	0.463684007755945	0.99988594921777	4.95344501542477e-05	not	173.761302166641	187.877034552718	195.619802465341	200.794200647542
ENSG00000062485	4499.80253198786	-6.9526823801528e-05	0.00144299268970773	0.912412045179911	0.99988594921777	4.95344501542477e-05	not	4500.15311499594	4517.63204404176	4494.26515561955	4487.1598132942
ENSG00000062524	5.37081125940695	6.36643433101633e-07	0.00144269376943456	0.520106616490596	0.99988594921777	4.95344501542477e-05	not	4.4101853341787	3.81476212289783	4.99030108329952	8.26799649725174
ENSG00000062582	8.05307218848552	-3.23053662724424e-07	0.00144269322453648	0.77719736855358	0.99988594921777	4.95344501542477e-05	not	5.29222240101444	12.397976899418	10.9786623832589	3.54342707025075
ENSG00000062598	581.462073428461	1.88886730013388e-06	0.00144256919894139	0.844055194552399	0.99988594921777	4.95344501542477e-05	not	591.846871846781	562.67741312743	600.832250429262	570.49175831037
ENSG00000062650	2288.22171263404	1.09747381880324e-05	0.00144235408887838	0.416620803237112	0.99988594921777	4.95344501542477e-05	not	2207.73877828986	2285.99620214653	2320.49000373428	2338.66186636549
ENSG00000062716	3774.3199769485	-1.24235701108503e-05	0.00144223099260034	0.543661065382843	0.99988594921777	4.95344501542477e-05	not	3845.68161140382	3790.91985962972	3750.71029420792	3709.96814255253
ENSG00000062725	994.784773349891	-1.20355984310111e-05	0.00144251691468893	0.576737961297893	0.99988594921777	4.95344501542477e-05	not	972.004847652985	984.208627707641	1000.05633709322	1022.86928094572
ENSG00000062822	758.970611821941	3.63265916373843e-06	0.00144257038103919	0.704951595570601	0.99988594921777	4.95344501542477e-05	not	773.546507614943	720.99004122769	695.647971011953	845.697927433178
ENSG00000063015	10.717339984622	9.09513294289699e-07	0.00144269304803959	0.467696120186096	0.99988594921777	4.95344501542477e-05	not	14.9946301362076	1.90738106144892	12.9747828165788	12.9925659242527
ENSG00000063046	15532.9757197575	3.42940299797367e-05	0.00144216559932233	0.136239514161302	0.99988594921777	4.95344501542477e-05	not	14838.5095753776	15503.1932674568	15956.9867439586	15833.2132922371
ENSG00000063127	63.0414364085018	-1.99806742695673e-06	0.00144268010839945	0.550335203408109	0.99988594921777	4.95344501542477e-05	not	61.7425946785018	72.4804803350588	58.8855527829344	59.0571178375124
ENSG00000063169	301.764104158175	-5.81179833367777e-06	0.0014426292898522	0.418019273060501	0.99988594921777	4.95344501542477e-05	not	310.47704752618	317.578946731245	288.439402614712	290.561019760561
ENSG00000063176	185.996945158153	5.32970713337502e-06	0.00144265920712653	0.612800802212049	0.99988594921777	4.95344501542477e-05	not	203.750562439056	155.451556508087	194.621742248681	190.16391943679
ENSG00000063177	5280.22634466012	4.85753101288834e-05	0.00144260722579653	0.0329477793453638	0.99988594921777	4.95344501542477e-05	not	5161.68091512275	4966.82028401298	5327.64543653057	5664.75874297419
ENSG00000063180	292.643617362163	-7.13253809441025e-06	0.00144263579743656	0.308117034282957	0.99988594921777	4.95344501542477e-05	not	294.600380323137	321.393708854142	273.468499364814	281.111880906559
ENSG00000063241	394.632240677711	-5.23418220167659e-06	0.00144262741914484	0.778895008248493	0.99988594921777	4.95344501542477e-05	not	425.141866214826	373.846688043988	341.336594097687	438.203814354342
ENSG00000063244	3015.12027463964	1.28508276734975e-07	0.00144225772989769	0.979541574945754	0.99988594921777	4.95344501542477e-05	not	3012.15658324405	3014.61576762001	2998.17289084635	3035.53585684814
ENSG00000063245	1749.31723451069	5.58951135039679e-06	0.00144239244956877	0.733810746959728	0.99988594921777	4.95344501542477e-05	not	1771.13043020616	1755.74426706373	1711.67327157174	1758.72096920112
ENSG00000063322	2319.11655319162	2.37845206210324e-05	0.00144241925495885	0.1374252904721	0.99988594921777	4.95344501542477e-05	not	2235.08192736176	2251.66334304044	2381.37167695053	2408.34926541376
ENSG00000063438	5.36386870009009	-5.47447178803232e-07	0.00144269374185724	0.578552518791107	0.99988594921777	4.95344501542477e-05	not	5.29222240101444	7.62952424579566	4.99030108329952	3.54342707025075
ENSG00000063587	381.790007758747	-1.93549160335141e-06	0.00144260813768766	0.76295071600378	0.99988594921777	4.95344501542477e-05	not	375.747790472025	398.642641842823	384.253183414063	368.516415306078
ENSG00000063601	1218.41234461742	-3.99761740519259e-06	0.00144248494581459	0.746358735462934	0.99988594921777	4.95344501542477e-05	not	1286.01004344651	1173.99304332181	1239.5907890916	1174.05550260975
ENSG00000063660	380.445774402041	-4.89204622429815e-06	0.00144261153805033	0.535294276969194	0.99988594921777	4.95344501542477e-05	not	388.096309407725	393.874189189201	358.303617780906	381.50898123033
ENSG00000063761	169.396031492645	4.51198911849169e-06	0.00144265846893497	0.402316403157731	0.99988594921777	4.95344501542477e-05	not	148.182227228404	171.664295530402	174.660537915483	183.077065296289
ENSG00000063854	267.738510550695	-1.25142495546765e-07	0.00144263364128333	0.983948679123023	0.99988594921777	4.95344501542477e-05	not	262.84704591705	272.755491787195	249.515054164976	285.83645033356
ENSG00000063978	1684.27647933212	-8.57217404726231e-07	0.00144243542107677	0.847272624012224	0.99988594921777	4.95344501542477e-05	not	1629.12246244561	1755.74426706373	1608.87306925577	1743.36611856337
ENSG00000064012	322.487624680041	2.68877234728046e-05	0.00144274675580018	0.968723774389237	0.99988594921777	4.95344501542477e-05	not	323.707603528716	319.486327792693	305.406426297931	341.350141100822
ENSG00000064042	48.4079710426872	1.10805473630429e-07	0.00144268288417507	0.971872768450663	0.99988594921777	4.95344501542477e-05	not	44.9838904086227	51.4992886591207	49.9030108329952	47.24569427001
ENSG00000064102	1157.65179224623	-8.82660414791456e-06	0.00144249075216884	0.491977056707895	0.99988594921777	4.95344501542477e-05	not	1143.12003861912	1217.86280773513	1116.82938244243	1152.79494018824
ENSG00000064115	1242.66973719798	1.33881519703851e-06	0.00144246145697725	0.918579563770453	0.99988594921777	4.95344501542477e-05	not	1259.54893144144	1217.86280773513	1217.63346432508	1275.63374529027
ENSG00000064199	157.662844432464	-3.88713290631222e-06	0.00144266282894695	0.437552379950639	0.99988594921777	4.95344501542477e-05	not	166.705005631955	166.89584287678	170.668297048844	126.382232172277
ENSG00000064225	240.975935473798	1.74310707386181e-07	0.00144263791282172	0.886739072974875	0.99988594921777	4.95344501542477e-05	not	229.329637377292	248.913228519084	243.526692865017	242.134183133801
ENSG00000064270	55.0243833327347	1.25785595995331e-06	0.00144268209637882	0.685338114361816	0.99988594921777	4.95344501542477e-05	not	44.9838904086227	60.0825034356409	61.8797334329141	53.1514060537612
ENSG00000064309	153.692694312196	2.77041645866986e-06	0.00144265917625932	0.881079457916108	0.99988594921777	4.95344501542477e-05	not	149.946301362076	154.497865977362	162.683815315564	147.642794593781
ENSG00000064313	1577.27212000702	6.14405801423735e-06	0.0014424136662347	0.670448649295857	0.99988594921777	4.95344501542477e-05	not	1570.02597896762	1550.70080295797	1587.91380470591	1600.44789339659
ENSG00000064393	6274.61288707958	-1.33909799715456e-05	0.00144216373285614	0.538318025087253	0.99988594921777	4.95344501542477e-05	not	6493.55688604471	6192.31261599391	6130.08585072513	6282.49619555457
ENSG00000064419	2278.54731767058	1.17628585498005e-05	0.0014423500148748	0.471221628760782	0.99988594921777	4.95344501542477e-05	not	2242.13822389645	2242.1264377332	2299.53073918442	2330.39386986824
ENSG00000064490	513.600589752494	1.13711412417044e-05	0.00144260797176663	0.206163143265927	0.99988594921777	4.95344501542477e-05	not	493.058720361178	480.660027485127	509.010710496551	571.67290066712
ENSG00000064545	597.566036854848	2.38285395518807e-06	0.00144256613119032	0.806445485081493	0.99988594921777	4.95344501542477e-05	not	583.026501178424	601.778724887133	620.793454762461	584.665466591373
ENSG00000064547	138.12374769638	4.1267077643799e-06	0.00144266423488908	0.403909699790538	0.99988594921777	4.95344501542477e-05	not	131.423522958525	127.794531117077	139.728430332387	153.548506377532
ENSG00000064601	1312.41333468184	2.38932138998791e-06	0.00144246908831725	0.852548809728076	0.99988594921777	4.95344501542477e-05	not	1364.51134239489	1245.51983312614	1295.48216122456	1344.14000198178
ENSG00000064607	3731.44964548873	-2.50395311798033e-05	0.00144233989042712	0.268721564284633	0.99988594921777	4.95344501542477e-05	not	3896.8397612803	3727.97628460191	3661.88293492519	3639.09960114752
ENSG00000064651	882.9570041839	-2.24806691232319e-06	0.0014425219660255	0.995307264036746	0.99988594921777	4.95344501542477e-05	not	876.744844434725	887.88588410447	842.362822860959	924.834465335445
ENSG00000064652	748.696316760939	3.98226682684992e-05	0.00144281995888365	0.841724270056897	0.99988594921777	4.95344501542477e-05	not	703.86557933492	783.933616255504	773.496667911426	733.489403541904
ENSG00000064666	2296.88447024098	-1.14149641080319e-05	0.00144242633692563	0.430544600450165	0.99988594921777	4.95344501542477e-05	not	2483.81638020944	2199.2103638506	2255.61608965138	2248.89504725247
ENSG00000064687	375.778703087564	-3.63079596355574e-07	0.00144260793891812	0.927568623935042	0.99988594921777	4.95344501542477e-05	not	381.040012873039	373.846688043988	383.255123197403	364.972988235827
ENSG00000064703	368.372693024662	-3.1675730838646e-06	0.00144261193964559	0.819824423115563	0.99988594921777	4.95344501542477e-05	not	363.399271536325	381.476212289783	374.272581247464	354.342707025075
ENSG00000064726	1331.93482838809	8.8770999795599e-06	0.00144251238506808	0.456142564011355	0.99988594921777	4.95344501542477e-05	not	1229.55967116902	1373.31436424322	1281.50931819132	1443.3559599488
ENSG00000064763	514.857554916006	5.62020628293363e-06	0.0014425909838089	0.576496196763162	0.99988594921777	4.95344501542477e-05	not	480.710201425478	526.437172959901	547.935058946288	504.347786332356
ENSG00000064932	1686.28089581735	-6.91207240783776e-06	0.00144242512785085	0.948133352029746	0.99988594921777	4.95344501542477e-05	not	1652.05542618334	1725.22617008054	1626.83815315564	1741.00383384987
ENSG00000064933	459.327138986914	7.83763484762915e-06	0.00144260837230183	0.665114823234859	0.99988594921777	4.95344501542477e-05	not	437.490385150527	498.780147568891	458.109639446896	442.928383781343
ENSG00000064961	1695.11933439214	1.18139040212197e-05	0.00144242750483139	0.476939759726886	0.99988594921777	4.95344501542477e-05	not	1680.28061232208	1648.93092762259	1680.73340485528	1770.53239276862
ENSG00000064989	11.5881558503323	1.15390881150736e-06	0.00144269249404951	0.417727289986156	0.99988594921777	4.95344501542477e-05	not	6.17425946785018	12.397976899418	15.9689634665585	11.8114235675025
ENSG00000064995	531.958003151207	1.87760220394025e-06	0.00144257955210855	0.838307498265032	0.99988594921777	4.95344501542477e-05	not	539.806684903473	515.946577121932	555.919540679567	516.159209899859
ENSG00000064999	597.060429031686	4.89363181913481e-06	0.00144256775459563	0.616027510407994	0.99988594921777	4.95344501542477e-05	not	583.908538245259	588.42705745699	621.791514979121	594.114605445375
ENSG00000065000	5692.9866367024	-3.98974920076022e-05	0.00144241044505448	0.178966355020168	0.99988594921777	4.95344501542477e-05	not	5443.93277651018	5667.78282409545	5904.52424175999	5755.70670444396
ENSG00000065029	930.355089305851	2.56973439573495e-05	0.00144261764061573	0.664101641497886	0.99988594921777	4.95344501542477e-05	not	930.549105511705	905.052313657511	936.18048322699	949.6384548272
ENSG00000065054	190.702211207331	5.50696104038553e-07	0.00144264907608737	0.924975516338661	0.99988594921777	4.95344501542477e-05	not	195.812228837534	183.108581899096	186.637260515402	197.250773577292
ENSG00000065057	146.626947598559	7.73885840852426e-06	0.0014426693465702	0.129886053298595	0.99988594921777	4.95344501542477e-05	not	132.305560025361	129.701912178526	162.683815315564	161.816502874784
ENSG00000065060	2420.35117056487	-4.09892807943698e-06	0.001442358020977	0.792842505809675	0.99988594921777	4.95344501542477e-05	not	2394.73063645903	2473.87323669924	2313.50358221766	2499.29722688353
ENSG00000065135	1740.555570682	4.21299856660922e-06	0.00144240734588246	0.766053288350449	0.99988594921777	4.95344501542477e-05	not	1671.46024165373	1784.35498298546	1753.59180067145	1752.81525741737
ENSG00000065150	5932.56549664228	-1.7291734593276e-05	0.00144224536516393	0.623422269356446	0.99988594921777	4.95344501542477e-05	not	5764.11223177156	6213.29380766984	5940.45440955975	5812.40153756797
ENSG00000065154	1073.2534550909	-7.253627371196e-06	0.00144249042402342	0.557726541259887	0.99988594921777	4.95344501542477e-05	not	1097.25411114366	1085.29982396443	1037.9826253263	1072.47725992923
ENSG00000065183	657.192711667753	-2.30989761932605e-06	0.00144255777422502	0.816345439912778	0.99988594921777	4.95344501542477e-05	not	636.830762255404	688.564563183059	640.754659095659	662.62086213689
ENSG00000065243	2018.16527720196	-8.55882719387145e-06	0.00144236884840275	0.565680856281477	0.99988594921777	4.95344501542477e-05	not	2044.56192092524	2044.71249787324	1967.17668703667	2016.21000297267
ENSG00000065268	697.433112187416	1.28829690476852e-05	0.00144257983927752	0.206534844512896	0.99988594921777	4.95344501542477e-05	not	647.415207057433	684.749801060161	701.636332311913	755.931108320159
ENSG00000065308	3045.29471794753	2.32828751857928e-05	0.00144235137567575	0.177001460665021	0.99988594921777	4.95344501542477e-05	not	2991.86973070683	2931.64469144698	3135.90520074542	3121.75924889091
ENSG00000065320	18.8079699155791	-1.90697091930708e-06	0.00144269125418798	0.286511312712521	0.99988594921777	4.95344501542477e-05	not	22.9329637377292	22.888572737387	19.9612043331981	9.44913885400199
ENSG00000065328	501.439502810466	-8.66173427658861e-06	0.00144262047996312	0.275422106149604	0.99988594921777	4.95344501542477e-05	not	590.08279771311	461.586216870638	465.096060963515	488.992935694603
ENSG00000065357	314.287530875685	-1.10712454275646e-06	0.00144262205044319	0.877913773193593	0.99988594921777	4.95344501542477e-05	not	324.589640595552	308.995731954724	322.373449981149	301.191300971313
ENSG00000065361	148.658094308906	-1.12529497123547e-06	0.00144265985054917	0.82260715078696	0.99988594921777	4.95344501542477e-05	not	140.243893626883	162.127390223158	151.705152932305	140.55594045328
ENSG00000065413	192.601571857003	-6.50618959044132e-08	0.0014426483806457	0.975063319811009	0.99988594921777	4.95344501542477e-05	not	188.755932302848	197.413939859963	197.615922898661	186.620492366539
ENSG00000065427	3908.2759658871	2.54093058113245e-05	0.00144232983029475	0.186614342464327	0.99988594921777	4.95344501542477e-05	not	3772.47253485646	3842.41914828884	3924.37277190674	4093.83940849636
ENSG00000065457	494.620524232961	-1.21786624138642e-06	0.0014425828882356	0.930069986608543	0.99988594921777	4.95344501542477e-05	not	493.940757428014	498.780147568891	492.043686813333	493.717505121604
ENSG00000065485	163.956315782429	2.02891592815263e-06	0.001442656207912	0.44538811989955	0.99988594921777	4.95344501542477e-05	not	148.182227228404	163.081080753882	175.658598132143	168.903357015286
ENSG00000065491	349.706086292139	-9.86112013757788e-06	0.00144262998307083	0.19924899753713	0.99988594921777	4.95344501542477e-05	not	367.809456870503	373.846688043988	332.354052147748	324.814148106318
ENSG00000065518	912.573525150311	2.7063779422199e-05	0.00144263566571213	0.0894367865256429	0.99988594921777	4.95344501542477e-05	not	885.565215103082	843.062429160421	966.122289726787	955.544166610951
ENSG00000065526	3538.3570674994	2.62896131899624e-06	0.00144223295563916	0.886199747389587	0.99988594921777	4.95344501542477e-05	not	3471.69789506547	3585.87639552396	3576.04975629244	3519.80422311574
ENSG00000065534	155.487067797208	-6.20471606418883e-06	0.00144266493643591	0.228184765485931	0.99988594921777	4.95344501542477e-05	not	180.817598701327	156.405247038811	147.712912065666	137.012513383029
ENSG00000065548	1138.55864661744	1.39601440093774e-05	0.00144253450050174	0.238285377105604	0.99988594921777	4.95344501542477e-05	not	1030.21929406414	1165.40982854529	1159.74597175881	1198.8594921015
ENSG00000065559	521.23091401685	2.37171263097386e-05	0.00144267467157539	0.291636493713589	0.99988594921777	4.95344501542477e-05	not	493.058720361178	506.409671814687	540.948637429668	544.506626461865
ENSG00000065600	131.252106178227	6.64204201876263e-08	0.00144266354483715	0.919519038064732	0.99988594921777	4.95344501542477e-05	not	122.603152290168	142.099889077944	132.742008815767	127.563374529027
ENSG00000065609	201.205465693572	1.33743520594038e-05	0.00144267707825066	0.113088310573269	0.99988594921777	4.95344501542477e-05	not	180.817598701327	183.108581899096	223.565488531819	217.330193642046
ENSG00000065613	4246.88629638442	0.000106876342525602	0.00144415980658062	0.593744533462263	0.99988594921777	4.95344501542477e-05	not	4209.08088294015	4201.00678784124	4307.62789510415	4269.82961965215
ENSG00000065615	548.577912323961	-3.24637138250209e-09	0.00144258139160184	0.921342076741903	0.99988594921777	4.95344501542477e-05	not	516.873721165743	584.612295334093	532.964155696389	559.861477099618
ENSG00000065618	182.869223591161	7.18044097583122e-07	0.00144265103854447	0.898305645114711	0.99988594921777	4.95344501542477e-05	not	179.935561634491	183.108581899096	193.623682032021	174.809068799037
ENSG00000065621	59.9161029388512	1.43494856719025e-06	0.001442681768046	0.648676064033792	0.99988594921777	4.95344501542477e-05	not	62.6246317453375	50.5455981283963	50.9010710496551	75.5931108320159
ENSG00000065665	186.244103046797	2.05149297532263e-06	0.00144265301374498	0.447186009710406	0.99988594921777	4.95344501542477e-05	not	208.160747773235	182.154891368371	165.677995965544	188.98277708004
ENSG00000065675	34.605847573623	2.53508170000157e-06	0.00144268809674409	0.294646608073626	0.99988594921777	4.95344501542477e-05	not	34.3994456065938	23.8422632681114	32.9359871497768	47.24569427001
ENSG00000065717	129.603810128511	3.98758484876644e-06	0.00144266667043859	0.938866714897917	0.99988594921777	4.95344501542477e-05	not	122.603152290168	135.424055362873	138.730370115727	121.657662745276
ENSG00000065802	1024.65083621594	-6.85719970645e-05	0.00144330558369262	0.859752874320429	0.99988594921777	4.95344501542477e-05	not	1010.81447859376	1049.0595837969	1004.04857795986	1034.68070451322
ENSG00000065809	39.9632254906649	5.92042801542902e-07	0.00144268533567526	0.825232614649075	0.99988594921777	4.95344501542477e-05	not	44.9838904086227	32.4254780446316	39.9224086663962	42.521124843009
ENSG00000065833	355.009882324152	3.89073186857169e-06	0.00144261788318263	0.589185371496552	0.99988594921777	4.95344501542477e-05	not	353.696863801131	338.560138407183	385.251243630723	342.531283457572
ENSG00000065882	3084.28275409435	2.69638520551696e-05	0.00144246840718346	0.717137892682057	0.99988594921777	4.95344501542477e-05	not	2897.4917645554	3221.56661278722	3119.93623727886	3098.1364017559
ENSG00000065883	1344.15687266301	1.98674192026232e-06	0.00144245284584728	0.881324247256074	0.99988594921777	4.95344501542477e-05	not	1359.21911999387	1318.95400399193	1393.29206245723	1305.16230420903
ENSG00000065911	5253.45500179359	2.13075294836266e-05	0.00144226650412289	0.729775755782477	0.99988594921777	4.95344501542477e-05	not	5143.1581367192	5293.93613605147	5134.02175449855	5442.70397990515
ENSG00000065923	2775.69197475386	-2.1449030340516e-05	0.00144236407358358	0.210275179577797	0.99988594921777	4.95344501542477e-05	not	2886.02528268654	2810.52599404498	2690.7703441151	2715.44627816882
ENSG00000065970	1075.91917125023	1.02564843961626e-05	0.00144249817865843	0.410843624852729	0.99988594921777	4.95344501542477e-05	not	1058.44448020289	1042.38375008183	1113.83520179245	1089.01325292373
ENSG00000065978	12760.9089695402	3.87668804784789e-05	0.00144225935525271	0.0620665358178925	0.99988594921777	4.95344501542477e-05	not	12165.0552257985	12590.6223866243	12926.8759261791	13361.0823395588
ENSG00000065989	309.135428942725	-2.43612703197835e-06	0.00144262266984066	0.736476500157705	0.99988594921777	4.95344501542477e-05	not	315.769269927195	312.810494077622	304.408366081271	303.553585684814
ENSG00000066027	767.09764177722	1.02348872755823e-05	0.00144255563747664	0.337851325486964	0.99988594921777	4.95344501542477e-05	not	714.450024136949	770.581948825362	801.442353977903	781.916240168665
ENSG00000066044	1916.48844735656	3.85210394783996e-06	0.00144237720071816	0.800386183231601	0.99988594921777	4.95344501542477e-05	not	1925.48691690242	1883.5387981808	1890.32605035386	1966.60202398916
ENSG00000066056	22.2069342748337	1.7321595976365e-06	0.00144268999578164	0.38908250020343	0.99988594921777	4.95344501542477e-05	not	19.4048154703863	18.1201200837647	22.9553849831778	28.347416562006
ENSG00000066084	3026.20621775195	1.76211582099481e-05	0.00144231243210074	0.578400827158168	0.99988594921777	4.95344501542477e-05	not	2991.86973070683	2992.68088541335	3080.01382861247	3040.26042627514
ENSG00000066117	2851.73589606047	-2.42301371613417e-06	0.0014422718356756	0.889122581100689	0.99988594921777	4.95344501542477e-05	not	2854.27194828045	2865.840044827	2854.45221964733	2832.3793714871
ENSG00000066135	612.588675129378	2.57548389194642e-06	0.00144256135431334	0.794733537795692	0.99988594921777	4.95344501542477e-05	not	616.543909718182	597.010272233511	623.78763541244	613.012883153379
ENSG00000066136	1023.80056119325	6.02804413629226e-06	0.00144249449555008	0.622309126537658	0.99988594921777	4.95344501542477e-05	not	1007.28633032641	1010.91196256793	1052.9535285762	1024.05042330247
ENSG00000066230	25.1380134159402	2.61608856618189e-07	0.00144268879888313	0.903960430706265	0.99988594921777	4.95344501542477e-05	not	26.4611120050722	22.888572737387	29.9418064997971	21.2605624215045
ENSG00000066248	396.402664400176	1.13427270347309e-05	0.00144262982352841	0.159801004655378	0.99988594921777	4.95344501542477e-05	not	366.927419803668	374.800378574712	396.229906013982	447.652953208344
ENSG00000066279	3758.63086454777	-3.13943551526666e-05	0.00144253766110525	0.0413108051476014	0.99988594921777	4.95344501542477e-05	not	3976.22309729551	3896.77950854013	3327.53276234412	3833.98809001131
ENSG00000066379	124.893917195234	2.74414190171806e-06	0.00144266634928217	0.556246013722638	0.99988594921777	4.95344501542477e-05	not	121.721115223332	116.350244748384	119.767225999189	141.73708281003
ENSG00000066405	12.5776802778142	-1.48165489600898e-06	0.00144269229701398	0.324415324577199	0.99988594921777	4.95344501542477e-05	not	16.7587042698791	14.3053579608669	10.9786623832589	8.26799649725174
ENSG00000066422	1100.89838638132	-6.84266218243791e-06	0.001442492277417	0.578428139308801	0.99988594921777	4.95344501542477e-05	not	1090.19781460897	1148.24339899225	1106.84878027583	1058.30355164822
ENSG00000066427	1116.12330472477	-9.04468320802958e-06	0.00144248699804632	0.474468066222313	0.99988594921777	4.95344501542477e-05	not	1145.76614981963	1132.03065996993	1098.86429854255	1087.83211056698
ENSG00000066455	1050.53304546542	7.75292278661897e-06	0.0014424938325369	0.530617703398329	0.99988594921777	4.95344501542477e-05	not	1021.39892339579	1041.43005955111	1073.91279312606	1065.39040578872
ENSG00000066557	528.871471191776	6.32930499833838e-06	0.00144259983526654	0.444762136735593	0.99988594921777	4.95344501542477e-05	not	484.238349692821	538.835149859319	503.022349196592	589.390036018374
ENSG00000066583	436.526131757329	6.66125703624683e-06	0.00144260481577218	0.428702431036171	0.99988594921777	4.95344501542477e-05	not	435.726311016855	407.225856619344	440.144555547018	463.007803846098
ENSG00000066629	523.123931101521	5.23272077210808e-06	0.00144258494494936	0.421549006040467	0.99988594921777	4.95344501542477e-05	not	497.468905695357	514.992886591207	518.99131266315	561.042619456368
ENSG00000066651	389.725405553851	-4.65900233492226e-06	0.00144261495988303	0.688243287100623	0.99988594921777	4.95344501542477e-05	not	372.219642204682	422.484905110935	399.224086663962	364.972988235827
ENSG00000066654	667.582294067095	-1.19046539870537e-05	0.00144257461262439	0.267895097298502	0.99988594921777	4.95344501542477e-05	not	687.106875065041	700.008849551752	634.766297795699	648.447153855887
ENSG00000066697	820.605772680197	4.0879285106035e-06	0.0014425256506712	0.714553740400295	0.99988594921777	4.95344501542477e-05	not	799.12558255318	823.034928015207	839.36864221098	820.893937941423
ENSG00000066735	84.9138904377453	-6.67702759240261e-06	0.00144268171403415	0.663861872792257	0.99988594921777	4.95344501542477e-05	not	90.8498178840812	85.8321477652012	83.837058199432	79.1365379022667
ENSG00000066739	1682.74762956023	-5.13768738730533e-06	0.00144240204014557	0.914994621016164	0.99988594921777	4.95344501542477e-05	not	1712.03394672817	1662.28259505273	1687.7198263719	1668.9541500881
ENSG00000066777	4263.72856709168	9.45643150557381e-05	0.00144373525824796	0.630899090593015	0.99988594921777	4.95344501542477e-05	not	4188.79403040293	4262.99667233833	4341.56194247058	4261.5616231549
ENSG00000066827	288.620195164887	2.46432320981359e-06	0.00144262759969559	0.726859995843788	0.99988594921777	4.95344501542477e-05	not	286.662046721615	280.385016032991	300.416125214631	287.01759269031
ENSG00000066855	2026.20719362666	-7.46355008887217e-06	0.00144237269683383	0.629027777837049	0.99988594921777	4.95344501542477e-05	not	2004.87025291764	2093.35071494019	1995.12237310315	2011.48543354567
ENSG00000066923	1036.32792539629	-3.72292828363319e-06	0.00144249385367184	0.757933156854909	0.99988594921777	4.95344501542477e-05	not	1063.7367026039	1027.12470159024	1002.05245752654	1052.39783986447
ENSG00000066926	758.387026709431	4.5911835291557e-06	0.00144255115912782	0.656928630700961	0.99988594921777	4.95344501542477e-05	not	712.685950003277	780.118854132607	737.566500111669	803.176802590169
ENSG00000066933	1182.32016768022	-1.04319534717364e-05	0.00144248429548791	0.417073430934888	0.99988594921777	4.95344501542477e-05	not	1205.74467036446	1212.14066455079	1133.79640612565	1177.59892968
ENSG00000067057	2079.45391230079	7.52997203200036e-06	0.00144236146230166	0.632816863876261	0.99988594921777	4.95344501542477e-05	not	2032.21340198954	2080.95273804077	2080.9555517359	2123.69395743695
ENSG00000067064	624.321433307584	-9.96113153509692e-06	0.00144257411026513	0.689842930420414	0.99988594921777	4.95344501542477e-05	not	629.774465720718	637.065274523938	619.795394545801	610.650598439879
ENSG00000067066	935.088439509097	8.02659410938665e-06	0.00144252396879622	0.941019662781967	0.99988594921777	4.95344501542477e-05	not	921.728734843348	943.199934886489	896.258074560594	979.167013745956
ENSG00000067082	2641.58213485577	-6.86502315420705e-06	0.00144260507413038	0.413767334245996	0.99988594921777	4.95344501542477e-05	not	2971.58287816961	2495.80811890591	2492.15636099978	2606.7811813478
ENSG00000067113	176.417196301312	3.40739674610228e-06	0.00144265570901696	0.533721517237881	0.99988594921777	4.95344501542477e-05	not	182.581672834998	155.451556508087	178.652778782123	188.98277708004
ENSG00000067141	30.6009481375139	-2.0579639850231e-06	0.00144268808608216	0.374967894587705	0.99988594921777	4.95344501542477e-05	not	37.0455568071011	32.4254780446316	26.9476258498174	25.9851318485055
ENSG00000067167	4507.0099527254	-7.43620840701773e-07	0.00144219082387763	0.968339450093832	0.99988594921777	4.95344501542477e-05	not	4422.5338531144	4599.64942968406	4567.12355143572	4438.73297666744
ENSG00000067177	926.249538478402	1.14023290230955e-05	0.00144253066264747	0.328267359941306	0.99988594921777	4.95344501542477e-05	not	873.216696167382	923.172433741275	947.159145610249	961.449878394703
ENSG00000067182	3553.4883103823	2.1387852821232e-06	0.00144223132325411	0.90756182641463	0.99988594921777	4.95344501542477e-05	not	3603.121418024	3487.64627085934	3588.02647889236	3535.15907375349
ENSG00000067191	88.5783815791096	1.39903100452787e-06	0.00144267803594149	0.693950216515405	0.99988594921777	4.95344501542477e-05	not	61.7425946785018	108.720720502588	98.8079614493305	85.0422496860179
ENSG00000067208	761.077396280693	5.27858264212225e-06	0.00144254305041177	0.620461434802963	0.99988594921777	4.95344501542477e-05	not	766.490211080258	730.526946534935	798.448173327924	748.844254179658
ENSG00000067221	145.000034100683	-1.8836431854169e-07	0.00144266050068505	0.847956761203413	0.99988594921777	4.95344501542477e-05	not	152.592412562583	133.516674301424	155.697393798945	138.193655739779
ENSG00000067225	19393.8807506749	1.1732838798141e-07	0.0014421562870262	0.995907670164486	0.99988594921777	4.95344501542477e-05	not	20101.6247531865	18678.9827347692	18677.6988945735	20117.2166201702
ENSG00000067248	826.20778697298	1.01222006310351e-05	0.00144254791899922	0.353679630186885	0.99988594921777	4.95344501542477e-05	not	789.423174817987	811.590641646514	814.417136794482	889.400194632937
ENSG00000067334	1134.86943182281	5.54257930284198e-05	0.00144300504562329	0.304891572422739	0.99988594921777	4.95344501542477e-05	not	1106.95651887885	1095.7904198024	1143.77700829225	1192.95378031775
ENSG00000067365	195.24594488217	3.28842176002219e-06	0.00144264975049305	0.573918315509843	0.99988594921777	4.95344501542477e-05	not	182.581672834998	194.552868267789	206.5984648486	197.250773577292
ENSG00000067369	2094.2128575438	-2.5436475267945e-05	0.00144245961298782	0.961280413121485	0.99988594921777	4.95344501542477e-05	not	2111.59673800476	2072.36952326425	2112.89347866902	2079.99169023719
ENSG00000067445	220.516673593344	4.34549352216263e-06	0.00144264705432827	0.47584033823496	0.99988594921777	4.95344501542477e-05	not	226.683526176785	195.506558798514	229.553849831778	230.322759566299
ENSG00000067533	383.802822173688	-5.5404094362469e-06	0.00144261104943455	0.69538870505791	0.99988594921777	4.95344501542477e-05	not	386.332235274054	394.827879719926	377.266761897444	376.784411803329
ENSG00000067560	3667.44352028447	2.07433342745367e-05	0.00144229579273777	0.184644316965108	0.99988594921777	4.95344501542477e-05	not	3534.32252681081	3610.6723493228	3716.77624684148	3808.0029581628
ENSG00000067596	1076.32682690846	-4.89166299232394e-06	0.00144248613256898	0.720897773739213	0.99988594921777	4.95344501542477e-05	not	1067.26485087124	1108.18839670182	1073.91279312606	1055.94126693472
ENSG00000067606	376.078412959231	4.82965913178044e-06	0.00144261477236747	0.5074828849139	0.99988594921777	4.95344501542477e-05	not	343.994456065938	385.290974412681	385.251243630723	389.776977727582
ENSG00000067704	2538.67293881436	6.91332449928939e-05	0.00144318185514338	0.753328458495006	0.99988594921777	4.95344501542477e-05	not	2467.9397130064	2647.4449132911	2578.98759984919	2460.31952911077
ENSG00000067715	459.154601559232	4.33301603986161e-06	0.00144259732649198	0.612491416568478	0.99988594921777	4.95344501542477e-05	not	426.905940348498	472.076812708607	471.084422263475	466.551230916348
ENSG00000067798	409.640980903836	-9.77580993475766e-06	0.00144262168414848	0.22433121611221	0.99988594921777	4.95344501542477e-05	not	434.84427395002	428.207048295282	363.293918864205	412.218682505837
ENSG00000067829	651.984853447604	7.31176175410586e-06	0.00144256821447803	0.461002535870316	0.99988594921777	4.95344501542477e-05	not	660.645763059969	608.454558602204	685.667368845354	653.171723282888
ENSG00000067836	54.8598406348081	2.66359435572456e-07	0.00144268165915909	0.933305852940112	0.99988594921777	4.95344501542477e-05	not	47.6300016091299	61.0361939663653	52.8971914829749	57.8759754807622
ENSG00000067840	13.6820720719015	-1.20061923240253e-06	0.00144269192641018	0.440510637972811	0.99988594921777	4.95344501542477e-05	not	13.2305560025361	19.0738106144892	12.9747828165788	9.44913885400199
ENSG00000067900	2668.09635484485	0.000165544957408983	0.00144712431068292	0.774792423541647	0.99988594921777	4.95344501542477e-05	not	2595.83508769758	2774.28575387745	2632.88285154883	2669.38172625556
ENSG00000067955	959.867592635071	5.65885291894221e-06	0.00144250816184064	0.25808871578238	0.99988594921777	4.95344501542477e-05	not	901.441882306126	951.783149663009	981.093192976686	1005.15214559446
ENSG00000067992	263.070566179145	-4.97162718078808e-06	0.00144263776430069	0.454870225338426	0.99988594921777	4.95344501542477e-05	not	285.78000965478	261.311205418501	246.520873514996	258.670176128304
ENSG00000068001	227.414141784077	-1.5148454427579e-06	0.00144264652842504	0.797472565504819	0.99988594921777	4.95344501542477e-05	not	211.688896040577	249.866919049808	203.60428419862	244.496467847302
ENSG00000068024	287.865605667011	5.58659134745659e-07	0.00144262931823559	0.935852011812478	0.99988594921777	4.95344501542477e-05	not	273.431490719079	300.412517178204	302.412245647951	275.206169122808
ENSG00000068028	183.715156449707	-1.16114157525077e-07	0.0014426506515774	0.986503493395555	0.99988594921777	4.95344501542477e-05	not	179.935561634491	186.923344021994	176.656658348803	191.34506179354
ENSG00000068078	22.9486674938647	-1.64768851988655e-06	0.00144268988843387	0.412116934545606	0.99988594921777	4.95344501542477e-05	not	22.0509266708935	30.5180969831827	17.9650838998783	21.2605624215045
ENSG00000068079	233.597450582295	3.31330365971139e-06	0.00144264117096474	0.60232396760355	0.99988594921777	4.95344501542477e-05	not	218.745192575263	234.607870558217	236.540271348397	244.496467847302
ENSG00000068097	1055.40474292078	1.67695237450992e-06	0.00144249745989326	0.888983255707647	0.99988594921777	4.95344501542477e-05	not	1009.93244152692	1092.92934821023	1082.895335076	1035.86184686997
ENSG00000068120	1143.55363723194	6.04793037144062e-06	0.00144248064437871	0.736954728240609	0.99988594921777	4.95344501542477e-05	not	1160.76077995583	1104.37363457892	1165.73433305877	1143.34580133424
ENSG00000068137	506.752373956098	7.93691184281255e-06	0.00144259205637314	0.677082845552593	0.99988594921777	4.95344501542477e-05	not	509.817424631057	486.382170669474	504.020409413252	526.789491110611
ENSG00000068305	692.829054239679	-6.36976889709985e-06	0.00144255430729458	0.536672007480038	0.99988594921777	4.95344501542477e-05	not	727.680580139485	687.610872652334	675.686766678755	680.337997488143
ENSG00000068308	1121.94534652769	2.05991171622975e-05	0.00144255835941942	0.0945867979714867	0.99988594921777	4.95344501542477e-05	not	1071.67503620542	1061.45756069632	1129.80416525901	1224.84462395001
ENSG00000068323	1389.80564455835	6.14170163640874e-06	0.00144246315262998	0.640028975648592	0.99988594921777	4.95344501542477e-05	not	1314.23522958525	1429.58210555596	1380.31727964065	1435.08796345155
ENSG00000068354	230.924923073471	1.40355971219758e-06	0.00144264357078054	0.160769399763957	0.99988594921777	4.95344501542477e-05	not	225.801489109949	197.413939859963	233.546090698418	266.938172625556
ENSG00000068366	2049.6203713282	2.99643662068666e-06	0.00144236040819048	0.848010799751639	0.99988594921777	4.95344501542477e-05	not	1999.57803051662	2081.90642857149	2062.99046783602	2054.00655838868
ENSG00000068383	721.476207318871	3.06051500907846e-06	0.00144254618182969	0.762628707781038	0.99988594921777	4.95344501542477e-05	not	693.281134532891	734.341708657833	710.618874261852	747.663111822908
ENSG00000068394	426.417200222507	6.75859075174111e-06	0.00144260912257036	0.566804476727268	0.99988594921777	4.95344501542477e-05	not	406.619087811276	424.392286172384	415.19305013052	459.464376775847
ENSG00000068400	849.066752397192	-9.71279638583334e-06	0.0014425327902033	0.391687349224331	0.99988594921777	4.95344501542477e-05	not	867.042436699532	877.395288266501	827.391919611061	824.437365011674
ENSG00000068438	431.633114836102	5.36969569533281e-06	0.00144260269819222	0.520497561446884	0.99988594921777	4.95344501542477e-05	not	426.905940348498	411.994309272966	428.167832947099	459.464376775847
ENSG00000068489	5344.54267702862	1.96993384924997e-05	0.00144226171448945	0.558558311334313	0.99988594921777	4.95344501542477e-05	not	5218.13128740023	5350.20387736421	5221.85105356462	5587.98448978543
ENSG00000068650	1719.2701083923	-1.24102464328203e-05	0.00144242106730526	0.524187284424475	0.99988594921777	4.95344501542477e-05	not	1742.90524406742	1750.02212387938	1724.64805438831	1659.5050112341
ENSG00000068654	2881.96488599932	-2.64705623126953e-06	0.00144230947799921	0.250732438912627	0.99988594921777	4.95344501542477e-05	not	2860.4462077483	3046.08755513392	2786.58412491445	2834.7416562006
ENSG00000068697	907.099032606021	7.29606655473184e-05	0.00144344639791745	0.713259283886575	0.99988594921777	4.95344501542477e-05	not	921.728734843348	871.673145082155	962.130048860148	872.864201638434
ENSG00000068724	551.756127758042	1.16495077001315e-05	0.00144259543814571	0.216907830466663	0.99988594921777	4.95344501542477e-05	not	533.632425435622	517.853958183381	583.865226746044	571.67290066712
ENSG00000068745	804.134621642476	1.27856691825668e-06	0.00144252630903705	0.899217509408037	0.99988594921777	4.95344501542477e-05	not	788.541137751151	813.498022707963	818.409377661122	796.089948449668
ENSG00000068784	420.036245404279	6.11046185322162e-07	0.0014426015441832	0.940478460944888	0.99988594921777	4.95344501542477e-05	not	398.680754209754	438.697644133251	415.19305013052	427.57353314359
ENSG00000068796	1949.95108137369	-1.60565507491034e-05	0.00144240734992979	0.338154016990069	0.99988594921777	4.95344501542477e-05	not	2006.63432705131	1979.86154178397	1896.31441165382	1916.99404500565
ENSG00000068831	15.5606905755515	6.14897927456246e-06	0.00144269736990652	0.79977781877673	0.99988594921777	4.95344501542477e-05	not	14.1125930693718	15.2590484915913	13.9728430332387	18.898277708004
ENSG00000068878	2310.16356355029	-2.25664480778943e-05	0.0014424497183018	0.145549012005488	0.99988594921777	4.95344501542477e-05	not	2313.58322631014	2462.42895033055	2176.76933253525	2287.87274502523
ENSG00000068885	411.264375586783	-1.54066763163308e-06	0.00144260460785322	0.849094953631615	0.99988594921777	4.95344501542477e-05	not	437.490385150527	391.966808127752	415.19305013052	400.407258938334
ENSG00000068903	873.182160689555	1.84057947187828e-05	0.00144257403706464	0.4671207404643	0.99988594921777	4.95344501542477e-05	not	829.996879892431	876.441597735777	899.252255210574	887.037909919437
ENSG00000068912	854.67205581096	-1.28943547940291e-05	0.00144255002150812	0.162003881941479	0.99988594921777	4.95344501542477e-05	not	866.160399632696	920.311362149102	818.409377661122	813.807083800921
ENSG00000068971	218.937895577214	6.43961536468892e-06	0.00144265193581698	0.285558297307985	0.99988594921777	4.95344501542477e-05	not	190.52000643652	219.348822066625	222.567428315159	243.315325490551
ENSG00000068976	7.2022673799716	-7.74729791487782e-07	0.00144269345040709	0.481844377361379	0.99988594921777	4.95344501542477e-05	not	7.05629653468592	10.490595837969	2.99418064997971	8.26799649725174
ENSG00000069011	87.686908662949	1.32367519018644e-06	0.00144267406964521	0.736820571539441	0.99988594921777	4.95344501542477e-05	not	93.4959290845884	76.2952424579566	88.8273592827315	92.1291038265194
ENSG00000069020	20.015490661534	1.50083894012175e-07	0.00144269012011564	0.938446898212514	0.99988594921777	4.95344501542477e-05	not	21.1688896040577	18.1201200837647	15.9689634665585	24.8039894917552
ENSG00000069248	825.145127514036	-8.35635257782916e-06	0.00144253672587567	0.450613475814167	0.99988594921777	4.95344501542477e-05	not	822.058546290909	868.812073489981	799.446233544583	810.263656730671
ENSG00000069275	6681.48267069071	-2.16468030462608e-05	0.00144219804586768	0.288861800190266	0.99988594921777	4.95344501542477e-05	not	6807.56208183824	6803.62824618828	6384.59120597341	6730.14914876292
ENSG00000069329	2024.33227346523	2.10774446969059e-07	0.00144236104687946	0.987400318213594	0.99988594921777	4.95344501542477e-05	not	2045.44395799208	2000.84273345991	1991.13013223651	2059.91227017243
ENSG00000069345	1238.53009370515	-1.9538833005842e-07	0.00144245472060591	0.987548768058597	0.99988594921777	4.95344501542477e-05	not	1251.61059783991	1226.44602251165	1240.58884930826	1235.47490516076
ENSG00000069399	377.796349877183	2.2857668569802e-06	0.00144260890882078	0.773741492842285	0.99988594921777	4.95344501542477e-05	not	361.635197402653	384.337283881957	387.247364064043	377.96555416008
ENSG00000069424	61.5970520130384	5.03019314765822e-07	0.00144268110709624	0.875700519092894	0.99988594921777	4.95344501542477e-05	not	48.5120386759657	72.4804803350588	56.8894323496146	68.5062566915144
ENSG00000069482	17.9011206075243	-7.05540486710272e-07	0.00144269069704113	0.690994602133085	0.99988594921777	4.95344501542477e-05	not	18.5227784035505	20.0275011452136	12.9747828165788	20.0794200647542
ENSG00000069493	133.332839451901	-4.80050376760093e-06	0.00144266651093802	0.321225957191579	0.99988594921777	4.95344501542477e-05	not	148.182227228404	138.285126955046	128.749767949128	118.114235675025
ENSG00000069509	165.549801046581	2.47381391295282e-06	0.00144265585435582	0.647261049396691	0.99988594921777	4.95344501542477e-05	not	155.23852376309	165.942152346056	175.658598132143	165.359929945035
ENSG00000069667	92.4907705189356	-2.88069605252147e-06	0.00144267586281261	0.454562651007001	0.99988594921777	4.95344501542477e-05	not	92.6138920177526	105.859648910415	101.80214209931	69.6873990482647
ENSG00000069696	14.7640776412227	-3.80907128482472e-07	0.00144269167899839	0.805083185721728	0.99988594921777	4.95344501542477e-05	not	17.6407413367148	13.3516674301424	7.98448173327924	20.0794200647542
ENSG00000069702	913.103696656432	1.39737536831476e-05	0.00144254358370841	0.208847610917776	0.99988594921777	4.95344501542477e-05	not	862.632251365353	892.654336758093	971.112590810087	926.015607692195
ENSG00000069812	5.49525574839366	1.1155034306239e-06	0.00144269403792068	0.241683291715397	0.99988594921777	4.95344501542477e-05	not	2.64611120050722	3.81476212289783	11.9767225999189	3.54342707025075
ENSG00000069849	1671.83110230616	6.73656320962387e-06	0.00144240278456893	0.360639596474873	0.99988594921777	4.95344501542477e-05	not	1629.12246244561	1639.39402231534	1696.70236832184	1722.10555614186
ENSG00000069869	1971.64609387364	-4.0468060548545e-06	0.00144237553230802	0.790226158656939	0.99988594921777	4.95344501542477e-05	not	1944.00969530597	2023.7313061973	1926.25621815362	1992.58715583767
ENSG00000069943	171.175469524796	4.48439467596299e-06	0.00144265692259837	0.413838851569923	0.99988594921777	4.95344501542477e-05	not	156.120560829926	167.849533407505	177.654718565463	183.077065296289
ENSG00000069956	3102.74890961378	2.41233195027308e-05	0.00144237468683487	0.350419498170697	0.99988594921777	4.95344501542477e-05	not	2970.70084110277	3115.7069638768	3163.8508868119	3160.73694666367
ENSG00000069966	418.23448448966	-2.29200263839535e-06	0.001442609456119	0.897307037736076	0.99988594921777	4.95344501542477e-05	not	443.664644618377	396.735260781375	387.247364064043	445.290668494844
ENSG00000069974	200.449950453527	-5.62928174836875e-08	0.00144264761062849	0.99119472327102	0.99988594921777	4.95344501542477e-05	not	198.458340038041	203.13608304431	213.58488636522	186.620492366539
ENSG00000069998	550.422637707814	3.02665064692867e-06	0.00144257714532071	0.426988804132389	0.99988594921777	4.95344501542477e-05	not	569.795945175888	565.538484719604	554.921480462907	511.434640472858
ENSG00000070010	936.368041984526	3.0885139582004e-05	0.00144269256196038	0.284195964114891	0.99988594921777	4.95344501542477e-05	not	949.071883915256	856.414096590563	924.203760627071	1015.78242680521
ENSG00000070018	1376.98009173721	-3.52820333901664e-05	0.00144265847734366	0.274176523667097	0.99988594921777	4.95344501542477e-05	not	1393.61856560047	1441.98008245538	1368.34055704073	1303.98116185227
ENSG00000070019	23.0429575769898	-1.56486440519831e-06	0.00144268975944253	0.439771665588813	0.99988594921777	4.95344501542477e-05	not	22.9329637377292	29.5644064524582	21.9573247665179	17.7171353512537
ENSG00000070047	850.819819463786	-6.75250025195569e-06	0.0014425459044937	0.525087481294704	0.99988594921777	4.95344501542477e-05	not	822.058546290909	917.450290556929	865.318207844137	798.452233163168
ENSG00000070061	2047.57506166532	6.03005404541228e-05	0.00144299231285033	0.561283650898862	0.99988594921777	4.95344501542477e-05	not	1985.46543744725	2055.20309371121	2116.88571953566	2032.74599596718
ENSG00000070081	438.635905065147	5.29576338899975e-07	0.00144260141255909	0.949536698823241	0.99988594921777	4.95344501542477e-05	not	465.71557128927	409.133237680792	452.121278146937	427.57353314359
ENSG00000070087	2029.22361852118	2.91569441122604e-05	0.00144252945307965	0.286567229669491	0.99988594921777	4.95344501542477e-05	not	1985.46543744725	1967.46356488456	2000.11267418645	2163.85279756646
ENSG00000070159	699.793538251768	2.87575821946155e-06	0.00144254853927782	0.781581544869214	0.99988594921777	4.95344501542477e-05	not	696.809282800234	688.564563183059	682.673188195375	731.127118828404
ENSG00000070214	1018.91658304391	4.33899254602401e-06	0.00144250698656137	0.712506985788361	0.99988594921777	4.95344501542477e-05	not	1004.64021912591	1009.00458150648	980.095132760026	1081.92639878323
ENSG00000070269	209.751109539014	-4.12801256804987e-06	0.00144264777892252	0.491963381771441	0.99988594921777	4.95344501542477e-05	not	219.627229642099	217.441441005176	210.59070571524	191.34506179354
ENSG00000070366	841.511177015885	-4.58249213958023e-06	0.00144252367359328	0.682689819391699	0.99988594921777	4.95344501542477e-05	not	870.570584966875	834.479214383901	835.37640134434	825.618507368424
ENSG00000070367	1581.25244127294	-1.62253184162189e-07	0.00144243531465004	0.916363946171431	0.99988594921777	4.95344501542477e-05	not	1589.430794438	1580.26520941043	1504.07674650648	1651.23701473685
ENSG00000070371	459.225129735366	2.30277939789601e-06	0.00144259282731803	0.70247578378978	0.99988594921777	4.95344501542477e-05	not	451.602978219899	481.613718015851	450.125157713617	453.558664992096
ENSG00000070404	153.89274074544	1.41838296877284e-06	0.00144265808559721	0.787587896418007	0.99988594921777	4.95344501542477e-05	not	153.474449629419	148.775722793015	165.677995965544	147.642794593781
ENSG00000070413	1280.22690203373	8.59653677598991e-06	0.00144247143023877	0.510797598950375	0.99988594921777	4.95344501542477e-05	not	1279.83578397866	1233.12185622672	1268.53453537474	1339.41543255478
ENSG00000070423	939.784710906817	5.06034472911194e-06	0.00144251484632635	0.520395250630235	0.99988594921777	4.95344501542477e-05	not	895.267622838276	946.061006478662	929.194061710371	988.616152599958
ENSG00000070444	713.426499382421	7.63787926743396e-06	0.00144255551212101	0.462829181006608	0.99988594921777	4.95344501542477e-05	not	701.219468134413	688.564563183059	705.628573178552	758.29339303366
ENSG00000070476	925.046884275012	1.07178518996949e-06	0.00144252616576609	0.911730788033743	0.99988594921777	4.95344501542477e-05	not	862.632251365353	981.347556115467	930.192121927031	926.015607692195
ENSG00000070495	350.602808496169	-6.24145038160478e-06	0.00144262581588419	0.395343379705562	0.99988594921777	4.95344501542477e-05	not	369.573531004175	361.44871114457	364.291979080865	307.097012755065
ENSG00000070501	209.227693720069	-5.03346007741386e-06	0.00144265163658218	0.390379715110975	0.99988594921777	4.95344501542477e-05	not	219.627229642099	220.30251259735	179.650838998783	217.330193642046
ENSG00000070540	252.172739121009	4.29353810757775e-06	0.00144263816701971	0.515192565420313	0.99988594921777	4.95344501542477e-05	not	243.442230446664	243.191085334737	270.474318714834	251.583321987803
ENSG00000070610	923.017291743865	-2.96344404548417e-06	0.00144250891430446	0.74833911136364	0.99988594921777	4.95344501542477e-05	not	947.307809781584	917.450290556929	933.186302577011	894.124764059938
ENSG00000070614	3094.85341136422	-9.2425447486216e-05	0.00144374236009229	0.808460534756305	0.99988594921777	4.95344501542477e-05	not	3103.88843819497	3054.67076991044	3079.01576839581	3141.83866895566
ENSG00000070669	228.154132718988	-4.81100131596657e-06	0.00144264570322224	0.437357179848297	0.99988594921777	4.95344501542477e-05	not	228.447600310457	248.913228519084	228.555789615118	206.699912431294
ENSG00000070718	350.245338139251	1.21877777548481e-06	0.00144261861491991	0.874419398770676	0.99988594921777	4.95344501542477e-05	not	343.994456065938	351.911805837325	380.260942547424	324.814148106318
ENSG00000070731	14.1186885124709	6.65865683664038e-07	0.00144269159237612	0.678623075585877	0.99988594921777	4.95344501542477e-05	not	12.3485189357004	13.3516674301424	18.9631441165382	11.8114235675025
ENSG00000070759	158.312234726679	-7.13722325910875e-06	0.00144266559166272	0.174098972439085	0.99988594921777	4.95344501542477e-05	not	179.935561634491	165.942152346056	139.728430332387	147.642794593781
ENSG00000070761	281.945911353162	2.517117287858e-06	0.00144263634704527	0.702525000404142	0.99988594921777	4.95344501542477e-05	not	282.251861387437	268.940729664297	256.501475681595	320.089578679317
ENSG00000070770	1056.96123141894	1.27277597483076e-05	0.00144253986561448	0.268772828536998	0.99988594921777	4.95344501542477e-05	not	971.122810586149	1070.99446600357	1142.77894807559	1042.94870101047
ENSG00000070778	1017.37077658254	4.61095449034506e-06	0.00144250930160419	0.694010549044395	0.99988594921777	4.95344501542477e-05	not	974.650958853492	1036.66160689749	1071.91667269274	986.253867886458
ENSG00000070785	408.146770286581	2.07868630884291e-07	0.00144260139331023	0.749384676311573	0.99988594921777	4.95344501542477e-05	not	425.141866214826	402.457403965721	402.218267313942	402.769543651835
ENSG00000070814	3540.32136743601	4.70269362084943e-06	0.00144222393204178	0.946649580582622	0.99988594921777	4.95344501542477e-05	not	3571.36808361791	3518.16436784253	3527.1448056761	3544.6082126075
ENSG00000070831	156.858296539484	-9.67420832160726e-06	0.00144267576339127	0.0516664419592768	0.99988594921777	4.95344501542477e-05	not	180.817598701327	175.4790576533	118.769165782529	152.367364020782
ENSG00000070882	881.965860923338	9.32728621350586e-06	0.00144252623855778	0.871006313521498	0.99988594921777	4.95344501542477e-05	not	869.688547900039	885.024812512297	874.300749794076	898.849333486939
ENSG00000070950	613.87313881877	7.37099755598963e-06	0.00144256953152799	0.455647399160968	0.99988594921777	4.95344501542477e-05	not	608.60557611666	585.565985864817	631.772117145719	629.548876147883
ENSG00000070961	1628.14474924285	5.32464000554012e-06	0.00144242699545145	0.638122665365686	0.99988594921777	4.95344501542477e-05	not	1665.28598218588	1551.65449348869	1672.748923122	1622.88959817484
ENSG00000071051	259.647394239226	8.39618542888666e-06	0.0014426453441563	0.20241530351069	0.99988594921777	4.95344501542477e-05	not	242.560193379828	241.283704273288	285.445221964733	269.300457339057
ENSG00000071054	4076.25638524777	-7.01559535459489e-06	0.00144220105971563	0.513085024290196	0.99988594921777	4.95344501542477e-05	not	3984.16143089704	4066.53642300909	4073.08374418907	4181.24394289588
ENSG00000071073	9.55806131042384	-1.1840317925337e-06	0.00144269296657789	0.359365689649322	0.99988594921777	4.95344501542477e-05	not	12.3485189357004	11.4442863686935	4.99030108329952	9.44913885400199
ENSG00000071082	4146.89542717852	4.01292369611996e-05	0.00144256719276834	0.0192443976163785	0.99988594921777	4.95344501542477e-05	not	3966.52068956032	3916.80700968535	4137.95765827196	4566.29635119646
ENSG00000071127	5612.07034994552	2.17527936116852e-05	0.00144224864092852	0.26551430934587	0.99988594921777	4.95344501542477e-05	not	5529.49037199325	5461.78566945897	5557.19928636235	5899.80607196749
ENSG00000071189	672.42387598722	1.37768286753263e-06	0.00144255977825016	0.890055613623633	0.99988594921777	4.95344501542477e-05	not	630.656502787554	707.638373797548	668.700345162136	682.700282201644
ENSG00000071205	286.786404068432	3.90308929915857e-06	0.00144263782496036	0.553299267531074	0.99988594921777	4.95344501542477e-05	not	248.734452847679	306.134660362551	280.454920881433	311.821582182066
ENSG00000071242	293.073859305911	-4.85191296469651e-06	0.00144263560980818	0.47258479352977	0.99988594921777	4.95344501542477e-05	not	276.077601919586	332.837995222836	283.449101531413	279.930738549809
ENSG00000071243	292.430729494859	5.19491604487741e-06	0.0014426308058863	0.766727780941527	0.99988594921777	4.95344501542477e-05	not	283.133898454272	292.782992932409	291.433583264692	302.372443328064
ENSG00000071246	177.276422448988	3.45260320028497e-06	0.0014426552942665	0.53071557929013	0.99988594921777	4.95344501542477e-05	not	182.581672834998	157.358937569536	189.631441165382	179.533638226038
ENSG00000071282	88.1442491686892	-2.667531511239e-06	0.00144267467450825	0.497980258405003	0.99988594921777	4.95344501542477e-05	not	93.4959290845884	93.4616720109969	75.8525764661527	89.7668191130189
ENSG00000071462	1929.09424986516	5.88615970470391e-05	0.00144296181171743	0.411444997197117	0.99988594921777	4.95344501542477e-05	not	1900.78987903102	1883.5387981808	1970.17086768665	1961.87745456216
ENSG00000071537	2057.02642158279	3.91803213981876e-06	0.00144237327533208	0.798446864469883	0.99988594921777	4.95344501542477e-05	not	1981.05525211307	2108.60976343178	2061.99240761936	2076.44826316694
ENSG00000071539	1059.08913609665	-5.71212687702162e-06	0.00144250557429152	0.630593615243209	0.99988594921777	4.95344501542477e-05	not	1078.73133274011	1069.08708494212	990.075734926625	1098.46239177773
ENSG00000071553	1102.47482434928	3.72928754252635e-06	0.00144248148576065	0.820444530727204	0.99988594921777	4.95344501542477e-05	not	1113.1307783467	1076.71660918791	1090.87981680928	1129.17209305324
ENSG00000071564	2493.39126533645	2.13839565901149e-05	0.00144238101382035	0.851025977718719	0.99988594921777	4.95344501542477e-05	not	2477.64212074159	2489.13228519084	2505.13114381636	2501.65951159703
ENSG00000071626	3967.14739663376	1.78413960914359e-05	0.0014422418373639	0.351870100504189	0.99988594921777	4.95344501542477e-05	not	3888.01939061194	3907.2701043781	4036.15551617265	4037.14457537235
ENSG00000071655	1031.63857322724	-2.74478079281393e-06	0.00144249982612083	0.816906293864899	0.99988594921777	4.95344501542477e-05	not	1062.85466553707	1013.7730341601	988.079614493305	1061.84697871847
ENSG00000071794	1963.06994081866	-2.5699957365362e-06	0.00144237596178259	0.968119742491826	0.99988594921777	4.95344501542477e-05	not	2018.10080892017	1911.19582357181	1955.19996443675	1967.78316634591
ENSG00000071859	1070.290293418	1.50189062043358e-05	0.00144252248118078	0.128859535564952	0.99988594921777	4.95344501542477e-05	not	1040.80373886617	1004.23612885285	1099.86235875921	1136.25894719374
ENSG00000071889	673.141560900692	4.26130463519451e-06	0.00144255631819795	0.674563948858881	0.99988594921777	4.95344501542477e-05	not	637.71279932224	688.564563183059	677.682887112075	688.605993985395
ENSG00000071894	3107.91071263281	2.74399488105724e-05	0.00144241248585051	0.0819407396926568	0.99988594921777	4.95344501542477e-05	not	3071.25306672204	2917.33933348612	3174.82954919516	3268.22090112794
ENSG00000071967	958.034072194746	2.27513706477159e-06	0.00144255056172682	0.720243034803031	0.99988594921777	4.95344501542477e-05	not	1041.68577593301	849.738262875492	991.073795143285	949.6384548272
ENSG00000071994	2409.78079727491	2.59358126636654e-05	0.00144246560154136	0.0743534812867188	0.99988594921777	4.95344501542477e-05	not	2330.34193058002	2294.57941692305	2599.94686439905	2414.25497719751
ENSG00000072041	459.622207028466	2.7265259342066e-06	0.00144259508545205	0.75052245644627	0.99988594921777	4.95344501542477e-05	not	431.316125682677	475.891574831504	467.092181396835	464.188946202848
ENSG00000072042	1208.00064255362	-6.44020885125669e-07	0.00144248308972266	0.981265674326751	0.99988594921777	4.95344501542477e-05	not	1270.13337624346	1147.28970846152	1221.62570519172	1192.95378031775
ENSG00000072062	1035.47982224436	-5.32921717763367e-05	0.00144299240182996	0.827782936601598	0.99988594921777	4.95344501542477e-05	not	1090.19781460897	993.745533014885	1015.02724034312	1042.94870101047
ENSG00000072071	1549.16610059714	-1.5066407573749e-05	0.00144245349558489	0.643469232646227	0.99988594921777	4.95344501542477e-05	not	1582.37449790332	1551.65449348869	1507.07092715646	1555.56448384008
ENSG00000072110	7184.2350469889	3.36939251557186e-05	0.00144231587439163	0.243818030148397	0.99988594921777	4.95344501542477e-05	not	6993.67190294058	7077.3374285062	7123.15576630174	7542.77509020709
ENSG00000072121	1737.99840520621	-6.40916492607289e-06	0.00144242342940687	0.612990805966886	0.99988594921777	4.95344501542477e-05	not	1673.2243157874	1759.55902918662	1825.45213627097	1693.75813957986
ENSG00000072133	9.61919574392583	-4.19781138279044e-07	0.0014426927075205	0.746138248436518	0.99988594921777	4.95344501542477e-05	not	13.2305560025361	7.62952424579566	6.98642151661933	10.6302812107522
ENSG00000072134	850.958782748768	-5.59275274996676e-07	0.00144252207158818	0.957018315254774	0.99988594921777	4.95344501542477e-05	not	824.704657491416	880.256359858675	841.364762644299	857.509351000681
ENSG00000072135	761.342850381844	-7.78262442965263e-05	0.00144358216594813	0.686591263134446	0.99988594921777	4.95344501542477e-05	not	773.546507614943	769.628258294638	754.533523794888	747.663111822908
ENSG00000072163	13.2565390517916	1.18749712268126e-06	0.0014426919501153	0.446548178248824	0.99988594921777	4.95344501542477e-05	not	12.3485189357004	9.53690530724458	16.9670236832184	14.173708281003
ENSG00000072195	496.409421343857	8.91849383065623e-06	0.00144262187248163	0.465240196962162	0.99988594921777	4.95344501542477e-05	not	535.396499569294	424.392286172384	543.942818079648	481.906081554102
ENSG00000072210	1746.99803332046	-2.0143843823838e-05	0.00144247914316997	0.147958843955642	0.99988594921777	4.95344501542477e-05	not	1721.73635446336	1646.06985603041	1867.37066537068	1752.81525741737
ENSG00000072274	2001.72999969517	2.16810978486385e-05	0.00144249929713256	0.68468156056039	0.99988594921777	4.95344501542477e-05	not	1978.40914091256	1985.58368496832	2144.83140560213	1898.09576729765
ENSG00000072310	7746.23392419882	-9.07926520350466e-06	0.00144214922327919	0.650909776743731	0.99988594921777	4.95344501542477e-05	not	7994.78397379914	7620.94103101914	7487.4477453826	7881.76294659441
ENSG00000072315	8.58875465053847	-2.74816036330031e-07	0.00144269284914793	0.825770287216177	0.99988594921777	4.95344501542477e-05	not	9.70240773519313	8.58321477652012	8.98254194993914	7.08685414050149
ENSG00000072364	4290.13771379467	-1.01186295564359e-06	0.00144217796253648	0.770309686891304	0.99988594921777	4.95344501542477e-05	not	4256.71088454928	4370.76370231019	4272.69578752105	4260.38048079815
ENSG00000072401	493.731892849099	5.46268184634208e-07	0.00144258873895225	0.985893845003224	0.99988594921777	4.95344501542477e-05	not	486.884460893328	500.68752863034	521.98549331313	465.370088559598
ENSG00000072415	1486.41435380512	6.08724548582324e-07	0.00144242094434128	0.955208088493728	0.99988594921777	4.95344501542477e-05	not	1465.945605081	1503.01627642175	1499.08644542318	1477.60908829456
ENSG00000072422	141.174355692435	4.67511791249688e-07	0.00144266047732794	0.96690778495976	0.99988594921777	4.95344501542477e-05	not	141.125930693718	140.192508016495	135.736189465747	147.642794593781
ENSG00000072501	4226.94775220106	-1.04368811523161e-05	0.00144223620752421	0.573425677114126	0.99988594921777	4.95344501542477e-05	not	4267.29532935131	4277.30203029919	4059.11090115583	4304.08274799791
ENSG00000072506	823.130206922006	1.29180224897721e-05	0.00144254959892937	0.249835453708207	0.99988594921777	4.95344501542477e-05	not	793.833360152165	791.5631405013	854.339545460878	852.78478157368
ENSG00000072518	870.885931293394	7.68922398344315e-07	0.00144251287453364	0.947264317135165	0.99988594921777	4.95344501542477e-05	not	861.750214298517	876.441597735777	871.306569144097	874.045343995184
ENSG00000072571	2319.0323036702	-1.78121067076806e-05	0.00144242590656435	0.216199573205017	0.99988594921777	4.95344501542477e-05	not	2357.68507965193	2413.7907332636	2151.81782711875	2352.8355746465
ENSG00000072609	694.530262929322	9.67967492936654e-06	0.00144256307125718	0.60009472259423	0.99988594921777	4.95344501542477e-05	not	729.444654273157	684.749801060161	677.682887112075	686.243709271895
ENSG00000072657	456.815401490011	-5.36390932712882e-06	0.0014425964534626	0.645026866285402	0.99988594921777	4.95344501542477e-05	not	469.243719556613	461.586216870638	438.148435113698	458.283234419097
ENSG00000072682	143.797509113291	-3.0730608198344e-06	0.00144266355898788	0.512288705680918	0.99988594921777	4.95344501542477e-05	not	144.654078961061	156.405247038811	121.763346432508	152.367364020782
ENSG00000072736	302.371177016199	9.92839561372108e-06	0.0014426434305327	0.900091405455583	0.99988594921777	4.95344501542477e-05	not	318.415381127702	282.29239709444	306.404486514591	302.372443328064
ENSG00000072756	212.00677576136	-6.9454512185107e-06	0.00144265583797667	0.235517321063062	0.99988594921777	4.95344501542477e-05	not	225.801489109949	229.839417904594	217.577127231859	174.809068799037
ENSG00000072778	2292.24056133446	-4.67682164256611e-06	0.00144238349487535	0.734417549511702	0.99988594921777	4.95344501542477e-05	not	2393.8485993922	2225.91369871089	2198.72665730177	2350.473289933
ENSG00000072786	1247.05896791078	-3.88469287847191e-06	0.00144245745134836	0.767256910362961	0.99988594921777	4.95344501542477e-05	not	1256.90282024093	1256.96411949484	1217.63346432508	1256.73546758226
ENSG00000072803	2058.56503210269	1.8265250644153e-06	0.00144236768245688	0.906087876108444	0.99988594921777	4.95344501542477e-05	not	2014.57266065283	2092.39702440946	2109.89929801904	2017.39114532943
ENSG00000072818	25.7952697390715	-5.69861617750181e-07	0.00144268861758367	0.790466498610239	0.99988594921777	4.95344501542477e-05	not	28.2251861387437	25.7496443295604	27.9456860664773	21.2605624215045
ENSG00000072832	645.180731618207	-8.67187755679903e-06	0.0014425668227996	0.265722836855234	0.99988594921777	4.95344501542477e-05	not	673.876319062505	667.583371507121	616.801213895821	622.462022007381
ENSG00000072840	2369.96539940601	-2.88901699564702e-07	0.00144236935970091	0.830889610633344	0.99988594921777	4.95344501542477e-05	not	2289.76822550558	2425.2350196323	2291.54625745114	2473.31209503502
ENSG00000072849	409.323553798196	2.09960715327197e-05	0.00144267953932366	0.453472042031534	0.99988594921777	4.95344501542477e-05	not	429.552051549005	416.762761926588	414.19498991386	376.784411803329
ENSG00000072864	879.878210257209	-3.72148603321308e-06	0.00144252070325488	0.739790742681387	0.99988594921777	4.95344501542477e-05	not	860.868177231682	917.450290556929	855.337605677538	885.856767562687
ENSG00000072954	64.5817478010215	-4.75260617256996e-07	0.0014426789079123	0.887841954736116	0.99988594921777	4.95344501542477e-05	not	63.5066688121732	67.7120276814365	66.8700345162136	60.2382601942627
ENSG00000072958	1594.82030681627	5.41448202077753e-06	0.00144243992803395	0.622198375952153	0.99988594921777	4.95344501542477e-05	not	1603.54338750737	1543.07127871217	1545.99527560619	1686.67128543936
ENSG00000073008	1734.77453202843	-3.41274069362714e-05	0.00144258942193267	0.813399020816949	0.99988594921777	4.95344501542477e-05	not	1712.03394672817	1737.62414697996	1736.62477698823	1752.81525741737
ENSG00000073050	992.049925754744	-6.45835833922213e-05	0.00144321609932878	0.456881569793089	0.99988594921777	4.95344501542477e-05	not	1016.98873806161	1010.91196256793	961.131988643488	979.167013745956
ENSG00000073060	851.975970128315	-3.71987010049002e-06	0.00144252044488758	0.741674326380579	0.99988594921777	4.95344501542477e-05	not	856.457991897503	864.997311367083	825.395799177741	861.052778070931
ENSG00000073067	11.6720575189236	-5.33254301898942e-07	0.00144269220687757	0.710286775301747	0.99988594921777	4.95344501542477e-05	not	13.2305560025361	12.397976899418	13.9728430332387	7.08685414050149
ENSG00000073111	2232.28879590035	1.50339994060065e-05	0.00144240286517684	0.423128848583146	0.99988594921777	4.95344501542477e-05	not	2251.84063163164	2127.68357404627	2215.69368098499	2333.93729693849
ENSG00000073150	15.6902411643368	-2.73447309357153e-06	0.00144269253306856	0.100591160721434	0.99988594921777	4.95344501542477e-05	not	21.1688896040577	20.9811916759381	9.98060216659904	10.6302812107522
ENSG00000073169	230.055892739594	-1.22232870082638e-06	0.00144264588973972	0.68056021462504	0.99988594921777	4.95344501542477e-05	not	227.565563243621	220.30251259735	206.5984648486	265.757030268806
ENSG00000073331	208.543701406863	-9.70555530878454e-07	0.00144264766961086	0.867249940753021	0.99988594921777	4.95344501542477e-05	not	219.627229642099	202.182392513585	224.563548748478	187.80163472329
ENSG00000073350	152.726778907419	-5.25269681779991e-06	0.00144266240242265	0.31144617862812	0.99988594921777	4.95344501542477e-05	not	165.822968565119	161.173699692433	145.716791632346	138.193655739779
ENSG00000073417	1081.06930210026	-7.31655084167729e-06	0.00144250236980374	0.543814268247745	0.99988594921777	4.95344501542477e-05	not	1063.7367026039	1138.706493685	1091.87787702594	1029.95613508622
ENSG00000073536	461.638563667788	2.54734335705597e-06	0.00144259871699399	0.762196672554764	0.99988594921777	4.95344501542477e-05	not	433.080199816348	477.798955892953	443.138736196998	492.536362764854
ENSG00000073578	61.0820300938261	2.37292271811575e-06	0.00144268071124356	0.476574972839479	0.99988594921777	4.95344501542477e-05	not	54.6862981438158	58.1751223741919	68.8661549495334	62.6005449077632
ENSG00000073584	76.486347079932	2.5381948739598e-06	0.0014426769716373	0.496390199478547	0.99988594921777	4.95344501542477e-05	not	71.4450024136949	71.5267898043343	83.837058199432	79.1365379022667
ENSG00000073605	123.234225565667	-6.05002138687531e-06	0.00144267398877848	0.172987882335928	0.99988594921777	4.95344501542477e-05	not	122.603152290168	150.683103854464	96.8118410160107	122.838805102026
ENSG00000073614	2350.5523692939	-2.83129011726281e-06	0.0014423364540637	0.920313240839418	0.99988594921777	4.95344501542477e-05	not	2407.96119246157	2282.18144002363	2360.41241240067	2351.65443228975
ENSG00000073670	180.493723519289	-1.10889160246278e-06	0.00144265124908213	0.771489252292533	0.99988594921777	4.95344501542477e-05	not	182.581672834998	185.015962960545	173.662477698823	180.714780582788
ENSG00000073711	383.365895488741	1.56753860925001e-06	0.00144261222913248	0.844156054735456	0.99988594921777	4.95344501542477e-05	not	363.399271536325	411.040618742241	395.231845797322	363.791845879077
ENSG00000073712	928.942365099169	-8.28229070462622e-07	0.00144250437183618	0.759624046441479	0.99988594921777	4.95344501542477e-05	not	922.610771910183	952.736840193733	913.225098243813	927.196750048945
ENSG00000073756	24.3982562733048	1.85965302549002e-06	0.00144268958144542	0.375486953959844	0.99988594921777	4.95344501542477e-05	not	17.6407413367148	23.8422632681114	28.9437462831372	27.1662742052557
ENSG00000073792	3843.18336044944	5.25308189072229e-06	0.00144221735752462	0.778887579871964	0.99988594921777	4.95344501542477e-05	not	3768.94438658911	3876.75200739492	3908.40380844019	3818.63323937355
ENSG00000073803	373.990878399296	5.54579789469957e-06	0.00144261328175697	0.495697297374907	0.99988594921777	4.95344501542477e-05	not	366.927419803668	357.633949021672	379.262882330764	392.139262441083
ENSG00000073849	182.859980043808	-8.44827418963641e-06	0.00144266723658052	0.152179778852039	0.99988594921777	4.95344501542477e-05	not	217.863155508428	182.154891368371	150.707092715646	180.714780582788
ENSG00000073921	2636.16754405688	1.91627067866114e-06	0.0014423074977123	0.909441787143997	0.99988594921777	4.95344501542477e-05	not	2574.66619809352	2685.59253452007	2665.8188386986	2618.5926049153
ENSG00000073969	831.02500921162	1.16580393218937e-05	0.00144254495038636	0.298128213871869	0.99988594921777	4.95344501542477e-05	not	800.007619620016	806.822188992891	876.296870227396	840.973358006177
ENSG00000074047	79.2195554097772	-4.86858572947143e-07	0.00144267716510905	0.890893752667085	0.99988594921777	4.95344501542477e-05	not	71.4450024136949	89.646909888099	90.8234797160513	64.9628296212637
ENSG00000074054	1894.1570778526	3.86416460654298e-06	0.00144238073250814	0.798508935190452	0.99988594921777	4.95344501542477e-05	not	1842.57543261986	1922.64010994051	1887.33186970388	1924.08089914616
ENSG00000074071	440.322559233449	-3.96070975348939e-06	0.00144260240123087	0.632151719379963	0.99988594921777	4.95344501542477e-05	not	471.007793690285	427.253357764557	414.19498991386	448.834095565095
ENSG00000074181	185.043528611384	2.10858232308212e-06	0.00144265348578364	0.704048084904043	0.99988594921777	4.95344501542477e-05	not	175.525376300312	185.969653491269	208.59458528192	170.084499372036
ENSG00000074201	1457.68373737669	3.73446765706477e-05	0.00144267211082211	0.500661448642276	0.99988594921777	4.95344501542477e-05	not	1453.5970861453	1409.55460441075	1452.17761524016	1515.40564371057
ENSG00000074211	49.9208081126909	-2.15009116045189e-06	0.00144268348083696	0.470320270183249	0.99988594921777	4.95344501542477e-05	not	49.3940757428014	59.1288129049164	43.9146495330358	47.24569427001
ENSG00000074219	330.723775336194	2.93573877949714e-06	0.00144262679155207	0.658202664704992	0.99988594921777	4.95344501542477e-05	not	350.168715533789	295.644064524582	320.377329547829	356.704991738575
ENSG00000074266	300.189477224033	-8.85663912029769e-06	0.00144264200342906	0.20131411112842	0.99988594921777	4.95344501542477e-05	not	328.999825929731	311.856803546898	302.412245647951	257.489033771554
ENSG00000074276	16.9986207072236	5.01923478191745e-07	0.0014426907978987	0.777193083724889	0.99988594921777	4.95344501542477e-05	not	17.6407413367148	14.3053579608669	15.9689634665585	20.0794200647542
ENSG00000074317	17.3243908637129	-6.74520115304165e-07	0.00144269083990155	0.699739174414586	0.99988594921777	4.95344501542477e-05	not	19.4048154703863	18.1201200837647	19.9612043331981	11.8114235675025
ENSG00000074319	724.177042015604	9.58616675610579e-06	0.00144255840996315	0.387283024331254	0.99988594921777	4.95344501542477e-05	not	689.752986265548	716.221588574068	765.512186178147	725.221407044653
ENSG00000074356	1165.94988076803	-1.2306170753596e-05	0.00144249436374048	0.33251668044554	0.99988594921777	4.95344501542477e-05	not	1216.32911516648	1178.76149597543	1121.81968352573	1146.88922840449
ENSG00000074370	53.7441821193139	3.39043642544687e-07	0.00144268232399852	0.91268357934908	0.99988594921777	4.95344501542477e-05	not	52.0401869433086	54.3603602512941	64.8739140828938	43.7022671997592
ENSG00000074416	616.629015116111	2.57473427637733e-05	0.00144269032597374	0.00565471003597504	0.99988594921777	4.95344501542477e-05	not	550.391129705501	552.186817289461	735.57037967835	628.367733791132
ENSG00000074527	110.077777781527	2.42615207044849e-06	0.00144266961697543	0.579966869702568	0.99988594921777	4.95344501542477e-05	not	112.018707488139	98.2301246646192	123.759466865828	106.302812107522
ENSG00000074582	393.93957130227	2.91195738610119e-06	0.00144260551924444	0.850644878026944	0.99988594921777	4.95344501542477e-05	not	388.096309407725	392.920498658477	387.247364064043	407.494113078836
ENSG00000074590	501.93279391563	8.86592325276622e-06	0.0014426119874049	0.251559645243462	0.99988594921777	4.95344501542477e-05	not	486.002423826492	469.215741116433	578.874925662745	473.63808505685
ENSG00000074603	1591.04793324262	2.11959653172917e-05	0.00144249447775555	0.349966069679539	0.99988594921777	4.95344501542477e-05	not	1672.34227872056	1585.03366206405	1555.97587777279	1550.83991441308
ENSG00000074621	402.551268966477	-1.3015102945796e-06	0.00144261073897369	0.947877384643674	0.99988594921777	4.95344501542477e-05	not	389.860383541397	418.670142988037	433.158134030399	368.516415306078
ENSG00000074657	1095.11185904025	4.98245851138191e-05	0.00144292640144773	0.844837843042482	0.99988594921777	4.95344501542477e-05	not	1051.3881836682	1127.26220731631	1151.76149002553	1050.03555515097
ENSG00000074660	48.5753064377636	3.23790586592203e-06	0.00144268470734069	0.275593953681642	0.99988594921777	4.95344501542477e-05	not	40.573705074444	43.8697644133251	57.8874925662745	51.9702636970109
ENSG00000074695	2745.04869520808	0.000135756990583091	0.00144550983645996	0.429825723505505	0.99988594921777	4.95344501542477e-05	not	2821.63657680753	2759.02670538586	2662.82465804863	2736.70684059033
ENSG00000074696	2593.20104490179	-5.44216144275604e-06	0.00144231797360659	0.742506495409196	0.99988594921777	4.95344501542477e-05	not	2549.96916022212	2674.14824815138	2587.97014179913	2560.71662943454
ENSG00000074755	1168.78746127991	-2.58802551058716e-06	0.00144247447296605	0.83730994888816	0.99988594921777	4.95344501542477e-05	not	1211.03689276547	1139.66018421573	1152.75955024219	1171.69321789625
ENSG00000074800	27010.2238776357	1.80637860497564e-05	0.00144207294902203	0.171785648455001	0.99988594921777	4.95344501542477e-05	not	26565.1923789588	26251.2855487214	26637.2291224362	28587.1884604263
ENSG00000074842	896.334437630821	2.59513439973228e-05	0.00144264698625986	0.0517171372116654	0.99988594921777	4.95344501542477e-05	not	807.945953221537	868.812073489981	902.246435860554	1006.33328795121
ENSG00000074855	223.664184741149	3.53694644466668e-06	0.00144264442383301	0.567591003801844	0.99988594921777	4.95344501542477e-05	not	213.452970174249	219.348822066625	244.524753081677	217.330193642046
ENSG00000074935	983.54176312087	2.48610519681255e-07	0.00144249805813608	0.514891998643305	0.99988594921777	4.95344501542477e-05	not	977.297070053999	1029.03208265169	971.112590810087	956.725308967702
ENSG00000074964	46.2117514910289	4.20337059313387e-07	0.0014426839245672	0.883986630912106	0.99988594921777	4.95344501542477e-05	not	42.3377792081155	48.6382170669474	54.8933119162947	38.9776977727582
ENSG00000074966	9.46779047361284	4.19166685298924e-07	0.00144269267772886	0.752006291325082	0.99988594921777	4.95344501542477e-05	not	10.5844448020289	6.67583371507121	9.98060216659904	10.6302812107522
ENSG00000075043	17.9472141391739	-2.50328509524997e-06	0.0014426916577444	0.865756336078831	0.99988594921777	4.95344501542477e-05	not	10.5844448020289	26.7033348602848	17.9650838998783	16.5359929945035
ENSG00000075089	394.123627760843	2.45774778314374e-06	0.00144260423045123	0.773104960974277	0.99988594921777	4.95344501542477e-05	not	387.21427234089	391.013117597028	400.222146880622	398.044974224834
ENSG00000075131	278.597575149272	5.55978322823016e-06	0.00144263429053033	0.524486191951297	0.99988594921777	4.95344501542477e-05	not	259.318897649707	279.431325502266	287.441342398052	288.198735047061
ENSG00000075142	1506.37238103718	3.1131181646813e-07	0.00144241874926632	0.982912307536885	0.99988594921777	4.95344501542477e-05	not	1489.76060588556	1521.13639650551	1492.10002390656	1522.49249785107
ENSG00000075151	3601.71052209302	4.28038385777656e-05	0.0014425898668327	0.790867190588068	0.99988594921777	4.95344501542477e-05	not	3451.41104252825	3713.67092664104	3649.90621232527	3591.85390687751
ENSG00000075188	674.484253453797	-2.10255041890424e-06	0.00144255715067055	0.832778884340393	0.99988594921777	4.95344501542477e-05	not	701.219468134413	657.092775669151	642.750779528978	696.873990482647
ENSG00000075213	270.503802085108	5.67262895765057e-06	0.00144264243813262	0.247273456522678	0.99988594921777	4.95344501542477e-05	not	265.493157117558	241.283704273288	315.38702846453	259.851318485055
ENSG00000075218	1146.99202010725	-2.63895737398224e-05	0.001442611171156	0.0296422701618245	0.99988594921777	4.95344501542477e-05	not	1267.48726504296	1173.03935279108	1035.98650489298	1111.45495770198
ENSG00000075223	784.926837736609	-6.16772407823677e-06	0.00144255953394061	0.569625445575438	0.99988594921777	4.95344501542477e-05	not	762.962062812915	840.201357568247	818.409377661122	718.134552904151
ENSG00000075234	275.888498384346	8.19261828487421e-08	0.00144262924392333	0.991583212319764	0.99988594921777	4.95344501542477e-05	not	280.487787253765	270.848110725746	273.468499364814	278.749596193059
ENSG00000075239	658.287894239978	-2.62297891523203e-06	0.00144255242754517	0.795988065105018	0.99988594921777	4.95344501542477e-05	not	664.173911327312	664.722299914947	661.713923645517	642.541442072135
ENSG00000075240	192.789820025602	3.41734330786203e-06	0.00144265163620576	0.551659738163534	0.99988594921777	4.95344501542477e-05	not	196.69426590437	174.525367122576	208.59458528192	191.34506179354
ENSG00000075275	481.04713358159	-1.04196323007197e-05	0.00144261782537431	0.210052932285099	0.99988594921777	4.95344501542477e-05	not	485.120386759657	528.34455402135	418.1872307805	492.536362764854
ENSG00000075292	2551.49583759076	0.000158170247007863	0.00144674677430722	0.320001863298705	0.99988594921777	4.95344501542477e-05	not	2608.18360663328	2615.97312577719	2621.90418916557	2359.922428787
ENSG00000075303	640.951304184234	9.41339117329325e-07	0.0014425564168453	0.925941363123375	0.99988594921777	4.95344501542477e-05	not	654.471503592119	622.759916563071	635.764358012359	650.809438569387
ENSG00000075336	335.899198237112	7.80642879078784e-06	0.00144262655912075	0.301848364694255	0.99988594921777	4.95344501542477e-05	not	321.943529395045	316.62525620052	348.323015614307	356.704991738575
ENSG00000075340	1363.96115861855	-8.96356501721327e-05	0.00144384610195651	0.0463196808731667	0.99988594921777	4.95344501542477e-05	not	1389.20838026629	1486.80353739943	1299.4744020912	1280.35831471727
ENSG00000075391	659.903680633324	-2.07054524208644e-06	0.00144255409722545	0.833442197127208	0.99988594921777	4.95344501542477e-05	not	648.297244124268	681.888729467987	665.706164512156	643.722584428886
ENSG00000075399	219.033334278744	6.78192995319879e-06	0.00144265224599108	0.263015690437891	0.99988594921777	4.95344501542477e-05	not	189.637969369684	219.348822066625	228.555789615118	238.59075606355
ENSG00000075407	573.024787649368	1.28117704509885e-05	0.00144259807281046	0.626473722392357	0.99988594921777	4.95344501542477e-05	not	562.739648641202	562.67741312743	606.820611729222	559.861477099618
ENSG00000075413	3929.6454365461	8.73636465166646e-07	0.00144222614072971	0.962675481559293	0.99988594921777	4.95344501542477e-05	not	3870.37864927522	3980.70427524389	3844.52795457395	4022.97086709135
ENSG00000075415	7262.00043868521	3.04266732448492e-05	0.00144222058956248	0.125731958567795	0.99988594921777	4.95344501542477e-05	not	6972.50301333652	7177.47493423227	7422.57383129971	7475.44997587233
ENSG00000075420	1264.66092661455	-1.10204821040376e-05	0.00144248375078619	0.394172801761816	0.99988594921777	4.95344501542477e-05	not	1256.02078317409	1334.21305248352	1256.55781277482	1211.85205802576
ENSG00000075426	679.187254676641	-2.74633795272032e-05	0.00144268205917669	0.598194464983385	0.99988594921777	4.95344501542477e-05	not	712.685950003277	670.444443099294	649.737201045598	683.881424558394
ENSG00000075539	4507.71085744058	1.77610338505976e-05	0.00144223236978862	0.952339893525041	0.99988594921777	4.95344501542477e-05	not	4419.88774191389	4585.34407172319	4472.30783085303	4553.30378527221
ENSG00000075568	2418.36958676154	-3.14820542791843e-05	0.00144249666745193	0.0540155849872445	0.99988594921777	4.95344501542477e-05	not	2497.92897327881	2543.49264544213	2268.59087246796	2363.46585585725
ENSG00000075618	6569.36725597883	-7.51630991047725e-05	0.00144322268152095	0.111870739763577	0.99988594921777	4.95344501542477e-05	not	6312.73928734339	6407.84667593763	6427.50779528978	7129.3752653445
ENSG00000075624	30511.2844196382	1.2617896660964e-05	0.00144217584788791	0.52582639893681	0.99988594921777	4.95344501542477e-05	not	30124.211943641	30191.9348216749	29206.2361201188	32522.7547931181
ENSG00000075643	316.980096959937	1.02180316137539e-06	0.00144262499802654	0.945465708480001	0.99988594921777	4.95344501542477e-05	not	293.718343256301	338.560138407183	327.363751064449	308.278155111815
ENSG00000075651	479.414335617399	8.4722397914806e-07	0.00144259251786069	0.927681755392594	0.99988594921777	4.95344501542477e-05	not	508.935387564222	453.003002094118	469.088301830155	486.630650981103
ENSG00000075702	2749.5748324309	-3.7632061343295e-05	0.00144261987478793	0.0405174458423149	0.99988594921777	4.95344501542477e-05	not	2949.53195149871	2812.43337510643	2477.18545774988	2759.14854536858
ENSG00000075711	1724.4404320994	-9.4065226580416e-06	0.00144241313285807	0.520131873557045	0.99988594921777	4.95344501542477e-05	not	1785.24302327554	1718.55033636547	1722.651933955	1671.3164348016
ENSG00000075785	4736.4173374064	-1.42342791058641e-06	0.00144214708495905	0.774119225185374	0.99988594921777	4.95344501542477e-05	not	4665.97608356106	4757.96205778432	4774.72007650098	4747.01113177925
ENSG00000075790	19.3458716836847	-8.86087277486431e-07	0.00144269038950578	0.631574454865441	0.99988594921777	4.95344501542477e-05	not	21.1688896040577	20.9811916759381	13.9728430332387	21.2605624215045
ENSG00000075826	185.992143537774	-5.35913048420261e-06	0.00144265868871736	0.415283326208801	0.99988594921777	4.95344501542477e-05	not	205.514636572727	186.923344021994	195.619802465341	155.910791091033
ENSG00000075856	1030.53291495114	1.89834088761196e-06	0.00144248819226141	0.877337444158472	0.99988594921777	4.95344501542477e-05	not	1034.62947939832	1016.63410575227	1022.01366185974	1048.85441279422
ENSG00000075886	22.5304071945117	8.42445875964802e-08	0.00144268932914494	0.96876396209998	0.99988594921777	4.95344501542477e-05	not	24.6970378714007	20.0275011452136	22.9553849831778	22.4417047782547
ENSG00000075914	274.061088591971	2.43572379085772e-06	0.00144263502348515	0.714714270718973	0.99988594921777	4.95344501542477e-05	not	269.903342451736	267.987039133573	304.408366081271	253.945606701304
ENSG00000075945	310.808693531534	3.37059801301619e-06	0.00144262443523514	0.68787395272503	0.99988594921777	4.95344501542477e-05	not	312.241121659852	296.597755055306	308.40060694791	325.995290463069
ENSG00000075975	336.234730731943	9.26996040525341e-06	0.00144263234126999	0.223466449489747	0.99988594921777	4.95344501542477e-05	not	314.005195793523	319.486327792693	371.278400597484	340.168998744072
ENSG00000076003	2319.8769682669	5.58123630819826e-06	0.00144234770609196	0.606233310743274	0.99988594921777	4.95344501542477e-05	not	2354.15693138459	2230.68215136451	2326.47836503424	2368.19042528425
ENSG00000076043	462.76354689495	5.21540460058027e-06	0.00144261395853676	0.508153730311173	0.99988594921777	4.95344501542477e-05	not	493.940757428014	402.457403965721	449.127097496957	505.528928689107
ENSG00000076053	336.335447918182	-2.95542026203142e-06	0.00144262081683173	0.64155279392079	0.99988594921777	4.95344501542477e-05	not	343.994456065938	343.328591060805	308.40060694791	349.618137598074
ENSG00000076067	1647.27395862246	4.45671723368589e-06	0.00144241223741747	0.838777509402444	0.99988594921777	4.95344501542477e-05	not	1620.30209177725	1658.46783292983	1695.70430810518	1614.62160167759
ENSG00000076108	4433.375705658	-3.32173265782704e-06	0.001442171376785	0.82243618451142	0.99988594921777	4.95344501542477e-05	not	4426.06200138174	4478.53073228205	4469.31365020305	4359.59643876517
ENSG00000076201	1465.27452031973	-5.62692511075642e-05	0.00144300273496892	0.972726413499039	0.99988594921777	4.95344501542477e-05	not	1524.16005149216	1407.6472233493	1416.2474474404	1513.04335899707
ENSG00000076242	860.96460909873	-2.00732156603267e-07	0.00144251739218124	0.984990119480101	0.99988594921777	4.95344501542477e-05	not	868.806510833203	853.55302499839	840.36670242764	881.132198135686
ENSG00000076248	1583.54817642858	-3.15243094618415e-06	0.00144241627474955	0.998811690379362	0.99988594921777	4.95344501542477e-05	not	1609.71764697522	1556.42294614232	1556.97393798945	1611.07817460734
ENSG00000076258	14.1935954508025	-1.64860870788202e-06	0.00144269210501276	0.293242041684487	0.99988594921777	4.95344501542477e-05	not	13.2305560025361	21.9348822066625	10.9786623832589	10.6302812107522
ENSG00000076321	263.702124789372	-9.26890517667641e-07	0.00144263196607298	0.889858081896094	0.99988594921777	4.95344501542477e-05	not	269.021305384901	262.264895949226	262.489836981555	261.032460841805
ENSG00000076344	14.4362895604791	-1.29406651685061e-06	0.00144269176453299	0.419325734554625	0.99988594921777	4.95344501542477e-05	not	14.1125930693718	20.0275011452136	12.9747828165788	10.6302812107522
ENSG00000076351	28.0203644623327	2.83489644107839e-06	0.0014426896386088	0.389661200876053	0.99988594921777	4.95344501542477e-05	not	28.2251861387437	20.0275011452136	31.9379269331169	31.8908436322567
ENSG00000076382	1151.84164462878	-1.00396978155672e-05	0.00144250502065468	0.411285713114034	0.99988594921777	4.95344501542477e-05	not	1178.40152129255	1179.71518650615	1066.92637160944	1182.323499107
ENSG00000076513	493.122024057859	3.04051594615725e-06	0.00144258464819087	0.735919032664584	0.99988594921777	4.95344501542477e-05	not	492.176683294343	480.660027485127	500.028168546612	499.623216905355
ENSG00000076554	1468.46104047162	-1.02163710040689e-05	0.00144244900499217	0.458564965129088	0.99988594921777	4.95344501542477e-05	not	1532.98042216052	1460.10020253915	1423.23386895702	1457.52966822981
ENSG00000076555	256.863219991406	1.79943598829175e-06	0.00144263451990821	0.787336246777691	0.99988594921777	4.95344501542477e-05	not	261.965008850215	244.144775865461	261.491776764895	259.851318485055
ENSG00000076604	362.369279985614	5.45108090357362e-07	0.00144261020828543	0.955544152087842	0.99988594921777	4.95344501542477e-05	not	363.399271536325	359.541330083121	366.288099514185	360.248418808826
ENSG00000076641	248.807288012248	-1.71745234843889e-06	0.00144263780611337	0.463199532147933	0.99988594921777	4.95344501542477e-05	not	246.970378714007	270.848110725746	230.551910048438	246.858752560802
ENSG00000076650	565.045651573122	2.02253424165487e-06	0.00144257781106405	0.714376235083471	0.99988594921777	4.95344501542477e-05	not	592.728908913617	520.715029775554	573.884624579445	572.854043023871
ENSG00000076685	1132.04027177739	-1.01927248091799e-05	0.00144250145784641	0.408914510277386	0.99988594921777	4.95344501542477e-05	not	1133.41763088393	1186.39102022123	1141.78088785893	1066.57154814547
ENSG00000076706	38.0313115005539	7.59104918095314e-07	0.00144268582001457	0.771629291383858	0.99988594921777	4.95344501542477e-05	not	38.8096309407725	34.3328591060805	45.9107699663556	33.071985989007
ENSG00000076770	95.9191145111563	9.39986926616439e-07	0.00144267137796756	0.82193957799816	0.99988594921777	4.95344501542477e-05	not	89.9677808172454	98.2301246646192	99.8060216659904	95.6725308967702
ENSG00000076826	62.5644605272866	8.25972055914215e-07	0.0014426794208213	0.807950093159976	0.99988594921777	4.95344501542477e-05	not	59.9785205448303	61.9898844970898	66.8700345162136	61.4194025510129
ENSG00000076864	31.2468598084798	-1.94483695761413e-06	0.00144268793965389	0.410523212914104	0.99988594921777	4.95344501542477e-05	not	37.0455568071011	33.379168575356	30.939866716457	23.622847135005
ENSG00000076924	1358.59932320265	9.93102266351819e-06	0.00144245451325308	0.916482777768852	0.99988594921777	4.95344501542477e-05	not	1366.27541652856	1342.79626726004	1343.38905162423	1381.93655739779
ENSG00000076928	1455.19789703956	3.00767909135264e-05	0.00144258466969964	0.354283124942526	0.99988594921777	4.95344501542477e-05	not	1436.83838187542	1403.8324612264	1519.04764975637	1461.07309530006
ENSG00000076944	19.0614262852995	4.10718399891274e-07	0.00144269022973324	0.828063906749271	0.99988594921777	4.95344501542477e-05	not	19.4048154703863	17.1664295530402	21.9573247665179	17.7171353512537
ENSG00000076984	843.113474145706	5.18735346757325e-06	0.00144253582714681	0.634034418725652	0.99988594921777	4.95344501542477e-05	not	873.216696167382	785.840997316953	852.343425027558	861.052778070931
ENSG00000077044	1457.48591470539	-3.11482706528449e-06	0.00144242926155305	0.815206740383021	0.99988594921777	4.95344501542477e-05	not	1486.23245761822	1446.748535109	1470.14269914004	1426.8199669543
ENSG00000077063	68.4270363390797	1.57764185166972e-07	0.00144267804052429	0.965585963205647	0.99988594921777	4.95344501542477e-05	not	73.2090765473664	62.9435750278142	67.8680947328735	69.6873990482647
ENSG00000077092	15.6000919423543	3.0633742903307e-07	0.00144269125229925	0.855388574109642	0.99988594921777	4.95344501542477e-05	not	19.4048154703863	10.490595837969	15.9689634665585	16.5359929945035
ENSG00000077097	3047.89767936413	3.02811256063827e-05	0.00144245811261708	0.0991955898900369	0.99988594921777	4.95344501542477e-05	not	2856.91805948096	3026.06005398871	3218.74419872819	3089.86840525865
ENSG00000077147	5227.16854181438	2.08846889884632e-05	0.00144221161582569	0.293439234299839	0.99988594921777	4.95344501542477e-05	not	5067.30294897132	5190.93755873322	5382.53874844686	5267.89491110611
ENSG00000077150	2238.22040967974	-1.24446495204639e-05	0.00144237996266661	0.427658832577234	0.99988594921777	4.95344501542477e-05	not	2218.32322309188	2339.4028718671	2162.79648950201	2232.35905425797
ENSG00000077152	399.42439495206	2.1964856981054e-06	0.00144260289334067	0.90911958971383	0.99988594921777	4.95344501542477e-05	not	399.56279127659	403.411094496446	400.222146880622	394.501547154583
ENSG00000077157	204.560310246202	-7.45519130606646e-06	0.00144265612138725	0.247133477168846	0.99988594921777	4.95344501542477e-05	not	211.688896040577	226.024655781697	185.639200298742	194.888488863791
ENSG00000077232	3074.87110027943	-7.80892553956328e-05	0.00144334038367324	0.483810952622205	0.99988594921777	4.95344501542477e-05	not	2962.76250750125	3098.54053432376	3164.84894702856	3073.33241226415
ENSG00000077235	2668.69457939425	-4.409086143735e-08	0.00144230326623943	0.997424577808964	0.99988594921777	4.95344501542477e-05	not	2722.84842532193	2614.06574471574	2644.85957414875	2693.00457339057
ENSG00000077238	438.122106639066	8.36574875345575e-06	0.00144260706166349	0.32552101516506	0.99988594921777	4.95344501542477e-05	not	429.552051549005	410.086928211517	458.109639446896	454.739807348846
ENSG00000077254	1182.42239088579	-4.66644130443531e-06	0.0014424687531303	0.716461161632132	0.99988594921777	4.95344501542477e-05	not	1206.62670743129	1182.57625809833	1187.69165782529	1152.79494018824
ENSG00000077264	58.3159615927523	-1.70307195260152e-06	0.0014426809850557	0.598147344069506	0.99988594921777	4.95344501542477e-05	not	63.5066688121732	60.0825034356409	58.8855527829344	50.7891213402607
ENSG00000077312	1427.38930127929	1.83552668864811e-06	0.00144245726790059	0.889344639276902	0.99988594921777	4.95344501542477e-05	not	1464.18153094733	1378.08281689684	1374.32891834069	1492.96393893231
ENSG00000077327	32.026751679312	1.12880647576355e-06	0.00144268716294111	0.642001487408198	0.99988594921777	4.95344501542477e-05	not	29.9892602724151	29.5644064524582	31.9379269331169	36.6154130592577
ENSG00000077348	929.562109715269	2.39926948796031e-06	0.00144250814848257	0.21255381694572	0.99988594921777	4.95344501542477e-05	not	886.447252169918	900.283861003888	938.17660366031	993.340722026959
ENSG00000077380	1639.1278737489	5.39750711458758e-06	0.00144240974712917	0.845919517639833	0.99988594921777	4.95344501542477e-05	not	1624.71227711143	1638.44033178462	1678.73728442196	1614.62160167759
ENSG00000077454	187.855111665574	-2.93741819197764e-07	0.0014426500232042	0.957726120919581	0.99988594921777	4.95344501542477e-05	not	198.458340038041	178.340129245474	185.639200298742	188.98277708004
ENSG00000077458	602.883639480774	-8.4150960175229e-06	0.00144257931092662	0.328561278686913	0.99988594921777	4.95344501542477e-05	not	598.903168381467	651.370632484805	584.863286962704	576.397470094121
ENSG00000077463	383.483473949315	-2.65232326395454e-07	0.00144260561433792	0.382704533032943	0.99988594921777	4.95344501542477e-05	not	366.045382736832	370.985616451814	401.220207097282	395.682689511333
ENSG00000077514	475.223251536029	3.9081096142204e-06	0.00144259077517838	0.65710368663062	0.99988594921777	4.95344501542477e-05	not	479.828164358642	453.003002094118	479.068903996754	488.992935694603
ENSG00000077522	17.9908869829723	7.46219858359153e-08	0.00144269056045146	0.968927975191507	0.99988594921777	4.95344501542477e-05	not	16.7587042698791	19.0738106144892	21.9573247665179	14.173708281003
ENSG00000077549	2445.66681796968	4.82680884581793e-05	0.00144271888333465	0.769242575536857	0.99988594921777	4.95344501542477e-05	not	2490.87267674413	2430.95716281664	2399.33676085041	2461.50067146752
ENSG00000077585	142.438862845937	1.99338454939211e-06	0.00144266378429747	0.678564525366807	0.99988594921777	4.95344501542477e-05	not	128.777411758018	146.868341731567	128.749767949128	165.359929945035
ENSG00000077616	129.426980870413	-1.20609987629684e-06	0.00144266469450401	0.796253829299311	0.99988594921777	4.95344501542477e-05	not	140.243893626883	123.97976899418	137.732309899067	115.751950961524
ENSG00000077684	643.12510282808	-1.84231308774209e-05	0.00144261502532736	0.684351677602776	0.99988594921777	4.95344501542477e-05	not	669.466133728326	635.157893462489	621.791514979121	646.084869142386
ENSG00000077713	603.364232539898	5.85118620168976e-07	0.00144258251556065	0.687675343055506	0.99988594921777	4.95344501542477e-05	not	538.924647836637	648.509560892631	598.836129995943	627.186591434382
ENSG00000077721	1154.15126865429	-1.1907502482996e-06	0.00144246721359954	0.925355787290122	0.99988594921777	4.95344501542477e-05	not	1163.40689115634	1151.10447058442	1158.74791154215	1143.34580133424
ENSG00000077782	1919.40074017585	-1.39009953990124e-05	0.00144242812836136	0.344524082214402	0.99988594921777	4.95344501542477e-05	not	1921.07673156824	2005.61118611354	1811.47929323773	1939.43574978391
ENSG00000077935	62.8737181668909	-1.30531233172361e-06	0.00144267983228447	0.694911092246503	0.99988594921777	4.95344501542477e-05	not	62.6246317453375	68.665718212161	65.8719742995537	54.3325484105114
ENSG00000077942	636.888819962652	3.44632117696208e-07	0.00144256884830291	0.973248037021245	0.99988594921777	4.95344501542477e-05	not	592.728908913617	679.981348406538	641.752719312319	633.092303218133
ENSG00000078018	272.378857932154	-1.01578212566121e-05	0.00144265636889064	0.111885276032327	0.99988594921777	4.95344501542477e-05	not	316.65130699403	277.523944440817	274.466559581474	220.873620712297
ENSG00000078043	1113.24776887783	-3.10330139333067e-05	0.00144266507183781	0.0120062533552396	0.99988594921777	4.95344501542477e-05	not	1211.91892983231	1182.57625809833	967.120349943447	1091.37553763723
ENSG00000078061	324.593554956482	1.20646695873574e-06	0.00144261993190572	0.902382277628785	0.99988594921777	4.95344501542477e-05	not	330.763900063402	314.717875139071	336.346293014388	316.546151609067
ENSG00000078070	398.091716709144	2.83364203832692e-06	0.00144260432908064	0.833387591788257	0.99988594921777	4.95344501542477e-05	not	395.152605942411	393.874189189201	411.200809263881	392.139262441083
ENSG00000078081	166.940033838341	9.76089310723471e-06	0.00144267907496106	0.0442588230329973	0.99988594921777	4.95344501542477e-05	not	118.192966955989	166.89584287678	212.58682614856	170.084499372036
ENSG00000078124	788.171905729308	-6.39991454385004e-06	0.00144254056579629	0.552534928773913	0.99988594921777	4.95344501542477e-05	not	783.248915350137	823.988618545932	750.541282928248	794.908806092918
ENSG00000078140	4027.81810839359	4.18705136458271e-06	0.00144219026726067	0.827404737730492	0.99988594921777	4.95344501542477e-05	not	3978.86920849602	4043.6478502717	4029.16909465603	4059.58628015061
ENSG00000078142	1010.28598029914	2.32075072400756e-05	0.00144258185826998	0.946418053743275	0.99988594921777	4.95344501542477e-05	not	1007.28633032641	1017.587796283	1017.02336077644	999.246433810711
ENSG00000078177	1111.01863015783	-5.51622539847712e-06	0.00144248181728123	0.659897376088369	0.99988594921777	4.95344501542477e-05	not	1105.19244474518	1145.38232740007	1106.84878027583	1086.65096821023
ENSG00000078237	112.951152099709	-4.25360786523113e-06	0.00144267112924057	0.334765784027165	0.99988594921777	4.95344501542477e-05	not	111.136670421303	132.5629837707	101.80214209931	106.302812107522
ENSG00000078246	1216.20039344679	-6.21194411014167e-06	0.00144248011962133	0.622587978994637	0.99988594921777	4.95344501542477e-05	not	1184.5757807604	1282.7137638244	1211.64510302512	1185.86692617725
ENSG00000078269	2169.61883203709	2.5377906639525e-06	0.00144238035398453	0.867059764967672	0.99988594921777	4.95344501542477e-05	not	2254.48674283215	2066.6473800799	2175.77127231859	2181.56993291771
ENSG00000078304	3710.9082405602	3.78066354337009e-05	0.00144247688524711	0.869023258535649	0.99988594921777	4.95344501542477e-05	not	3679.8586428387	3765.17021530016	3631.94112842539	3766.66297567654
ENSG00000078369	8135.13913291668	3.39840608593026e-05	0.00144232646390985	0.183291259746699	0.99988594921777	4.95344501542477e-05	not	7708.12192707753	8175.98891990078	8171.11899379464	8485.32669089379
ENSG00000078399	92.4027698370604	-7.5467640935317e-07	0.00144267199548726	0.852097150779429	0.99988594921777	4.95344501542477e-05	not	94.3779661514241	93.4616720109969	90.8234797160513	90.9479614697692
ENSG00000078403	805.08985988278	2.49346444981007e-06	0.00144253041979671	0.820373217996961	0.99988594921777	4.95344501542477e-05	not	792.069286018494	806.822188992891	838.37058199432	783.097382525415
ENSG00000078487	58.5205245688603	4.1791371202148e-07	0.00144268032285261	0.900536261542407	0.99988594921777	4.95344501542477e-05	not	57.3324093443231	58.1751223741919	61.8797334329141	56.6948331240119
ENSG00000078618	2844.46573811399	2.09360510282081e-05	0.00144235839193401	0.23833479348667	0.99988594921777	4.95344501542477e-05	not	2726.37657358927	2822.9239709444	2925.31449503018	2903.24791289211
ENSG00000078668	1210.98114584811	7.20869413817434e-06	0.0014424753046846	0.575232386673899	0.99988594921777	4.95344501542477e-05	not	1212.80096689914	1170.17828119891	1200.66644064186	1260.27889465252
ENSG00000078674	3946.28910387462	-2.00870347023236e-07	0.00144226942701855	0.990295683410094	0.99988594921777	4.95344501542477e-05	not	3857.14809327269	4036.01832602591	3807.59972655754	4084.39026964236
ENSG00000078687	579.31665398072	-5.85326464531504e-06	0.00144258347990658	0.328845144873014	0.99988594921777	4.95344501542477e-05	not	594.492983047288	609.408249132929	594.843889129303	518.521494613359
ENSG00000078699	571.213591065456	-1.21325041176585e-05	0.00144259408121097	0.802000837502571	0.99988594921777	4.95344501542477e-05	not	588.318723579438	564.584794188879	557.915661112887	574.035185380621
ENSG00000078747	1007.27678024175	-2.14528797625147e-05	0.00144256937925596	0.529828745167991	0.99988594921777	4.95344501542477e-05	not	1035.51151646516	1016.63410575227	993.069915576605	983.891583172957
ENSG00000078795	32.0224802023165	6.17051746994927e-07	0.00144268708075872	0.799249711296602	0.99988594921777	4.95344501542477e-05	not	29.1072232055794	32.4254780446316	29.9418064997971	36.6154130592577
ENSG00000078804	1346.37171685113	-6.48145564477834e-06	0.00144249228607738	0.597768942435222	0.99988594921777	4.95344501542477e-05	not	1449.18690081112	1283.66745435512	1282.50737840798	1370.12513383029
ENSG00000078808	1846.96296028363	8.27856966325456e-05	0.00144356387466831	0.484772875972035	0.99988594921777	4.95344501542477e-05	not	1793.18135687706	1839.66903376748	1879.3473879706	1875.6540625194
ENSG00000078814	76.0313308140763	-4.51871825205009e-06	0.0014426814389667	0.198745370781021	0.99988594921777	4.95344501542477e-05	not	73.2090765473664	99.1838151953436	73.8564560328329	57.8759754807622
ENSG00000078900	135.812147236927	-3.27809622518528e-06	0.00144266571341421	0.488383838929874	0.99988594921777	4.95344501542477e-05	not	149.946301362076	135.424055362873	113.778864699229	144.09936752353
ENSG00000078902	455.885073775104	2.81146236154621e-06	0.0014425947049075	0.743590377589727	0.99988594921777	4.95344501542477e-05	not	440.136496351034	458.725145278464	445.134856630317	479.543796840601
ENSG00000078967	238.724580303738	1.93678370624072e-06	0.00144264140266528	0.776523913659788	0.99988594921777	4.95344501542477e-05	not	252.262601115021	217.441441005176	252.509234814956	232.685044279799
ENSG00000079134	626.424803200494	-7.47616484165293e-06	0.00144256911582668	0.440393109846269	0.99988594921777	4.95344501542477e-05	not	659.763725993133	628.482059747418	619.795394545801	597.658032515626
ENSG00000079150	59.9462573447129	1.92722890059132e-06	0.00144268154157526	0.548974798691265	0.99988594921777	4.95344501542477e-05	not	59.9785205448303	51.4992886591207	53.8952516996348	74.4119684752657
ENSG00000079156	553.120159358949	-3.95404201322807e-06	0.00144257467233681	0.367816073029963	0.99988594921777	4.95344501542477e-05	not	565.385759841709	578.890152149746	531.966095479729	536.238629964613
ENSG00000079246	6760.16066072011	3.1077443890366e-06	0.00144208019163285	0.883446802225398	0.99988594921777	4.95344501542477e-05	not	6699.95355968428	6785.50812610452	6675.02672902144	6880.1542280702
ENSG00000079257	8.16564948309278	-5.18552287298831e-08	0.00144269295370516	0.964191639004396	0.99988594921777	4.95344501542477e-05	not	7.05629653468592	9.53690530724458	8.98254194993914	7.08685414050149
ENSG00000079277	264.743355661035	8.46769409931174e-06	0.00144264603773398	0.203858980393061	0.99988594921777	4.95344501542477e-05	not	251.380564048186	241.283704273288	267.480138064854	298.829016257813
ENSG00000079308	81.7068309214861	2.57952887350349e-06	0.00144267622997733	0.49784552768541	0.99988594921777	4.95344501542477e-05	not	81.147410148888	71.5267898043343	80.8428775494523	93.3102461832697
ENSG00000079313	943.499989298619	8.43037097767266e-06	0.00144251752695163	0.397268241640755	0.99988594921777	4.95344501542477e-05	not	945.543735647913	891.700646227368	961.131988643488	975.623586675706
ENSG00000079332	1501.09389470054	1.45244785275898e-05	0.00144245559641907	0.701936753057433	0.99988594921777	4.95344501542477e-05	not	1471.23782748201	1502.06258589102	1531.02437235629	1500.05079307282
ENSG00000079335	206.98537530816	-4.69980168456602e-06	0.00144265258245906	0.415009323145926	0.99988594921777	4.95344501542477e-05	not	201.986488305384	232.700489496768	180.648899215443	212.605624215045
ENSG00000079337	255.348697431157	5.59614372055833e-06	0.00144263966435524	0.307976790906178	0.99988594921777	4.95344501542477e-05	not	239.914082179321	242.237394804012	260.493716548235	278.749596193059
ENSG00000079385	11.7025857702953	1.37347442910278e-07	0.00144269205288699	0.927472974708373	0.99988594921777	4.95344501542477e-05	not	12.3485189357004	10.490595837969	10.9786623832589	12.9925659242527
ENSG00000079387	1406.94534624712	-7.22153877804282e-06	0.00144244309447589	0.59812573918655	0.99988594921777	4.95344501542477e-05	not	1449.18690081112	1403.8324612264	1402.27460440717	1372.48741854379
ENSG00000079432	5193.22876272474	-1.00152190815099e-05	0.0014422414288069	0.586744534443763	0.99988594921777	4.95344501542477e-05	not	5462.45555491373	5033.57862116369	5145.99847709847	5130.88239772308
ENSG00000079435	363.067443973626	-7.5201619549275e-07	0.00144261010784868	0.463664560173703	0.99988594921777	4.95344501542477e-05	not	356.342975001639	345.235972122254	376.268701680784	374.422127089829
ENSG00000079459	1901.31815231014	-2.0554728113496e-06	0.00144236705993495	0.893306389488877	0.99988594921777	4.95344501542477e-05	not	1905.2000643652	1909.28844251036	1890.32605035386	1900.45805201115
ENSG00000079462	656.444402390069	5.70388515412406e-06	0.00144256876541334	0.559483586970578	0.99988594921777	4.95344501542477e-05	not	679.168541463519	604.639796479306	655.725562345557	686.243709271895
ENSG00000079482	826.240670038502	2.34863413749439e-06	0.0014425241203816	0.833656814000679	0.99988594921777	4.95344501542477e-05	not	816.766323889895	823.988618545932	811.422956144502	852.78478157368
ENSG00000079616	1375.53158090895	-2.47109261086061e-05	0.00144256586174466	0.0726494551835761	0.99988594921777	4.95344501542477e-05	not	1475.64801281619	1410.50829494147	1250.56945147486	1365.40056440329
ENSG00000079691	421.329837495817	-2.56126225003199e-06	0.0014426039141239	0.752738716599387	0.99988594921777	4.95344501542477e-05	not	441.900570484705	412.94799980369	437.150374897038	393.320404797833
ENSG00000079739	386.352703733932	1.81745396647039e-06	0.00144260672215464	0.894703475914548	0.99988594921777	4.95344501542477e-05	not	387.21427234089	380.522521759059	377.266761897444	400.407258938334
ENSG00000079785	2332.10866786675	2.00898667400528e-06	0.00144234221567295	0.529188722981782	0.99988594921777	4.95344501542477e-05	not	2249.19452043114	2349.89346770506	2414.30766410031	2315.03901923049
ENSG00000079805	3260.57676059742	-3.13888946728014e-06	0.00144224506317009	0.862431550749128	0.99988594921777	4.95344501542477e-05	not	3266.18325849274	3276.88066356924	3209.76165677825	3289.48146354944
ENSG00000079819	4885.05234637584	7.04749751684793e-05	0.00144300533445341	0.923760635480808	0.99988594921777	4.95344501542477e-05	not	4840.61942279454	4913.41361429241	4936.40583159989	4849.77051681652
ENSG00000079841	15.7752752854962	1.96748335039315e-06	0.00144269187311539	0.240253439959243	0.99988594921777	4.95344501542477e-05	not	12.3485189357004	11.4442863686935	23.9534451998377	15.3548506377532
ENSG00000079931	145.273701073187	5.6835560923208e-06	0.00144266550205443	0.461095781242981	0.99988594921777	4.95344501542477e-05	not	144.654078961061	130.655602709251	161.685755098905	144.09936752353
ENSG00000079950	1424.95214413298	5.6694784512737e-06	0.00144243315228358	0.683781176769045	0.99988594921777	4.95344501542477e-05	not	1401.55689920199	1418.13781918727	1433.21447112362	1446.89938701905
ENSG00000079974	170.301287570838	1.41156764215325e-06	0.00144265380439518	0.797890978711925	0.99988594921777	4.95344501542477e-05	not	162.294820297776	172.617986061127	172.664417482163	173.627926442287
ENSG00000079999	1523.45281296538	6.57350655591519e-06	0.00144242314998465	0.643920012308397	0.99988594921777	4.95344501542477e-05	not	1520.63190322481	1490.61829952233	1552.98169712281	1529.57935199157
ENSG00000080007	23.5303200365274	-7.41946816629687e-07	0.00144268930141528	0.716133317532103	0.99988594921777	4.95344501542477e-05	not	29.1072232055794	20.9811916759381	23.9534451998377	20.0794200647542
ENSG00000080031	372.454118232182	5.60702392616429e-07	0.0014426153180504	0.916035107659137	0.99988594921777	4.95344501542477e-05	not	358.10704913531	382.429902820508	345.328834964327	403.950686008585
ENSG00000080189	1006.37368780728	1.185651476753e-05	0.00144251499083933	0.296743312943611	0.99988594921777	4.95344501542477e-05	not	960.53836578412	989.930770891987	1037.9826253263	1037.04298922672
ENSG00000080200	629.12997744169	3.75962457579217e-06	0.00144256415895876	0.702147546099774	0.99988594921777	4.95344501542477e-05	not	606.841501982989	633.25051240104	613.807033245841	662.62086213689
ENSG00000080298	558.979697486526	-1.38913931848179e-05	0.00144260996685751	0.880530397239858	0.99988594921777	4.95344501542477e-05	not	578.616315844245	546.464674105114	582.867166529384	527.970633467361
ENSG00000080345	4467.2354394341	-8.20316614946638e-06	0.00144218507013275	0.501411268920927	0.99988594921777	4.95344501542477e-05	not	4574.24422861015	4470.90120803626	4355.53478550382	4468.26153558619
ENSG00000080371	1783.49309979489	4.36175187552755e-06	0.00144238629366645	0.866295665227678	0.99988594921777	4.95344501542477e-05	not	1771.13043020616	1810.10462731502	1758.58210175475	1794.15523990363
ENSG00000080493	30.3920975185729	1.50621323232968e-06	0.0014426877571148	0.523975132220426	0.99988594921777	4.95344501542477e-05	not	28.2251861387437	26.7033348602848	35.9301677997566	30.7097012755065
ENSG00000080503	545.957965021056	-2.34712436350103e-05	0.00144266724018377	0.851889091922843	0.99988594921777	4.95344501542477e-05	not	541.570759037144	542.649911982217	553.923420246247	545.687768818615
ENSG00000080546	177.591102020205	3.73259426746598e-07	0.00144265244856523	0.947549936136609	0.99988594921777	4.95344501542477e-05	not	173.761302166641	180.247510306923	188.633380948722	167.722214658535
ENSG00000080603	202.325863191811	-4.49793559288917e-06	0.00144265391085901	0.427333655873626	0.99988594921777	4.95344501542477e-05	not	205.514636572727	220.30251259735	214.582946581879	168.903357015286
ENSG00000080608	519.838222361802	7.76641105374899e-07	0.00144258128670525	0.517438916315284	0.99988594921777	4.95344501542477e-05	not	515.109647032072	551.233126758737	498.032048113292	514.978067543109
ENSG00000080644	14.4277376054636	1.76461589854533e-06	0.00144269196188123	0.277380256923408	0.99988594921777	4.95344501542477e-05	not	10.5844448020289	11.4442863686935	17.9650838998783	17.7171353512537
ENSG00000080802	544.416553586445	-2.34539685504856e-05	0.00144267211470485	0.52611762453281	0.99988594921777	4.95344501542477e-05	not	571.560019309559	544.557293043665	548.933119162947	512.615782829608
ENSG00000080815	2463.42304052408	-2.83631797187903e-05	0.00144245914937974	0.0847348065685158	0.99988594921777	4.95344501542477e-05	not	2601.1273100986	2512.02085792822	2398.33870063375	2342.20529343574
ENSG00000080819	617.30895377871	4.60705085818909e-06	0.00144258950768998	0.604605197857662	0.99988594921777	4.95344501542477e-05	not	570.677982242723	637.065274523938	572.886564362785	688.605993985395
ENSG00000080822	586.707463787863	-1.42692966231873e-06	0.00144258227665213	0.363635152712587	0.99988594921777	4.95344501542477e-05	not	564.503722774873	652.324323015529	587.857467612684	542.144341748364
ENSG00000080823	1007.62439607874	-1.71768617518613e-05	0.00144254151891234	0.774647554884056	0.99988594921777	4.95344501542477e-05	not	1031.10133113098	1001.37505726068	1007.04275860984	990.978437313459
ENSG00000080824	30641.3920162913	-1.52972713479115e-05	0.00144214280167581	0.458938286041625	0.99988594921777	4.95344501542477e-05	not	31069.7556792889	31000.6643917292	28811.0042743215	31684.1437198254
ENSG00000080839	692.284540510054	-2.39748242389551e-06	0.00144255294213765	0.812820570092699	0.99988594921777	4.95344501542477e-05	not	725.034468938978	670.444443099294	669.698405378796	703.960844623148
ENSG00000080845	1656.11540396957	-4.55536311323162e-06	0.0014424193251139	0.747619071827041	0.99988594921777	4.95344501542477e-05	not	1701.44950192614	1636.53295072317	1593.90216600587	1692.57699722311
ENSG00000080854	38.6192552806777	2.39560460561485e-06	0.00144268651506367	0.362224462289172	0.99988594921777	4.95344501542477e-05	not	37.9275938739368	29.5644064524582	40.9204688830561	46.0645519132597
ENSG00000080947	19.9319191543828	9.10692428648049e-08	0.00144268997141779	0.963847999412697	0.99988594921777	4.95344501542477e-05	not	18.5227784035505	20.9811916759381	18.9631441165382	21.2605624215045
ENSG00000080986	2086.38743615289	-2.38142669226646e-05	0.00144250507615992	0.0585976593537067	0.99988594921777	4.95344501542477e-05	not	2225.37951962657	2141.03524147641	1887.33186970388	2091.80311380469
ENSG00000081014	897.225508409245	-3.24683191072679e-06	0.0014425278155714	0.692919124251974	0.99988594921777	4.95344501542477e-05	not	880.272992702068	936.524101171418	841.364762644299	930.740177119196
ENSG00000081019	177.131123200176	5.24092009090254e-06	0.00144266052586875	0.988594474944846	0.99988594921777	4.95344501542477e-05	not	194.048154703863	159.266318630984	162.683815315564	192.526204150291
ENSG00000081026	389.866012481221	-1.87408039169676e-06	0.00144260555070402	0.815214503990149	0.99988594921777	4.95344501542477e-05	not	384.568161140382	403.411094496446	385.251243630723	386.233550657331
ENSG00000081041	979.114483550448	2.70363224628719e-05	0.00144263335891457	0.0122629551806895	0.99988594921777	4.95344501542477e-05	not	907.616141773976	900.283861003888	1099.86235875921	1008.69557266471
ENSG00000081052	34.5836190465853	1.82299082544563e-07	0.00144268637545589	0.943683877241754	0.99988594921777	4.95344501542477e-05	not	37.0455568071011	31.4717875139071	37.9262882330764	31.8908436322567
ENSG00000081059	200.851565783931	1.57525584619206e-06	0.00144264803507008	0.788873481683152	0.99988594921777	4.95344501542477e-05	not	205.514636572727	189.784415614167	215.581006798539	192.526204150291
ENSG00000081087	1114.80601999361	3.42722696699946e-06	0.00144250056288292	0.774186295083922	0.99988594921777	4.95344501542477e-05	not	1047.86003540086	1163.50244748384	1151.76149002553	1096.10010706423
ENSG00000081148	12.7383253442553	-7.26292156093872e-07	0.00144269188546284	0.633702223179975	0.99988594921777	4.95344501542477e-05	not	14.9946301362076	13.3516674301424	11.9767225999189	10.6302812107522
ENSG00000081154	2299.50025833609	-6.0677385846073e-05	0.00144298091684526	0.826343076713358	0.99988594921777	4.95344501542477e-05	not	2271.24544710203	2349.89346770506	2234.65682510153	2342.20529343574
ENSG00000081177	470.573097338246	5.04914414266918e-06	0.0014426007040416	0.556339149427898	0.99988594921777	4.95344501542477e-05	not	445.428718752048	473.030503239331	514.999071796511	448.834095565095
ENSG00000081181	99.1024306376322	1.25839786587887e-07	0.00144267088308998	0.97729759896317	0.99988594921777	4.95344501542477e-05	not	104.962410953453	92.5079814802724	93.817660366031	105.121669750772
ENSG00000081189	514.035756340776	-1.83801746201085e-05	0.00144266313303569	0.0224208651771391	0.99988594921777	4.95344501542477e-05	not	624.482243319703	508.317052876136	491.045626596673	432.298102570591
ENSG00000081307	874.265700959882	-3.72935672498239e-06	0.00144254071896137	0.733091212815513	0.99988594921777	4.95344501542477e-05	not	824.704657491416	945.107315947938	886.277472393995	840.973358006177
ENSG00000081320	403.909897589337	-1.07306205562515e-06	0.00144260385615288	0.894808053274272	0.99988594921777	4.95344501542477e-05	not	404.855013677604	407.225856619344	384.253183414063	419.305536646338
ENSG00000081377	848.874042285837	-1.21149961998007e-05	0.00144254685973575	0.504596606430109	0.99988594921777	4.95344501542477e-05	not	844.991510028638	889.793265165919	843.360883077619	817.350510871172
ENSG00000081386	382.424279220351	-3.82628654656357e-06	0.00144261438752189	0.549039890938149	0.99988594921777	4.95344501542477e-05	not	377.511864605696	408.179547150068	348.323015614307	395.682689511333
ENSG00000081665	310.518343335843	-7.98530398614281e-06	0.00144264262881297	0.061093500972141	0.99988594921777	4.95344501542477e-05	not	313.123158726688	369.078235390365	257.499535898255	302.372443328064
ENSG00000081692	34.1123681765472	5.16378077145037e-07	0.00144268703350946	0.832013687256459	0.99988594921777	4.95344501542477e-05	not	35.2814826734296	30.5180969831827	26.9476258498174	43.7022671997592
ENSG00000081721	204.917278493127	4.79590696390612e-06	0.00144264950877443	0.423198520968264	0.99988594921777	4.95344501542477e-05	not	201.104451238549	188.830725083443	213.58488636522	216.149051285296
ENSG00000081760	619.484802399734	4.29500732479207e-06	0.00144256181782877	0.665768765935112	0.99988594921777	4.95344501542477e-05	not	600.667242515139	618.945154440173	628.77793649574	629.548876147883
ENSG00000081791	1039.22613195156	5.52382593631134e-07	0.00144248695125911	0.964774048368961	0.99988594921777	4.95344501542477e-05	not	1031.98336819782	1044.29113114328	1058.94188987616	1021.68813858897
ENSG00000081803	356.927083658837	-8.09566995046917e-06	0.00144262294311952	0.367213334586146	0.99988594921777	4.95344501542477e-05	not	378.393901672532	365.263473267467	340.338533881027	343.712425814322
ENSG00000081818	25.0677608011386	-6.81801241297438e-07	0.00144268884559176	0.747035785325085	0.99988594921777	4.95344501542477e-05	not	29.9892602724151	22.888572737387	24.9515054164976	22.4417047782547
ENSG00000081853	16.7427293200258	2.45361203929349e-06	0.00144269197531226	0.156788342243669	0.99988594921777	4.95344501542477e-05	not	10.5844448020289	13.3516674301424	22.9553849831778	20.0794200647542
ENSG00000081870	235.151182128573	-4.5633076126029e-06	0.00144264286986782	0.471097199519911	0.99988594921777	4.95344501542477e-05	not	255.790749382364	233.654180027492	225.561608965138	225.598190139298
ENSG00000081913	309.338052361695	5.48556931850714e-06	0.00144262737584945	0.47509749655959	0.99988594921777	4.95344501542477e-05	not	300.774639790987	295.644064524582	311.39478759789	329.538717533319
ENSG00000081923	262.416744795193	-8.13467515805808e-06	0.0014426506799414	0.199429503583997	0.99988594921777	4.95344501542477e-05	not	299.892602724151	262.264895949226	220.571307881839	266.938172625556
ENSG00000081985	26.3419230077797	-1.63405272407591e-06	0.00144268897309093	0.450953205313856	0.99988594921777	4.95344501542477e-05	not	32.6353714729224	26.7033348602848	25.9495656331575	20.0794200647542
ENSG00000082014	55.9392530525665	-1.8497220562327e-07	0.00144268093346887	0.951689127858673	0.99988594921777	4.95344501542477e-05	not	56.4503722774873	56.267741312743	57.8874925662745	53.1514060537612
ENSG00000082068	442.835621563694	4.32070900249293e-06	0.0014426005729996	0.607600828219754	0.99988594921777	4.95344501542477e-05	not	413.675384345962	453.003002094118	464.098000746856	440.566099067843
ENSG00000082126	138.641576206012	-8.20063229912167e-06	0.00144267328041282	0.0949756762402281	0.99988594921777	4.95344501542477e-05	not	157.884634963597	153.544175446638	129.747828165788	113.389666248024
ENSG00000082146	371.416509430672	5.20035254058492e-07	0.00144261277684269	0.939649530903301	0.99988594921777	4.95344501542477e-05	not	346.640567266446	393.874189189201	374.272581247464	370.878700019578
ENSG00000082153	4377.98592146656	2.74385041585479e-05	0.00144236957216757	0.41587628566502	0.99988594921777	4.95344501542477e-05	not	4185.26588213558	4427.98513415366	4333.57746073731	4565.11520883971
ENSG00000082196	13.2038259574521	-3.24358637379617e-09	0.00144269183529884	0.996216084588218	0.99988594921777	4.95344501542477e-05	not	13.2305560025361	13.3516674301424	17.9650838998783	8.26799649725174
ENSG00000082212	1306.28520089979	-5.77512884882195e-06	0.00144245795730157	0.661943006617814	0.99988594921777	4.95344501542477e-05	not	1302.76874771639	1341.84257672931	1321.43172685771	1259.09775229577
ENSG00000082213	479.187905466349	-4.10218729398671e-06	0.00144258889889165	0.770461535841737	0.99988594921777	4.95344501542477e-05	not	484.238349692821	485.428480138749	471.084422263475	476.00036977035
ENSG00000082258	1088.67301854824	5.45567222728042e-06	0.0014424848076377	0.66226967793134	0.99988594921777	4.95344501542477e-05	not	1071.67503620542	1077.67029971864	1080.89921464268	1124.44752362624
ENSG00000082269	1194.57608243948	4.81585536708861e-06	0.00144248455283627	0.699198125626921	0.99988594921777	4.95344501542477e-05	not	1180.16559542622	1183.52994862905	1266.53841494142	1148.07037076124
ENSG00000082438	427.641042583229	1.04189502555137e-06	0.00144260039592358	0.480369420342395	0.99988594921777	4.95344501542477e-05	not	400.444828343426	429.160738826006	458.109639446896	422.848963716589
ENSG00000082458	61.4802014052242	1.59410932029889e-06	0.00144268012355695	0.633321041445161	0.99988594921777	4.95344501542477e-05	not	56.4503722774873	60.0825034356409	60.8816732162542	68.5062566915144
ENSG00000082482	6.91240188618522	-2.27508930099447e-07	0.00144269328071136	0.83843043711972	0.99988594921777	4.95344501542477e-05	not	6.17425946785018	8.58321477652012	6.98642151661933	5.90571178375124
ENSG00000082497	62.5773186423433	4.20188635836753e-06	0.00144268304415444	0.203471689518981	0.99988594921777	4.95344501542477e-05	not	59.9785205448303	47.6845265362229	65.8719742995537	76.7742531887662
ENSG00000082512	269.701576674604	3.76591651506766e-06	0.00144263700436305	0.569654445714912	0.99988594921777	4.95344501542477e-05	not	279.605750186929	243.191085334737	291.433583264692	264.575887912056
ENSG00000082515	553.569407365915	1.54275862249978e-05	0.00144261487832656	0.507495594890479	0.99988594921777	4.95344501542477e-05	not	556.565389173352	521.668720306278	554.921480462907	581.122039521122
ENSG00000082516	1163.27352665251	-1.75729467889985e-06	0.00144246841198033	0.890140247052264	0.99988594921777	4.95344501542477e-05	not	1147.5302239533	1188.29840128267	1159.74597175881	1157.51950961524
ENSG00000082641	4828.52995099645	1.03657708144096e-05	0.00144220423101465	0.530726409677519	0.99988594921777	4.95344501542477e-05	not	4655.39163875903	4887.66396996285	4825.62114755064	4945.44304771329
ENSG00000082701	2159.2121876768	4.94315822738717e-06	0.00144235327177606	0.754903832521842	0.99988594921777	4.95344501542477e-05	not	2162.75488788123	2123.86881192337	2130.8585625689	2219.36648833372
ENSG00000082781	1522.47984254509	1.6680691044928e-05	0.00144248536190477	0.338910777546465	0.99988594921777	4.95344501542477e-05	not	1514.45764375696	1454.3780593548	1619.85173163902	1501.23193542957
ENSG00000082805	2381.21247353838	-2.04712933557612e-05	0.00144238751635832	0.216153718296492	0.99988594921777	4.95344501542477e-05	not	2442.36063806816	2448.12359236968	2307.5152209177	2326.85044279799
ENSG00000082898	6022.02528513013	-3.40213644269745e-05	0.00144228180320046	0.105914820024997	0.99988594921777	4.95344501542477e-05	not	6203.36669105575	6174.19249591014	5855.61929114366	5854.92266241098
ENSG00000082929	5.17121660243156	-4.17882392029132e-07	0.00144269375136715	0.666816222852266	0.99988594921777	4.95344501542477e-05	not	5.29222240101444	6.67583371507121	3.99224086663962	4.724569427001
ENSG00000082996	753.796910316647	-5.14978800161696e-05	0.00144299403882284	0.47812283548857	0.99988594921777	4.95344501542477e-05	not	756.787803345064	786.794687847678	734.57231946169	737.032830612155
ENSG00000083067	6.92916663375176	-4.59216104591208e-07	0.00144269332165732	0.681295371100163	0.99988594921777	4.95344501542477e-05	not	7.05629653468592	8.58321477652012	4.99030108329952	7.08685414050149
ENSG00000083093	274.209050279635	7.5804775603843e-06	0.00144264046073342	0.267117963976035	0.99988594921777	4.95344501542477e-05	not	257.554823516036	258.450133826328	278.458800448113	302.372443328064
ENSG00000083097	287.779519375412	7.8245467617111e-06	0.00144263746260041	0.323608165052354	0.99988594921777	4.95344501542477e-05	not	268.139268318065	278.477634971542	310.39672738123	294.104446830812
ENSG00000083099	946.490729244461	8.06343664564624e-06	0.0014425256112981	0.480653050653156	0.99988594921777	4.95344501542477e-05	not	916.436512442333	935.570410640693	1015.02724034312	918.928753551694
ENSG00000083123	543.046711799987	8.39572913583968e-06	0.00144258689697378	0.368186646492913	0.99988594921777	4.95344501542477e-05	not	537.160573702965	511.178124468309	569.892383712805	553.955765315867
ENSG00000083168	1122.29693995264	-1.2148234348372e-05	0.00144249884607516	0.336443226203257	0.99988594921777	4.95344501542477e-05	not	1156.35059462165	1150.1507800537	1107.84684049249	1074.83954464273
ENSG00000083223	939.757835221062	5.31424609924877e-06	0.00144250862356399	0.577009490379333	0.99988594921777	4.95344501542477e-05	not	905.852067640304	941.29255382504	942.16884452695	969.717874891954
ENSG00000083290	321.469366612847	3.00651044128152e-06	0.00144262359231323	0.684039297710931	0.99988594921777	4.95344501542477e-05	not	296.364454456808	333.79168575356	327.363751064449	328.357575176569
ENSG00000083312	5805.57639675141	2.13098719678236e-05	0.00144224326123675	0.910121237946854	0.99988594921777	4.95344501542477e-05	not	5645.03722774873	5941.49200641337	5715.89086081127	5919.88549203225
ENSG00000083444	858.317804112119	-5.24776506418987e-06	0.00144252940925851	0.635334241265766	0.99988594921777	4.95344501542477e-05	not	907.616141773976	835.432904914625	856.335665894198	833.886503865676
ENSG00000083454	62.2698789450492	-8.9658446336435e-07	0.00144267951119948	0.788631488894716	0.99988594921777	4.95344501542477e-05	not	66.1527800126805	61.9898844970898	61.8797334329141	59.0571178375124
ENSG00000083457	137.214575469493	-2.02927268422442e-06	0.00144266364709158	0.333089154796579	0.99988594921777	4.95344501542477e-05	not	136.71574535954	157.358937569536	117.771105565869	137.012513383029
ENSG00000083520	1203.82618911157	4.36003236964647e-06	0.00144246578927624	0.736163747208044	0.99988594921777	4.95344501542477e-05	not	1206.62670743129	1178.76149597543	1234.6004880083	1195.31606503125
ENSG00000083535	361.818974072486	-7.87409983588504e-06	0.00144263139463992	0.293917850443922	0.99988594921777	4.95344501542477e-05	not	361.635197402653	398.642641842823	311.39478759789	375.603269446579
ENSG00000083544	245.482392296099	-3.08296889465672e-06	0.00144263886297207	0.632300157478736	0.99988594921777	4.95344501542477e-05	not	264.611120050722	239.376323211839	240.532512215037	237.4096137068
ENSG00000083635	137.36385788172	-3.41919670754521e-07	0.00144266128407087	0.341511083409997	0.99988594921777	4.95344501542477e-05	not	129.659448824854	125.887150055628	142.722610982366	151.186221664032
ENSG00000083642	762.117151450973	-1.38952563971987e-05	0.00144257669082738	0.183916312136434	0.99988594921777	4.95344501542477e-05	not	759.433914545572	834.479214383901	711.616934478512	742.938542395907
ENSG00000083720	712.032318369127	2.48778180166179e-05	0.00144265826690766	0.669783263769649	0.99988594921777	4.95344501542477e-05	not	662.40983719364	740.063851842179	708.622753828532	737.032830612155
ENSG00000083750	236.196504848708	6.40097548099741e-06	0.00144264545156381	0.317566307090192	0.99988594921777	4.95344501542477e-05	not	216.981118441592	228.88572737387	248.516993948316	250.402179631053
ENSG00000083799	368.76062811062	-2.20684021254035e-06	0.00144261705291779	0.818334573850285	0.99988594921777	4.95344501542477e-05	not	397.798717142918	348.097043714427	384.253183414063	344.893568171073
ENSG00000083807	50.4257537767606	4.33546589123197e-07	0.00144268266529336	0.886436602067664	0.99988594921777	4.95344501542477e-05	not	50.2761128096371	48.6382170669474	44.9127097496957	57.8759754807622
ENSG00000083812	85.8953458771354	2.44758399007317e-06	0.00144267727296102	0.507415520910442	0.99988594921777	4.95344501542477e-05	not	64.388705879009	96.3227436031703	84.8351184160919	98.0348156102707
ENSG00000083814	102.754119841425	-3.86378664113381e-07	0.00144266993156573	0.934032594253507	0.99988594921777	4.95344501542477e-05	not	108.490559220796	98.2301246646192	96.8118410160107	107.483954464273
ENSG00000083817	58.3417665908599	-1.14347989979085e-06	0.00144268080097397	0.721355869630515	0.99988594921777	4.95344501542477e-05	not	57.3324093443231	63.8972655585387	51.899131266315	60.2382601942627
ENSG00000083828	150.036412470992	-2.05212241681103e-06	0.0014426597225095	0.785912128233383	0.99988594921777	4.95344501542477e-05	not	142.89000482739	163.081080753882	147.712912065666	146.461652237031
ENSG00000083838	53.0723366705989	3.42825877910947e-07	0.00144268431635146	0.903930337744417	0.99988594921777	4.95344501542477e-05	not	45.8659274754584	59.1288129049164	71.8603355995131	35.4342707025075
ENSG00000083844	334.614179158672	-1.10937664450367e-05	0.00144264001731314	0.443914861013406	0.99988594921777	4.95344501542477e-05	not	328.999825929731	365.263473267467	319.379269331169	324.814148106318
ENSG00000083845	4364.66966367263	2.32556512920878e-05	0.00144234545975337	0.19950824876592	0.99988594921777	4.95344501542477e-05	not	4286.70014482169	4214.35845527138	4295.65117250423	4661.96888209323
ENSG00000083857	3923.56898912061	-1.72047167643852e-05	0.00144224438124435	0.365558608597725	0.99988594921777	4.95344501542477e-05	not	4007.09439463476	3974.02844152882	3829.55705132405	3883.59606899482
ENSG00000083896	1171.83395251947	6.08217711070967e-06	0.00144247009244498	0.638419546272049	0.99988594921777	4.95344501542477e-05	not	1158.99670582216	1153.96554217659	1189.68777825861	1184.6857838205
ENSG00000083937	599.739748566911	1.37964937867668e-06	0.00144256229822733	0.888844387251388	0.99988594921777	4.95344501542477e-05	not	593.610945980453	599.871343825684	607.818671945882	597.658032515626
ENSG00000084070	295.065481713575	5.68200444247629e-06	0.00144263258721777	0.418099469732198	0.99988594921777	4.95344501542477e-05	not	267.257231251229	298.505136116755	307.402546731251	307.097012755065
ENSG00000084072	562.494411191682	-3.46897345696018e-05	0.00144278020510728	0.936394057458596	0.99988594921777	4.95344501542477e-05	not	545.098907304487	583.658604803368	564.902082629506	556.318050029367
ENSG00000084073	975.092780774897	-1.53823502187906e-05	0.00144253627308786	0.802542118344058	0.99988594921777	4.95344501542477e-05	not	972.004847652985	992.791842484161	961.131988643488	974.442444318955
ENSG00000084090	1238.49248136257	-3.96926104655682e-06	0.00144246103101837	0.76067460647104	0.99988594921777	4.95344501542477e-05	not	1272.77948744397	1224.5386414502	1217.63346432508	1239.01833223101
ENSG00000084092	569.682461891726	7.06444784522109e-06	0.00144258203846624	0.448371236824885	0.99988594921777	4.95344501542477e-05	not	550.391129705501	555.047888881635	557.915661112887	615.37516786688
ENSG00000084093	1241.83008753937	-9.0178824372909e-06	0.00144247643490756	0.485982113830363	0.99988594921777	4.95344501542477e-05	not	1258.6668943746	1274.13054904788	1254.5616923415	1179.9612143935
ENSG00000084110	5.49435936066953	-2.42655373586225e-07	0.00144269368386252	0.80464171175513	0.99988594921777	4.95344501542477e-05	not	6.17425946785018	5.72214318434675	2.99418064997971	7.08685414050149
ENSG00000084112	3598.90112961379	-1.19604080858976e-05	0.00144223697652114	0.525364236762004	0.99988594921777	4.95344501542477e-05	not	3649.86938256629	3636.42199365236	3567.0672143425	3542.245927894
ENSG00000084207	1346.90718271957	1.34425210997507e-05	0.0014424767037553	0.316894790124333	0.99988594921777	4.95344501542477e-05	not	1303.65078478322	1317.04662293048	1348.37935270753	1418.55197045705
ENSG00000084234	13802.801443058	-3.03975017862928e-06	0.00144193630647271	0.426891065812677	0.99988594921777	4.95344501542477e-05	not	13808.2902813135	13458.4807695835	13877.0292524393	14067.4054688955
ENSG00000084444	214.419131841322	2.37018685984391e-07	0.00144264521485147	0.969581246371342	0.99988594921777	4.95344501542477e-05	not	199.340377104877	228.88572737387	221.569368098499	207.881054788044
ENSG00000084453	126.011411733889	-9.74251523035352e-07	0.0014426654667392	0.832191084817572	0.99988594921777	4.95344501542477e-05	not	117.310929889153	139.238817485771	131.743948599107	115.751950961524
ENSG00000084463	2777.58169920524	-2.72377107382704e-06	0.00144228248104152	0.88329771570025	0.99988594921777	4.95344501542477e-05	not	2766.06824159688	2806.71123192208	2792.57248621441	2744.97483708758
ENSG00000084623	2710.2608490036	1.56380232309688e-05	0.00144234797966773	0.287571447165765	0.99988594921777	4.95344501542477e-05	not	2586.13267996239	2710.38848831891	2741.67141516476	2802.85081256834
ENSG00000084636	15.7073199075059	1.45613572324809e-06	0.00144269155501285	0.385272052906391	0.99988594921777	4.95344501542477e-05	not	12.3485189357004	13.3516674301424	22.9553849831778	14.173708281003
ENSG00000084652	2535.54979608772	0.000289020523466526	0.00145733312279096	0.919336816379022	0.99988594921777	4.95344501542477e-05	not	2594.95305063075	2462.42895033055	2453.23201255005	2631.58517083955
ENSG00000084676	1100.17217519485	1.09240820699111e-06	0.00144248049164949	0.961753068187373	0.99988594921777	4.95344501542477e-05	not	1073.43911033909	1124.40113572414	1113.83520179245	1089.01325292373
ENSG00000084693	897.752919963821	9.21567786508257e-06	0.00144252971421911	0.456132761344513	0.99988594921777	4.95344501542477e-05	not	907.616141773976	844.96981022187	911.228977810493	927.196750048945
ENSG00000084710	587.386107027938	4.80706270192383e-06	0.00144257950348763	0.980683774853765	0.99988594921777	4.95344501542477e-05	not	600.667242515139	574.121699496124	549.931179379607	624.824306720882
ENSG00000084731	1617.72211708871	-2.93016432435254e-06	0.00144247352974564	0.882900169048143	0.99988594921777	4.95344501542477e-05	not	1743.78728113426	1504.92365748319	1641.80905640554	1580.36847333183
ENSG00000084733	4004.21898412536	4.50536478190114e-05	0.00144256670573712	0.836144020999361	0.99988594921777	4.95344501542477e-05	not	3986.80754209754	3988.33379948968	3931.35919342336	4110.37540149087
ENSG00000084754	4193.81247752039	1.67626320168949e-05	0.00144222430594301	0.409842546147602	0.99988594921777	4.95344501542477e-05	not	4114.70291678872	4144.73904652849	4276.68802838769	4239.11991837664
ENSG00000084764	152.971559871084	4.88972303574057e-07	0.00144265999098276	0.928729301741786	0.99988594921777	4.95344501542477e-05	not	169.351116832462	134.470364832149	155.697393798945	152.367364020782
ENSG00000084774	3679.53236615955	-7.27786644387232e-06	0.00144224948253316	0.708271036599014	0.99988594921777	4.95344501542477e-05	not	3786.58512792583	3625.93139781439	3598.00708105896	3707.60585783903
ENSG00000085063	3921.62177986155	3.46603781661956e-05	0.00144241574412878	0.0555237456558327	0.99988594921777	4.95344501542477e-05	not	3792.75938739368	3760.40176264654	3992.24086663962	4141.08510276637
ENSG00000085117	313.357382789302	1.08318755085791e-06	0.00144262359189766	0.49177478085383	0.99988594921777	4.95344501542477e-05	not	317.533344060866	287.060849748062	313.39090803121	335.444429317071
ENSG00000085185	878.771947140525	-8.27264726589742e-06	0.00144253141819339	0.454620894049975	0.99988594921777	4.95344501542477e-05	not	933.195216712212	865.951001897808	851.345364810898	864.596205141182
ENSG00000085224	2727.17332576211	6.08352078903055e-05	0.0014429788367493	0.456086472212993	0.99988594921777	4.95344501542477e-05	not	2802.23176133714	2744.72134742499	2791.57442599775	2570.16576828854
ENSG00000085231	253.828452836961	-3.7023646634955e-06	0.0014426375333089	0.57232663171358	0.99988594921777	4.95344501542477e-05	not	273.431490719079	249.866919049808	247.518933731656	244.496467847302
ENSG00000085274	444.822039072223	-8.33865114946664e-06	0.00144261094480688	0.316273548329278	0.99988594921777	4.95344501542477e-05	not	444.546681685213	484.474789608025	445.134856630317	405.131828365335
ENSG00000085276	1025.02196172924	9.83389018691748e-06	0.00144250639610985	0.419673812376455	0.99988594921777	4.95344501542477e-05	not	980.825218321342	1020.44886787517	1049.95934792622	1048.85441279422
ENSG00000085365	1276.43194522112	1.10055211690019e-05	0.00144247342550654	0.786803951931312	0.99988594921777	4.95344501542477e-05	not	1266.60522797612	1305.60233656178	1281.50931819132	1252.01089815526
ENSG00000085377	989.294072063473	1.76028257041861e-06	0.00144250505476575	0.881420816914221	0.99988594921777	4.95344501542477e-05	not	943.779661514241	1026.17101105952	995.066036009925	992.159579670209
ENSG00000085382	615.94589903716	2.17397581209788e-06	0.00144255998073044	0.827051045971482	0.99988594921777	4.95344501542477e-05	not	603.313353715646	618.945154440173	623.78763541244	617.73745258038
ENSG00000085415	1794.57495770838	7.11709713809042e-05	0.00144325848340926	0.60693305236641	0.99988594921777	4.95344501542477e-05	not	1806.41191287959	1827.27105686806	1783.53360717125	1761.08325391462
ENSG00000085433	258.653184218757	-1.63694921027689e-05	0.0014426816885165	0.864741879177367	0.99988594921777	4.95344501542477e-05	not	277.841676053258	244.144775865461	257.499535898255	255.126749058054
ENSG00000085449	836.572477265413	1.17999079544374e-05	0.00144255406825391	0.280086093084461	0.99988594921777	4.95344501542477e-05	not	777.074655882286	837.340285976074	893.263893910614	838.611073292677
ENSG00000085465	9.43299074524558	-7.44989262579746e-07	0.00144269283522338	0.562823590765439	0.99988594921777	4.95344501542477e-05	not	10.5844448020289	11.4442863686935	10.9786623832589	4.724569427001
ENSG00000085491	967.901145039116	1.45266582101055e-06	0.00144249678909499	0.903806634494423	0.99988594921777	4.95344501542477e-05	not	958.774291650449	969.903269746774	966.122289726787	976.804729032456
ENSG00000085511	751.948726046575	6.19996033067434e-06	0.00144254218337004	0.505806308664693	0.99988594921777	4.95344501542477e-05	not	725.916506005814	744.832304495802	783.477270078025	753.568823606659
ENSG00000085514	31.9137297732492	-9.79538786489965e-07	0.00144268723556946	0.681225807063151	0.99988594921777	4.95344501542477e-05	not	36.1635197402653	31.4717875139071	26.9476258498174	33.071985989007
ENSG00000085552	16.1596830930891	3.08800211817106e-07	0.00144269091318925	0.860307716612518	0.99988594921777	4.95344501542477e-05	not	15.8766672030433	15.2590484915913	16.9670236832184	16.5359929945035
ENSG00000085563	212.048676183129	1.70030217833377e-07	0.00144264358905714	0.978834433660283	0.99988594921777	4.95344501542477e-05	not	209.924821906906	213.626678882279	215.581006798539	209.062197144794
ENSG00000085644	248.460699693992	1.31976619708363e-05	0.00144266702732369	0.200236019752103	0.99988594921777	4.95344501542477e-05	not	227.565563243621	233.654180027492	251.511174598296	281.111880906559
ENSG00000085662	480.370869952991	5.79654592297007e-06	0.00144259355669533	0.484548822602469	0.99988594921777	4.95344501542477e-05	not	449.838904086227	483.5210990773	492.043686813333	496.079789835105
ENSG00000085719	3764.78878904179	5.67423078235503e-06	0.00144221008014467	0.694026086168301	0.99988594921777	4.95344501542477e-05	not	3690.44308764073	3782.3366448532	3786.64046200768	3799.73496166555
ENSG00000085721	664.973612265774	-4.11312758424225e-06	0.00144256250540356	0.676527738692022	0.99988594921777	4.95344501542477e-05	not	657.117614792626	692.379325305956	621.791514979121	688.605993985395
ENSG00000085733	4328.00414317599	-1.4554064257505e-06	0.00144216679845961	0.757304160889184	0.99988594921777	4.95344501542477e-05	not	4359.02718430222	4345.96774851135	4281.67832947099	4325.34331041941
ENSG00000085760	1588.2948150088	2.33532110554431e-05	0.00144252267681741	0.222577508143741	0.99988594921777	4.95344501542477e-05	not	1486.23245761822	1590.7558052484	1675.74310377198	1600.44789339659
ENSG00000085788	867.177188230977	-6.03014610572725e-07	0.0014425277454362	0.955443202346966	0.99988594921777	4.95344501542477e-05	not	854.693917763831	884.071121981572	910.230917593833	819.712795584673
ENSG00000085831	20.1504541809075	-7.91300595927967e-08	0.00144269016802553	0.964340712711274	0.99988594921777	4.95344501542477e-05	not	14.9946301362076	25.7496443295604	20.959264549858	18.898277708004
ENSG00000085832	1266.24724093451	-3.62962959049407e-06	0.00144245546794429	0.782787668471862	0.99988594921777	4.95344501542477e-05	not	1266.60522797612	1285.57483541657	1278.51513754134	1234.29376280401
ENSG00000085840	405.026430302925	-7.44658052093401e-06	0.00144261439316898	0.355456086250668	0.99988594921777	4.95344501542477e-05	not	436.608348083691	406.272166088619	373.274521030804	403.950686008585
ENSG00000085872	851.80173402178	-3.04129214294553e-06	0.00144252329305466	0.722726968701707	0.99988594921777	4.95344501542477e-05	not	869.688547900039	852.599334467665	814.417136794482	870.501916924933
ENSG00000085978	432.773470706443	-6.53490356738822e-06	0.00144260376694863	0.43802372268845	0.99988594921777	4.95344501542477e-05	not	445.428718752048	449.18823997122	430.163953380419	406.312970722086
ENSG00000085982	1087.60468378599	2.5173408680704e-06	0.00144248594711852	0.838780956939945	0.99988594921777	4.95344501542477e-05	not	1047.86003540086	1114.86423041689	1099.86235875921	1087.83211056698
ENSG00000085998	1069.99167371468	8.46726034221803e-06	0.00144250245656401	0.486895561463784	0.99988594921777	4.95344501542477e-05	not	1063.7367026039	1032.84684477459	1129.80416525901	1053.57898222122
ENSG00000085999	316.965701792504	-5.39584084820177e-06	0.00144262543088076	0.48649891473468	0.99988594921777	4.95344501542477e-05	not	336.056122464417	319.486327792693	306.404486514591	305.915870398314
ENSG00000086015	1557.52808593416	-3.99537368464487e-06	0.00144241461098926	0.779010702984993	0.99988594921777	4.95344501542477e-05	not	1561.20560829926	1575.4967567568	1526.03407127299	1567.37590740758
ENSG00000086061	2829.40949232181	-6.50430232573914e-07	0.00144232561716199	0.696647406040567	0.99988594921777	4.95344501542477e-05	not	2883.37917148603	2727.55491787195	2939.28733806342	2767.41654186583
ENSG00000086062	863.026725694673	3.73080832181855e-05	0.0014427626625637	0.394374948041452	0.99988594921777	4.95344501542477e-05	not	812.356138555716	865.951001897808	864.320147627477	909.479614697692
ENSG00000086065	984.521781270718	2.39734727484796e-06	0.00144250687894697	0.838127649649939	0.99988594921777	4.95344501542477e-05	not	953.482069249434	1004.23612885285	1026.00590272638	954.363024254201
ENSG00000086102	846.701243563692	-2.17336722705225e-06	0.00144252026842045	0.765007522718456	0.99988594921777	4.95344501542477e-05	not	835.289102293445	874.534216674328	838.37058199432	838.611073292677
ENSG00000086159	6.31455798705318	1.15508476950675e-07	0.00144269354945374	0.913512276368144	0.99988594921777	4.95344501542477e-05	not	2.64611120050722	9.53690530724458	5.98836129995943	7.08685414050149
ENSG00000086189	347.186551954889	-5.00069254684086e-06	0.00144261844433299	0.714270392576694	0.99988594921777	4.95344501542477e-05	not	344.876493132774	361.44871114457	336.346293014388	346.074710527823
ENSG00000086200	933.832725884089	3.28432087460035e-06	0.00144252539410637	0.767091246850789	0.99988594921777	4.95344501542477e-05	not	893.503548704604	991.838151953436	893.263893910614	956.725308967702
ENSG00000086232	2720.82314838035	-4.69604334191864e-07	0.0014423050886433	0.977068488660209	0.99988594921777	4.95344501542477e-05	not	2681.39268318065	2762.84146750875	2659.83047739865	2779.22796543334
ENSG00000086288	57.5603869391575	1.33600696037763e-06	0.0014426811649562	0.677976329413075	0.99988594921777	4.95344501542477e-05	not	59.9785205448303	49.5919075976718	56.8894323496146	63.7816872645134
ENSG00000086289	35.8432358117126	4.84778586437008e-07	0.00144268601387571	0.85140703072533	0.99988594921777	4.95344501542477e-05	not	32.6353714729224	37.1939306982539	36.9282280164165	36.6154130592577
ENSG00000086300	129.768492443315	-4.60813589457683e-06	0.00144266995170014	0.31113119822614	0.99988594921777	4.95344501542477e-05	not	123.485189357004	157.358937569536	130.745888382447	107.483954464273
ENSG00000086475	1265.71186907439	-8.19897684817528e-06	0.00144247516958388	0.525172900716244	0.99988594921777	4.95344501542477e-05	not	1288.65615464702	1286.52852594729	1196.67419977523	1290.98859592802
ENSG00000086504	941.87787969369	1.12192636373431e-05	0.0014425477127144	0.181935862443071	0.99988594921777	4.95344501542477e-05	not	943.779661514241	856.414096590563	936.18048322699	1031.13727744297
ENSG00000086506	52.835739581398	-3.430616794107e-07	0.00144268192153496	0.909663705311521	0.99988594921777	4.95344501542477e-05	not	57.3324093443231	49.5919075976718	48.9049506163353	55.5136907672617
ENSG00000086544	666.828814206295	1.71995796410326e-05	0.00144260308593494	0.0916349199869874	0.99988594921777	4.95344501542477e-05	not	609.487613183496	644.694798769734	705.628573178552	707.504271693399
ENSG00000086570	25.5784585582609	-9.72118398881001e-07	0.001442688920484	0.646575630810552	0.99988594921777	4.95344501542477e-05	not	23.815000804565	31.4717875139071	26.9476258498174	20.0794200647542
ENSG00000086589	1341.59490819697	2.44871203505914e-06	0.00144245038419154	0.854861032381986	0.99988594921777	4.95344501542477e-05	not	1345.1065269245	1325.629837707	1389.29982159059	1306.34344656578
ENSG00000086598	2586.57879552184	-7.96777566664151e-06	0.00144233627712509	0.629588381544554	0.99988594921777	4.95344501542477e-05	not	2611.71175490062	2615.01943524646	2476.18739753322	2643.39659440706
ENSG00000086619	139.801902237206	2.91519954487787e-06	0.00144266228728208	0.558600407062704	0.99988594921777	4.95344501542477e-05	not	129.659448824854	138.285126955046	150.707092715646	140.55594045328
ENSG00000086666	754.072466076209	-3.55267579549239e-07	0.00144254775971309	0.975962571977983	0.99988594921777	4.95344501542477e-05	not	735.618913741007	775.350401478984	795.453992677944	709.8665564069
ENSG00000086712	1089.6130452592	3.57615919519119e-06	0.00144248783540172	0.767638977647326	0.99988594921777	4.95344501542477e-05	not	1046.09596126719	1114.86423041689	1110.84102114247	1086.65096821023
ENSG00000086730	443.413673789477	-3.65757069061465e-06	0.00144260657504169	0.674970337046424	0.99988594921777	4.95344501542477e-05	not	419.849643813812	484.474789608025	457.111579230236	412.218682505837
ENSG00000086758	18485.863723215	1.00873148934225e-05	0.00144189284131105	0.473827741007479	0.99988594921777	4.95344501542477e-05	not	18356.9554349854	18222.1649705522	18505.0344770913	18859.3000102312
ENSG00000086827	597.518932485458	-9.90323461727752e-06	0.00144257937133419	0.811529488611009	0.99988594921777	4.95344501542477e-05	not	606.841501982989	598.91765329496	600.832250429262	583.484324234623
ENSG00000086848	130.561946436154	-4.03873763213801e-07	0.00144266362086034	0.969712887987453	0.99988594921777	4.95344501542477e-05	not	122.603152290168	139.238817485771	125.755587299148	134.650228669528
ENSG00000087008	383.17297307955	-2.73222197352413e-06	0.00144261046626021	0.649629571497917	0.99988594921777	4.95344501542477e-05	not	370.455568071011	411.994309272966	372.276460814144	377.96555416008
ENSG00000087053	1408.15646826398	3.92214749101409e-06	0.00144245297701592	0.217116498837754	0.99988594921777	4.95344501542477e-05	not	1304.53282185006	1418.13781918727	1470.14269914004	1439.81253287855
ENSG00000087074	1074.13094030597	1.59199427752202e-05	0.00144252510844883	0.200272784592588	0.99988594921777	4.95344501542477e-05	not	1026.6911457968	1041.43005955111	1096.86817810924	1131.53437776674
ENSG00000087076	118.993748957923	2.59818238598745e-07	0.00144266609278946	0.956022996477322	0.99988594921777	4.95344501542477e-05	not	110.254633354467	126.840840586353	120.765286215848	118.114235675025
ENSG00000087077	764.113712197465	1.79318431582411e-05	0.00144259694258948	0.0446135613782848	0.99988594921777	4.95344501542477e-05	not	684.460763864534	739.110161311455	795.453992677944	837.429930935926
ENSG00000087085	22.3035287595831	6.49074305355129e-08	0.00144268985975324	0.975311820819592	0.99988594921777	4.95344501542477e-05	not	29.1072232055794	15.2590484915913	25.9495656331575	18.898277708004
ENSG00000087086	5163.75873573283	1.29563036445374e-05	0.0014421515807732	0.715439936135377	0.99988594921777	4.95344501542477e-05	not	5128.16350658299	5132.76243635903	5195.90148793146	5198.20751205785
ENSG00000087087	2354.03727438289	1.74801998387177e-06	0.00144236893284869	0.909972791302068	0.99988594921777	4.95344501542477e-05	not	2447.65286046918	2247.84858091755	2397.34064041709	2323.30701572774
ENSG00000087088	419.99520572369	6.23361314714387e-06	0.00144261209944492	0.438900878126924	0.99988594921777	4.95344501542477e-05	not	406.619087811276	403.411094496446	402.218267313942	467.732373273099
ENSG00000087095	381.774763638885	-3.29533388043862e-07	0.00144260623402223	0.990249487173658	0.99988594921777	4.95344501542477e-05	not	385.450198207218	378.61514069761	386.249303847383	376.784411803329
ENSG00000087111	587.21166568966	1.56600381701404e-06	0.00144256458619295	0.872763694014817	0.99988594921777	4.95344501542477e-05	not	585.672612378931	581.751223741919	590.851648262663	590.571178375124
ENSG00000087152	827.586650571574	-2.85300950027551e-06	0.00144252231601608	0.798387748672311	0.99988594921777	4.95344501542477e-05	not	822.940583357745	845.923500752594	819.407437877781	822.075080298173
ENSG00000087157	493.27146041659	1.85754393222792e-06	0.00144258822061173	0.833730778143673	0.99988594921777	4.95344501542477e-05	not	513.3455728984	464.447288462811	498.032048113292	497.260932191855
ENSG00000087191	1889.31231531651	-1.13138555828213e-05	0.00144240883817949	0.758019354084575	0.99988594921777	4.95344501542477e-05	not	1919.31265743457	1830.13212846023	1868.36872558734	1939.43574978391
ENSG00000087206	705.934438238106	-3.18940397020351e-06	0.00144256454763279	0.584076701659688	0.99988594921777	4.95344501542477e-05	not	692.399097466055	749.600757149424	741.558740978309	640.179157358635
ENSG00000087245	34.9465370171362	4.06143669921299e-07	0.00144268734744536	0.865282761539215	0.99988594921777	4.95344501542477e-05	not	44.9838904086227	22.888572737387	32.9359871497768	38.9776977727582
ENSG00000087253	106.121893353859	-4.73178934990486e-07	0.00144267069681119	0.908905296105821	0.99988594921777	4.95344501542477e-05	not	117.310929889153	97.2764341338947	117.771105565869	92.1291038265194
ENSG00000087258	8.7413085392571	-9.04374616911106e-07	0.0014426929797731	0.472935932751312	0.99988594921777	4.95344501542477e-05	not	10.5844448020289	10.490595837969	7.98448173327924	5.90571178375124
ENSG00000087263	372.948987204753	-2.01914826070634e-06	0.00144260852782964	0.93561161609254	0.99988594921777	4.95344501542477e-05	not	375.747790472025	372.892997513263	372.276460814144	370.878700019578
ENSG00000087266	725.897078897348	1.18195790273539e-05	0.00144256520767139	0.262579418553471	0.99988594921777	4.95344501542477e-05	not	680.932615597191	715.267898043343	745.550981844949	761.836820103911
ENSG00000087269	1396.24021907949	5.20250422873853e-06	0.00144243679982871	0.706272404172922	0.99988594921777	4.95344501542477e-05	not	1373.33171306325	1391.43448432698	1399.28042375719	1420.91425517055
ENSG00000087274	3643.79941608483	7.10340820859212e-06	0.00144228267076627	0.684091920426968	0.99988594921777	4.95344501542477e-05	not	3520.20993374144	3705.08771186452	3569.06333477582	3780.83668395755
ENSG00000087299	307.165240450943	-6.38826704889335e-07	0.00144262746623442	0.805853536281881	0.99988594921777	4.95344501542477e-05	not	332.527974197074	288.968230809511	289.437462831372	317.727293965817
ENSG00000087301	85.0078066753603	-2.62455928269807e-06	0.00144267639071783	0.650867191185397	0.99988594921777	4.95344501542477e-05	not	89.9677808172454	87.7395288266501	93.817660366031	68.5062566915144
ENSG00000087302	905.03702975543	8.87415098468326e-06	0.00144252755249252	0.117489594660204	0.99988594921777	4.95344501542477e-05	not	889.975400437261	830.664452261003	958.137807993508	941.370458329948
ENSG00000087303	15.8441869011181	-2.68742389262274e-07	0.00144269118757449	0.870147558231504	0.99988594921777	4.95344501542477e-05	not	20.286852537222	12.397976899418	12.9747828165788	17.7171353512537
ENSG00000087338	482.17596917879	2.61001049167163e-05	0.00144270348794427	0.789160945594793	0.99988594921777	4.95344501542477e-05	not	491.294646227507	483.5210990773	479.068903996754	474.8192274136
ENSG00000087365	3641.56569215803	1.01980643785738e-05	0.00144223029679873	0.585148171445526	0.99988594921777	4.95344501542477e-05	not	3619.88012229387	3585.87639552396	3652.90039297525	3707.60585783903
ENSG00000087448	831.238053297996	-5.5917886073089e-08	0.00144252228936296	0.995441924802622	0.99988594921777	4.95344501542477e-05	not	819.412435090402	843.062429160421	814.417136794482	848.060212146679
ENSG00000087460	13149.0699166505	6.59057633790367e-06	0.00144194308141371	0.0376595476453832	0.99988594921777	4.95344501542477e-05	not	12718.0924667045	12736.5370378251	13391.9719871426	13749.6781749296
ENSG00000087470	2984.5787220676	-7.72849428774947e-06	0.00144230920857864	0.655463191493197	0.99988594921777	4.95344501542477e-05	not	2923.95287656048	3103.30898697739	2997.17483062969	2913.87819410286
ENSG00000087494	34.6906474661498	5.09863640651959e-07	0.00144268665618218	0.837966237516645	0.99988594921777	4.95344501542477e-05	not	27.3431490719079	40.0550022904272	35.9301677997566	35.4342707025075
ENSG00000087495	24.8939274582008	-2.9644172763341e-06	0.00144269084168415	0.146029357139943	0.99988594921777	4.95344501542477e-05	not	27.3431490719079	35.2865496368049	23.9534451998377	12.9925659242527
ENSG00000087502	992.313672950012	6.31901905387893e-05	0.00144319591991205	0.918775653943926	0.99988594921777	4.95344501542477e-05	not	957.010217516777	1033.80053530531	972.110651026747	1006.33328795121
ENSG00000087586	2335.30855168764	-3.70797134674161e-06	0.00144260753381307	0.64407234501739	0.99988594921777	4.95344501542477e-05	not	2351.51082018408	2414.74442379433	2083.94973238588	2491.02923038627
ENSG00000087842	146.009308353655	1.45251647343257e-06	0.00144266130180025	0.55151585493729	0.99988594921777	4.95344501542477e-05	not	152.592412562583	126.840840586353	161.685755098905	142.91822516678
ENSG00000087884	59.0488126953278	-2.84594512254961e-07	0.00144268015563159	0.929254900577078	0.99988594921777	4.95344501542477e-05	not	58.2144464111588	61.0361939663653	57.8874925662745	59.0571178375124
ENSG00000087903	184.765318014141	-1.32243617747298e-06	0.00144265151139059	0.790692721272947	0.99988594921777	4.95344501542477e-05	not	200.222414171713	175.4790576533	182.645019648763	180.714780582788
ENSG00000087995	619.765588067689	5.40126968096206e-06	0.00144257054727344	0.577157162358302	0.99988594921777	4.95344501542477e-05	not	580.380389977917	633.25051240104	615.803153679161	649.628296212637
ENSG00000088035	438.400496349675	-6.16354192529168e-06	0.00144260263824327	0.385796013279274	0.99988594921777	4.95344501542477e-05	not	448.956867019391	460.632526339913	434.156194247058	409.856397792336
ENSG00000088038	818.024867149409	-0.000477245219587921	0.00148589657035187	0.536471382480513	0.99988594921777	4.95344501542477e-05	not	864.396325499025	804.914807931443	811.422956144502	791.365379022667
ENSG00000088053	13.3429901878756	-1.319033952666e-06	0.00144269200943343	0.394990191208442	0.99988594921777	4.95344501542477e-05	not	17.6407413367148	14.3053579608669	11.9767225999189	9.44913885400199
ENSG00000088179	450.928006350988	9.94470696475442e-06	0.00144260922127728	0.249075515203425	0.99988594921777	4.95344501542477e-05	not	430.434088615841	428.207048295282	482.063084646734	463.007803846098
ENSG00000088205	1132.56993793745	1.93242606259977e-05	0.00144254039770036	0.416610903790071	0.99988594921777	4.95344501542477e-05	not	1085.7876292748	1127.26220731631	1185.69553739197	1131.53437776674
ENSG00000088247	6906.47997421488	8.44121020717392e-05	0.00144333335008236	0.349538019967063	0.99988594921777	4.95344501542477e-05	not	6760.81411729594	6827.47050945639	6871.64459170344	7165.99067840376
ENSG00000088256	1017.83155962863	2.87664872626779e-06	0.00144249247563373	0.813225819163778	0.99988594921777	4.95344501542477e-05	not	993.173737257043	1028.07839212097	1013.0311199098	1037.04298922672
ENSG00000088280	535.123994327626	1.78020866369646e-05	0.00144262898585966	0.207676292327747	0.99988594921777	4.95344501542477e-05	not	508.053350497386	510.224433937585	565.900142846166	556.318050029367
ENSG00000088298	556.631537550124	-4.9130620429433e-06	0.00144257918036955	0.316966925046848	0.99988594921777	4.95344501542477e-05	not	555.683352106516	600.825034356409	534.960276129709	535.057487607863
ENSG00000088305	394.812212275104	-7.19587669327358e-06	0.00144261303514606	0.373847943788661	0.99988594921777	4.95344501542477e-05	not	400.444828343426	420.577524049486	380.260942547424	377.96555416008
ENSG00000088325	8869.48030477737	-2.09887089106723e-05	0.00144230450174053	0.172116157344933	0.99988594921777	4.95344501542477e-05	not	9026.76734199696	9184.03981087653	8158.14421097806	9108.96985525792
ENSG00000088340	369.960993563065	-1.17027533891909e-05	0.00144264324426744	0.11287546090047	0.99988594921777	4.95344501542477e-05	not	435.726311016855	361.44871114457	354.311376914266	328.357575176569
ENSG00000088356	629.693442198068	-1.69291573156488e-06	0.0014425597884437	0.863364573301646	0.99988594921777	4.95344501542477e-05	not	652.707429458447	614.176701786551	618.797334329141	633.092303218133
ENSG00000088367	188.994477487952	4.96195272023149e-07	0.00144265196179178	0.930169740133198	0.99988594921777	4.95344501542477e-05	not	194.048154703863	181.201200837647	171.666357265504	209.062197144794
ENSG00000088387	513.671407642064	4.9642222323065e-06	0.00144258941846898	0.263896505389052	0.99988594921777	4.95344501542477e-05	not	513.3455728984	560.770032065981	501.026228763272	479.543796840601
ENSG00000088448	780.863247626665	-2.27933986929948e-05	0.00144262674408235	0.0329914762284396	0.99988594921777	4.95344501542477e-05	not	844.109472961803	830.664452261003	756.529644228208	692.149421055646
ENSG00000088451	172.421467731597	-2.84724510810232e-06	0.00144265460577787	0.603132351517512	0.99988594921777	4.95344501542477e-05	not	179.935561634491	176.432748184025	159.689634665585	173.627926442287
ENSG00000088538	507.988789354362	1.91838638646196e-06	0.00144258936282538	0.827518157399679	0.99988594921777	4.95344501542477e-05	not	495.704831561686	512.131814999034	546.936998729628	477.181512127101
ENSG00000088543	56.3310115116749	-2.88491305916425e-06	0.00144268328841221	0.348559482368356	0.99988594921777	4.95344501542477e-05	not	66.1527800126805	59.1288129049164	59.8836129995943	40.1588401295085
ENSG00000088682	403.832609718477	2.77139393603999e-05	0.0014427402504143	0.443769742522041	0.99988594921777	4.95344501542477e-05	not	391.624457675068	444.419787317597	394.233785580662	385.052408300581
ENSG00000088726	7.19856929407319	-2.51702600737473e-07	0.00144269335245443	0.817871945014973	0.99988594921777	4.95344501542477e-05	not	10.5844448020289	4.76845265362229	3.99224086663962	9.44913885400199
ENSG00000088727	117.970874663833	2.3483086041168e-06	0.00144266779120163	0.60381848374445	0.99988594921777	4.95344501542477e-05	not	119.957041089661	105.859648910415	113.778864699229	132.287943956028
ENSG00000088756	48.4117907434141	9.81018132125199e-07	0.00144268319765178	0.740532241349343	0.99988594921777	4.95344501542477e-05	not	41.4557421412797	51.4992886591207	49.9030108329952	50.7891213402607
ENSG00000088766	128.93692208289	-4.04961556824845e-06	0.00144266661245974	0.392961716290121	0.99988594921777	4.95344501542477e-05	not	132.305560025361	142.099889077944	113.778864699229	127.563374529027
ENSG00000088808	773.976129327922	6.00501303039532e-05	0.00144316585737196	0.715454050074094	0.99988594921777	4.95344501542477e-05	not	750.613543877214	816.359094300136	737.566500111669	791.365379022667
ENSG00000088812	1149.68224314619	1.725864978307e-05	0.0014425228323496	0.243667207062779	0.99988594921777	4.95344501542477e-05	not	1085.7876292748	1137.75280315428	1191.68389869193	1183.50464146375
ENSG00000088826	358.671960378836	1.31943574079239e-05	0.00144264270851779	0.0824715950727306	0.99988594921777	4.95344501542477e-05	not	341.348344865431	317.578946731245	381.259002764084	394.501547154583
ENSG00000088832	2120.41980191912	1.16082061683958e-05	0.00144237785623105	0.459334883979833	0.99988594921777	4.95344501542477e-05	not	2062.20266226196	2105.7486918396	2110.8973582357	2202.83049533921
ENSG00000088833	1087.18986383322	8.90881528282646e-06	0.001442492658683	0.476212900689927	0.99988594921777	4.95344501542477e-05	not	1076.96725860644	1052.8743459198	1122.81774374239	1096.10010706423
ENSG00000088836	197.885873707795	-8.92503347955442e-07	0.00144265551808657	0.866263227070597	0.99988594921777	4.95344501542477e-05	not	232.857785644635	166.89584287678	188.633380948722	203.156485361043
ENSG00000088854	600.832198908283	-2.59767252740145e-05	0.00144268758633045	0.893827303667773	0.99988594921777	4.95344501542477e-05	not	569.795945175888	638.018965054662	584.863286962704	610.650598439879
ENSG00000088876	164.919523585627	4.80784645508558e-06	0.00144266191383686	0.334865175995332	0.99988594921777	4.95344501542477e-05	not	149.06426429524	159.266318630984	196.617862682001	154.729648734283
ENSG00000088888	3037.18861903864	1.88691117987427e-05	0.00144232955528599	0.642175065269052	0.99988594921777	4.95344501542477e-05	not	3040.38176938279	3092.81839113942	3052.06814254599	2963.48617308637
ENSG00000088899	100.424731382053	1.15550331220467e-06	0.00144267080445738	0.784663268758179	0.99988594921777	4.95344501542477e-05	not	94.3779661514241	102.044886787517	110.784684049249	94.4913885400199
ENSG00000088930	2133.12494671519	-5.99764189463927e-06	0.00144234912751537	0.802909488911799	0.99988594921777	4.95344501542477e-05	not	2146.87822067819	2143.89631306858	2142.83528516881	2098.88996794519
ENSG00000088970	201.523483834803	1.22012718967851e-06	0.00144264812663103	0.835472643991996	0.99988594921777	4.95344501542477e-05	not	191.402043503355	206.950845167207	217.577127231859	190.16391943679
ENSG00000088986	1925.36277880531	-1.69193777351339e-05	0.00144244098271189	0.947631201922586	0.99988594921777	4.95344501542477e-05	not	1995.16784518244	1861.60391597414	1944.22130205349	1900.45805201115
ENSG00000088992	5.73520084499045	1.54887070643552e-06	0.00144269414381647	0.118487220930258	0.99988594921777	4.95344501542477e-05	not	2.64611120050722	2.86107159217337	7.98448173327924	9.44913885400199
ENSG00000089006	1999.34303247161	2.81415544116927e-05	0.0014425268320929	0.114439806600091	0.99988594921777	4.95344501542477e-05	not	1958.12228837534	1888.30725083443	2154.81200776873	1996.13058290792
ENSG00000089009	12790.2669532358	4.83720446659381e-05	0.0014423847493191	0.176236147400642	0.99988594921777	4.95344501542477e-05	not	12307.0631935591	12723.185370395	12894.937999246	13235.8812497433
ENSG00000089022	794.913985385084	-2.34908436826899e-06	0.00144252668465881	0.830914387650173	0.99988594921777	4.95344501542477e-05	not	803.535767887359	797.285283685647	787.469510944665	791.365379022667
ENSG00000089048	692.377903273634	-2.04285833004608e-06	0.00144254642927389	0.84321306136979	0.99988594921777	4.95344501542477e-05	not	700.337431067577	694.286706367405	701.636332311913	673.251143347642
ENSG00000089050	482.655558128631	4.91888517361859e-07	0.00144258851249499	0.802979994228651	0.99988594921777	4.95344501542477e-05	not	469.243719556613	506.409671814687	486.055325513373	468.913515629849
ENSG00000089053	2558.78226473368	-1.95623508180276e-05	0.00144239335696585	0.229675144038439	0.99988594921777	4.95344501542477e-05	not	2706.97175811888	2546.3537170343	2506.12920403302	2475.67437974852
ENSG00000089057	855.517121715028	-2.67696751649075e-06	0.00144252418976992	0.809369405335244	0.99988594921777	4.95344501542477e-05	not	829.996879892431	894.561717819542	842.362822860959	855.14706628718
ENSG00000089060	262.875854745731	-2.32310759254271e-06	0.00144263440131638	0.726370890976508	0.99988594921777	4.95344501542477e-05	not	266.375194184393	268.940729664297	244.524753081677	271.662742052557
ENSG00000089063	1115.68139696844	-1.16485894569694e-05	0.00144249746640718	0.355905782300979	0.99988594921777	4.95344501542477e-05	not	1159.878742889	1130.12327890848	1084.89145550932	1087.83211056698
ENSG00000089091	73.1507364602321	6.04451382878481e-07	0.00144267689235202	0.86906227668502	0.99988594921777	4.95344501542477e-05	not	69.6809282800234	74.3878613965077	78.8467571161325	69.6873990482647
ENSG00000089094	681.940061862704	-1.0014681432248e-05	0.00144256800177416	0.304822734480439	0.99988594921777	4.95344501542477e-05	not	729.444654273157	683.796110529436	663.710044078836	650.809438569387
ENSG00000089123	123.900244741796	4.01364988141676e-06	0.00144267047912169	0.361716703410048	0.99988594921777	4.95344501542477e-05	not	99.6701885524386	129.701912178526	119.767225999189	146.461652237031
ENSG00000089154	7343.11198198472	-3.27349891741491e-07	0.00144208955345697	0.304227415319169	0.99988594921777	4.95344501542477e-05	not	7509.66358703949	7434.97137752787	7043.31094896895	7384.50201440256
ENSG00000089157	24236.4532051629	3.26774136313669e-05	0.00144221099329146	0.0154696790847006	0.99988594921777	4.95344501542477e-05	not	22701.8700262183	23841.3095775807	24514.3550416006	25888.278175252
ENSG00000089159	3626.14940857226	-1.17869640986441e-05	0.00144230621944143	0.885194080904627	0.99988594921777	4.95344501542477e-05	not	3648.98734549945	3579.20056180889	3493.21075830967	3783.19896867105
ENSG00000089163	13.4041246213776	-5.32870714181049e-07	0.00144269181320424	0.727417738589777	0.99988594921777	4.95344501542477e-05	not	18.5227784035505	10.490595837969	13.9728430332387	10.6302812107522
ENSG00000089177	282.98289922956	2.13118244481979e-06	0.00144263318904421	0.835816376907198	0.99988594921777	4.95344501542477e-05	not	255.790749382364	304.227279301102	288.439402614712	283.47416562006
ENSG00000089195	670.52265903977	6.50514007160108e-06	0.00144255767896328	0.52598280863526	0.99988594921777	4.95344501542477e-05	not	654.471503592119	656.139085138427	668.700345162136	702.779702266398
ENSG00000089199	175.269445659029	7.07063813510227e-06	0.00144266180027697	0.199184187145675	0.99988594921777	4.95344501542477e-05	not	170.233153899298	150.683103854464	187.635320732062	192.526204150291
ENSG00000089220	1916.2014377247	2.35670878536541e-06	0.00144236536071254	0.879260681911903	0.99988594921777	4.95344501542477e-05	not	1910.49228676621	1908.33475197964	1924.2600977203	1921.71861443265
ENSG00000089234	687.479497447662	-3.54640457841162e-08	0.00144255362471078	0.996433402957754	0.99988594921777	4.95344501542477e-05	not	654.471503592119	720.99004122769	684.669308628694	689.787136342145
ENSG00000089248	1364.98391860824	2.09921800788981e-05	0.00144251895324703	0.117466612759326	0.99988594921777	4.95344501542477e-05	not	1326.58374852095	1288.43590700874	1393.29206245723	1451.62395644606
ENSG00000089280	6375.94693209773	1.70604411440755e-05	0.00144224472165071	0.162237831870225	0.99988594921777	4.95344501542477e-05	not	6412.40947589583	5998.71343825684	6382.59508554009	6710.06972869816
ENSG00000089289	747.697491287567	1.53364076639275e-05	0.00144257978514224	0.148626134258026	0.99988594921777	4.95344501542477e-05	not	687.106875065041	735.295399188557	786.471450728005	781.916240168665
ENSG00000089327	3289.04425803674	0.135988844419512	0.0719573012307538	0.00135015723301295	0.99988594921777	4.95344501542477e-05	not	3088.89380805876	3068.02243734058	3452.29028942661	3546.970497321
ENSG00000089335	1503.5341893727	1.20961179934141e-05	0.001442442558616	0.394376929132327	0.99988594921777	4.95344501542477e-05	not	1481.82227228404	1460.10020253915	1544.99721538953	1527.21706727807
ENSG00000089351	2046.28606989117	2.18754372091617e-05	0.00144244040033941	0.104573119341244	0.99988594921777	4.95344501542477e-05	not	1936.07136170445	2003.70380505209	2135.8488636522	2109.52024915594
ENSG00000089486	298.947601797524	9.06412215889463e-06	0.00144263964696065	0.700483087455822	0.99988594921777	4.95344501542477e-05	not	313.123158726688	296.597755055306	301.414185431291	284.65530797681
ENSG00000089505	32.6986678939726	2.64318644919465e-06	0.00144268801546843	0.279822574893582	0.99988594921777	4.95344501542477e-05	not	26.4611120050722	28.6107159217337	37.9262882330764	37.796555416008
ENSG00000089558	16.7880552435929	6.25931227431283e-07	0.00144269099375192	0.718295073241557	0.99988594921777	4.95344501542477e-05	not	18.5227784035505	12.397976899418	14.9709032498986	21.2605624215045
ENSG00000089597	6832.56535789999	3.17343818038612e-06	0.00144210416333854	0.959928383324331	0.99988594921777	4.95344501542477e-05	not	6840.19745331116	6835.10003370219	6659.05776555488	6995.90617903172
ENSG00000089639	471.731490977115	2.3599891393363e-05	0.00144268800007215	0.0305900564429317	0.99988594921777	4.95344501542477e-05	not	420.731680880648	438.697644133251	534.960276129709	492.536362764854
ENSG00000089682	491.770639158867	5.07725995720125e-06	0.00144258890559225	0.546396030832618	0.99988594921777	4.95344501542477e-05	not	510.699461697893	496.872766507443	487.053385730033	472.4569427001
ENSG00000089685	2060.67249422154	-1.40735980791823e-05	0.00144242138087315	0.344575251987988	0.99988594921777	4.95344501542477e-05	not	2108.06858973742	2105.7486918396	1925.25815793696	2103.61453737219
ENSG00000089692	25.7814283045077	-8.84381566731933e-07	0.00144268871273887	0.680307879148686	0.99988594921777	4.95344501542477e-05	not	27.3431490719079	27.6570253910093	20.959264549858	27.1662742052557
ENSG00000089693	2956.21390462654	1.71515909336597e-05	0.00144233375605986	0.284106634471113	0.99988594921777	4.95344501542477e-05	not	2880.73306028552	2898.26552287163	2951.26406066334	3094.59297468565
ENSG00000089723	333.127874503178	-8.03551972493583e-07	0.00144261756590517	0.830676079632634	0.99988594921777	4.95344501542477e-05	not	338.702233664924	334.745376284285	341.336594097687	317.727293965817
ENSG00000089737	3062.86660376731	1.1649105929558e-05	0.0014423100479263	0.46998340696817	0.99988594921777	4.95344501542477e-05	not	3099.47825286079	2932.59838197771	3087.00025012908	3132.38953010166
ENSG00000089775	289.940953091972	-5.92985014823498e-06	0.00144264094394705	0.3678130212761	0.99988594921777	4.95344501542477e-05	not	305.184825125166	304.227279301102	309.39866716457	240.953040777051
ENSG00000089818	396.773569578115	7.15028058648783e-06	0.00144261554227326	0.386260023280031	0.99988594921777	4.95344501542477e-05	not	373.101679271518	390.059427066303	434.156194247058	389.776977727582
ENSG00000089820	196.462779682589	8.40808149904659e-06	0.00144266506148259	0.110684791306375	0.99988594921777	4.95344501542477e-05	not	200.222414171713	151.636794385189	222.567428315159	211.424481858295
ENSG00000089847	54.3059907398901	3.1552706120507e-06	0.00144268352888029	0.308876645990952	0.99988594921777	4.95344501542477e-05	not	52.9222240101444	42.9160738826006	65.8719742995537	55.5136907672617
ENSG00000089876	489.517003613025	3.08317973650157e-06	0.00144258590618287	0.730989037985566	0.99988594921777	4.95344501542477e-05	not	474.535941957628	491.150623323096	501.026228763272	491.355220408104
ENSG00000089902	1956.90457867212	1.79438615202866e-06	0.00144237878745393	0.90612822917873	0.99988594921777	4.95344501542477e-05	not	1894.61561956317	2008.47225770571	1953.20384400343	1971.32659341617
ENSG00000089916	3332.63197899538	-1.39286355481148e-06	0.00144225797060965	0.936896541156916	0.99988594921777	4.95344501542477e-05	not	3281.17788862895	3394.18459884835	3267.64914934453	3387.51627915971
ENSG00000090006	8429.8382106976	9.62110751771114e-06	0.00144203566203138	0.778656200060858	0.99988594921777	4.95344501542477e-05	not	8484.31454589298	8298.06130783351	8528.42455135888	8408.55243770502
ENSG00000090013	1011.66904966908	1.23839541488589e-05	0.00144252268310041	0.301651673186629	0.99988594921777	4.95344501542477e-05	not	988.763551922864	970.856960277498	1011.03499947648	1076.02068699948
ENSG00000090020	694.704454647124	2.17319364273728e-05	0.00144263023630353	0.151171346061489	0.99988594921777	4.95344501542477e-05	not	643.005021723254	676.166586283641	709.620814045192	750.025396536408
ENSG00000090054	1983.38719214538	7.26216856453729e-06	0.00144241251046426	0.610437919600321	0.99988594921777	4.95344501542477e-05	not	1980.17321504624	2035.17559256599	1865.37454493736	2052.82541603193
ENSG00000090060	7299.66030365464	-1.60192076058152e-05	0.00144211344621816	0.428726230886422	0.99988594921777	4.95344501542477e-05	not	7271.51357899384	7523.66459688525	7176.05295778471	7227.41008095477
ENSG00000090061	378.496396986015	-3.40677038623631e-06	0.00144260981352125	0.66688064491844	0.99988594921777	4.95344501542477e-05	not	397.798717142918	373.846688043988	370.280340380825	372.059842376328
ENSG00000090097	581.752053293461	-6.03500881865324e-06	0.00144257298289064	0.556492806958331	0.99988594921777	4.95344501542477e-05	not	592.728908913617	596.056581702786	555.919540679567	582.303181877873
ENSG00000090238	116.812570308118	9.51708708234116e-07	0.00144266625006461	0.83631901345487	0.99988594921777	4.95344501542477e-05	not	116.428892822318	113.48917315621	122.761406649168	114.570808604774
ENSG00000090263	296.36775864855	3.49903336754259e-06	0.00144262709572063	0.623513014398435	0.99988594921777	4.95344501542477e-05	not	295.482417389973	282.29239709444	299.418064997971	308.278155111815
ENSG00000090266	252.195277892425	3.06747422584537e-06	0.00144264166092672	0.627254081274892	0.99988594921777	4.95344501542477e-05	not	264.611120050722	225.070965250972	241.530572431697	277.568453836308
ENSG00000090273	3113.90712956518	2.91745673431561e-05	0.00144244158872414	0.0819442595607771	0.99988594921777	4.95344501542477e-05	not	3021.85899097924	2974.56076532958	3118.9381770622	3340.2705848897
ENSG00000090316	2361.17314634199	2.82628876516309e-05	0.00144247741559809	0.790722584050931	0.99988594921777	4.95344501542477e-05	not	2377.97193218915	2314.60691806826	2309.51134135102	2442.60239375951
ENSG00000090339	131.581960759539	-4.10075125389106e-06	0.00144266779877652	0.378744969565722	0.99988594921777	4.95344501542477e-05	not	157.884634963597	123.026078463455	123.759466865828	121.657662745276
ENSG00000090372	983.929557370129	1.67073452969817e-06	0.00144249925264617	0.889046203478368	0.99988594921777	4.95344501542477e-05	not	954.36410631627	1005.18981938358	978.099012326706	998.06529145396
ENSG00000090376	20.5283622044277	7.10911952760014e-07	0.00144269002717321	0.713171069770058	0.99988594921777	4.95344501542477e-05	not	22.0509266708935	16.2127390223158	24.9515054164976	18.898277708004
ENSG00000090432	620.39763611446	-1.97028279461799e-06	0.00144255964777074	0.841546773883693	0.99988594921777	4.95344501542477e-05	not	619.190020918689	630.389440808867	604.824491295902	627.186591434382
ENSG00000090447	272.663229587363	1.72203380994235e-06	0.00144263034956653	0.617512070245319	0.99988594921777	4.95344501542477e-05	not	272.549453652243	258.450133826328	284.447161748073	275.206169122808
ENSG00000090470	532.944870042529	4.40219187160358e-05	0.00144292133679089	0.435341830528698	0.99988594921777	4.95344501542477e-05	not	513.3455728984	517.853958183381	510.008770713211	590.571178375124
ENSG00000090487	1326.98477613492	-1.08377124962591e-05	0.00144246209753946	0.338390835718316	0.99988594921777	4.95344501542477e-05	not	1351.28078639235	1370.45329265105	1290.49186014126	1295.71316535502
ENSG00000090520	489.696552966115	4.87014237513065e-06	0.00144258855823809	0.453592615028188	0.99988594921777	4.95344501542477e-05	not	475.417979024464	473.984193770056	492.043686813333	517.340352256609
ENSG00000090530	241.369874883491	-2.98898602855042e-06	0.00144264052577835	0.637523006522147	0.99988594921777	4.95344501542477e-05	not	258.436860582872	237.46894215039	247.518933731656	222.054763069047
ENSG00000090539	10.7976670183548	-5.04140117745175e-07	0.00144269241315442	0.714726211890123	0.99988594921777	4.95344501542477e-05	not	14.9946301362076	8.58321477652012	8.98254194993914	10.6302812107522
ENSG00000090565	905.8445131197	2.62350506148607e-06	0.00144252458794667	0.988837954760187	0.99988594921777	4.95344501542477e-05	not	878.508918568396	933.663029579244	950.153326260229	861.052778070931
ENSG00000090581	273.041340828893	1.41374194241926e-06	0.0014426320904169	0.835279293317059	0.99988594921777	4.95344501542477e-05	not	261.082971783379	279.431325502266	289.437462831372	262.213603198555
ENSG00000090612	676.043498129855	9.76173161154224e-06	0.00144256809906883	0.337879170438882	0.99988594921777	4.95344501542477e-05	not	675.640393196176	630.389440808867	703.632452745233	694.511705769146
ENSG00000090615	2000.41753872461	-1.02967207759437e-05	0.00144238537960071	0.211787845340168	0.99988594921777	4.95344501542477e-05	not	2086.01766306652	2032.31452097382	1978.15534941993	1905.18262143815
ENSG00000090621	6131.26068093946	3.67577339247682e-05	0.00144238668250965	0.0304770293491165	0.99988594921777	4.95344501542477e-05	not	5712.95408189508	6066.42546593828	6329.69789405711	6415.96528186735
ENSG00000090661	41.0534091694915	-1.78538690518066e-06	0.00144268557674102	0.50544810321799	0.99988594921777	4.95344501542477e-05	not	51.1581498764729	38.1476212289783	35.9301677997566	38.9776977727582
ENSG00000090674	282.851105308879	-2.68092376038607e-06	0.00144263271350332	0.691354825993786	0.99988594921777	4.95344501542477e-05	not	305.184825125166	272.755491787195	292.431643481352	261.032460841805
ENSG00000090686	1448.88732302182	-1.19882313445704e-05	0.00144245483572501	0.323049178120073	0.99988594921777	4.95344501542477e-05	not	1472.11986454885	1501.1088953603	1439.20283242358	1383.11769975454
ENSG00000090776	149.161559356919	4.62875467096457e-06	0.00144266308933897	0.362198577635578	0.99988594921777	4.95344501542477e-05	not	149.06426429524	129.701912178526	153.701273365625	164.178787588285
ENSG00000090857	1332.49389410765	2.64954808917737e-06	0.0014424476902501	0.84378351151592	0.99988594921777	4.95344501542477e-05	not	1315.99930371892	1334.21305248352	1308.45694404113	1371.30627618704
ENSG00000090861	6301.69092251742	1.18212423773537e-05	0.00144212585285772	0.880371014871964	0.99988594921777	4.95344501542477e-05	not	6196.31039452107	6373.51381683155	6239.87247455772	6397.06700415935
ENSG00000090863	5080.44998010475	8.62370890037226e-05	0.00144343996587487	0.372805174487852	0.99988594921777	4.95344501542477e-05	not	5077.00535670652	4920.08944800748	5187.91700619818	5136.78810950683
ENSG00000090889	1997.56679710736	-7.09258674985737e-06	0.00144238828950927	0.597248707955026	0.99988594921777	4.95344501542477e-05	not	1996.93191931611	2047.57356946541	1908.29113425374	2037.47056539418
ENSG00000090905	1758.54340444078	-1.05378370538682e-05	0.00144242220221561	0.467323544341853	0.99988594921777	4.95344501542477e-05	not	1762.31005953781	1819.64153262227	1778.54330608795	1673.6787195151
ENSG00000090924	3097.8379981909	-1.31485283002605e-05	0.00144231608749094	0.579716949456182	0.99988594921777	4.95344501542477e-05	not	3017.44880564506	3108.07743963101	3213.75389764489	3052.07184984264
ENSG00000090932	145.76506837061	-1.22204199787216e-07	0.00144266049905794	0.865791444256935	0.99988594921777	4.95344501542477e-05	not	137.597782426375	157.358937569536	135.736189465747	152.367364020782
ENSG00000090971	370.604093393812	-2.94436794691468e-05	0.00144276225538849	0.322539257106159	0.99988594921777	4.95344501542477e-05	not	367.809456870503	339.513828937907	404.214387747261	370.878700019578
ENSG00000090975	586.091393042315	4.72696766794243e-06	0.00144257412418515	0.615673189480302	0.99988594921777	4.95344501542477e-05	not	549.509092638666	600.825034356409	605.822551512562	588.208893661624
ENSG00000090989	468.206688365798	3.79171042103478e-06	0.00144259109669945	0.666008077478938	0.99988594921777	4.95344501542477e-05	not	450.720941153063	469.215741116433	478.070843780094	474.8192274136
ENSG00000091009	807.104474237982	2.37838506741497e-06	0.00144253146120861	0.827978512328623	0.99988594921777	4.95344501542477e-05	not	807.945953221537	795.377902624198	844.358943294279	780.735097811915
ENSG00000091039	4641.80032876637	0.00011518161783759	0.00144447186211749	0.945712839085114	0.99988594921777	4.95344501542477e-05	not	4593.64904408053	4702.6480070023	4686.89077743491	4584.01348654772
ENSG00000091073	439.904583755287	-8.59201561626548e-06	0.00144261103774115	0.290775263574771	0.99988594921777	4.95344501542477e-05	not	436.608348083691	483.5210990773	420.18335121382	419.305536646338
ENSG00000091127	593.608837031219	-7.6423079339497e-06	0.00144257616363068	0.649778787501199	0.99988594921777	4.95344501542477e-05	not	605.959464916153	600.825034356409	562.905962196186	604.744886656127
ENSG00000091129	7.27449423495746	2.11355734112796e-07	0.00144269321126047	0.856312828723325	0.99988594921777	4.95344501542477e-05	not	7.93833360152165	5.72214318434675	5.98836129995943	9.44913885400199
ENSG00000091136	1423.75790941012	2.16458078291224e-05	0.00144254332864394	0.209573051440467	0.99988594921777	4.95344501542477e-05	not	1433.31023360808	1315.13924186903	1528.03019170631	1418.55197045705
ENSG00000091137	12.1599952057696	-5.17747300813601e-07	0.00144269211146365	0.722557401871787	0.99988594921777	4.95344501542477e-05	not	13.2305560025361	13.3516674301424	14.9709032498986	7.08685414050149
ENSG00000091140	1253.83523389218	-4.31347818541888e-06	0.0014424557022643	0.743776467743155	0.99988594921777	4.95344501542477e-05	not	1254.25670904042	1276.03793010932	1249.5713912582	1235.47490516076
ENSG00000091157	399.643572220614	-7.72696869867554e-06	0.00144261313784144	0.346236208910832	0.99988594921777	4.95344501542477e-05	not	413.675384345962	418.670142988037	375.270641464124	390.958120084332
ENSG00000091164	1374.71236785473	-7.55473460661254e-06	0.00144245049381766	0.576513228938775	0.99988594921777	4.95344501542477e-05	not	1377.74189839743	1413.36936653365	1381.31533985731	1326.42286663053
ENSG00000091262	25.7126454685274	5.78922695985721e-07	0.00144268905281337	0.783679245264523	0.99988594921777	4.95344501542477e-05	not	31.7533344060866	17.1664295530402	27.9456860664773	25.9851318485055
ENSG00000091317	1188.35319807326	-5.20627346251541e-06	0.00144247829296773	0.67979964996267	0.99988594921777	4.95344501542477e-05	not	1238.38004183738	1165.40982854529	1150.76342980887	1198.8594921015
ENSG00000091409	12533.4843955403	1.73850453985966e-05	0.00144229096511029	0.28151024152119	0.99988594921777	4.95344501542477e-05	not	11550.275390214	12980.6818136906	12533.6402008151	13069.3401774415
ENSG00000091428	49.3407469636781	7.72080843648704e-07	0.00144268285445639	0.79700509053693	0.99988594921777	4.95344501542477e-05	not	43.2198162749512	52.4529791898452	50.9010710496551	50.7891213402607
ENSG00000091436	786.46820793724	6.36953548442374e-06	0.00144254386440762	0.551542675868407	0.99988594921777	4.95344501542477e-05	not	772.664470548108	767.720877233189	764.514125961487	840.973358006177
ENSG00000091483	885.291197499717	-1.15199044057646e-05	0.00144254696413885	0.695651266767479	0.99988594921777	4.95344501542477e-05	not	877.626881501561	914.589218964755	832.38222069436	916.566468838193
ENSG00000091490	171.249922850647	4.34548012394355e-06	0.00144265688441343	0.42750329424922	0.99988594921777	4.95344501542477e-05	not	163.176857364612	161.173699692433	171.666357265504	188.98277708004
ENSG00000091527	7559.16546852337	4.18536460150619e-05	0.00144251420936122	0.53115242309033	0.99988594921777	4.95344501542477e-05	not	7096.87023976036	7839.33616255504	7669.09470481471	7631.36076696336
ENSG00000091542	1508.35786589505	-3.79577948471384e-06	0.00144244821673817	0.776478827745636	0.99988594921777	4.95344501542477e-05	not	1584.13857203699	1454.3780593548	1464.15433784008	1530.76049434832
ENSG00000091592	963.572404087619	-1.12912325889878e-05	0.001442521305812	0.356944559843097	0.99988594921777	4.95344501542477e-05	not	989.6455889897	990.884461422712	918.215399327112	955.544166610951
ENSG00000091622	21.8523668774999	-5.52016997889872e-07	0.00144268959740656	0.779659123279313	0.99988594921777	4.95344501542477e-05	not	22.9329637377292	22.888572737387	17.9650838998783	23.622847135005
ENSG00000091640	416.115707093002	1.07599715275708e-05	0.00144261987222918	0.189063798585852	0.99988594921777	4.95344501542477e-05	not	403.090939543933	381.476212289783	438.148435113698	441.747241424593
ENSG00000091651	355.453283547508	-7.76997494622822e-07	0.00144261654145467	0.913725818842795	0.99988594921777	4.95344501542477e-05	not	369.573531004175	344.282281591529	332.354052147748	375.603269446579
ENSG00000091656	2340.56589166452	2.89541745683077e-06	0.00144234013581181	0.85728946289729	0.99988594921777	4.95344501542477e-05	not	2301.23470737444	2362.29144460448	2407.32124258369	2291.41617209548
ENSG00000091732	305.44861885015	-5.18206589426214e-06	0.00144262758190449	0.471645837195506	0.99988594921777	4.95344501542477e-05	not	309.595010459345	323.301089915591	292.431643481352	296.466731544312
ENSG00000091831	15.2071411807703	1.01005198649823e-06	0.00144269136349947	0.547057030580562	0.99988594921777	4.95344501542477e-05	not	14.1125930693718	12.397976899418	18.9631441165382	15.3548506377532
ENSG00000091844	928.220805963664	-9.9073866184405e-06	0.00144251997197474	0.738610756830991	0.99988594921777	4.95344501542477e-05	not	930.549105511705	945.107315947938	924.203760627071	913.023041767942
ENSG00000091879	7.44611010805389	-2.00707678910619e-07	0.00144269315480549	0.861632458178941	0.99988594921777	4.95344501542477e-05	not	6.17425946785018	9.53690530724458	6.98642151661933	7.08685414050149
ENSG00000091947	356.229795079269	1.04098388195338e-05	0.00144263034388532	0.0703660430532395	0.99988594921777	4.95344501542477e-05	not	322.825566461881	329.976923630662	388.245424280703	383.871265943831
ENSG00000091972	56.0219191709692	2.28699375534251e-06	0.00144268308022366	0.454274237191267	0.99988594921777	4.95344501542477e-05	not	60.860557611666	41.0086928211517	54.8933119162947	67.3251143347642
ENSG00000091986	351.940655118964	1.0690122932901e-05	0.00144263936744993	0.16427628568176	0.99988594921777	4.95344501542477e-05	not	349.286678466953	307.088350893275	398.226026447302	353.161564668324
ENSG00000092010	661.502693019245	-3.37955729199302e-06	0.00144255830312907	0.73474823287447	0.99988594921777	4.95344501542477e-05	not	696.809282800234	641.83372717756	644.746899962298	662.62086213689
ENSG00000092020	186.404428867837	4.66677356731269e-06	0.00144265342626254	0.5302337954681	0.99988594921777	4.95344501542477e-05	not	180.817598701327	177.386438714749	199.612043331981	187.80163472329
ENSG00000092036	62.5862715247443	1.04245864902635e-06	0.00144268026652178	0.752696839766692	0.99988594921777	4.95344501542477e-05	not	58.2144464111588	62.9435750278142	74.8545162494928	54.3325484105114
ENSG00000092094	255.495411858683	7.09119601187195e-06	0.00144264299569667	0.442586260205369	0.99988594921777	4.95344501542477e-05	not	253.144638181857	236.515251619666	272.470439148154	259.851318485055
ENSG00000092096	30.4144819071277	2.41722457637187e-06	0.00144268950761946	0.268933107700718	0.99988594921777	4.95344501542477e-05	not	30.8712973392509	19.0738106144892	46.9088301830155	24.8039894917552
ENSG00000092098	18.7800348157701	-1.42587258628975e-06	0.00144269078608182	0.432749469704221	0.99988594921777	4.95344501542477e-05	not	19.4048154703863	23.8422632681114	12.9747828165788	18.898277708004
ENSG00000092108	879.006172377024	-7.76518370926031e-06	0.00144254234264239	0.476514485994116	0.99988594921777	4.95344501542477e-05	not	898.795771105618	902.191242065337	914.223158460472	800.814517876669
ENSG00000092140	840.34940698912	-1.96775676281051e-05	0.00144260450384035	0.0648859229443335	0.99988594921777	4.95344501542477e-05	not	849.401695362817	935.570410640693	755.531584011548	820.893937941423
ENSG00000092148	2455.57558590284	1.92460514423245e-05	0.00144237158586768	0.573033463546061	0.99988594921777	4.95344501542477e-05	not	2406.1971183279	2445.26252077751	2482.17575883318	2488.66694567277
ENSG00000092199	7164.72775827757	1.47842714804617e-06	0.00144208336006152	0.944431062291013	0.99988594921777	4.95344501542477e-05	not	7016.60486667831	7295.7325600421	7119.1635254351	7227.41008095477
ENSG00000092200	9.2194240378535	5.18946495429895e-07	0.00144269272413066	0.693257968416934	0.99988594921777	4.95344501542477e-05	not	8.82037066835739	7.62952424579566	10.9786623832589	9.44913885400199
ENSG00000092201	3175.33185578508	-6.32179105312331e-06	0.00144228503790907	0.714801208582866	0.99988594921777	4.95344501542477e-05	not	3230.01973875248	3167.20625253592	3063.04680492925	3241.05462692268
ENSG00000092203	855.381532634622	1.51557127724284e-05	0.0014425558626555	0.182590967693689	0.99988594921777	4.95344501542477e-05	not	810.592064422045	827.80338066883	884.281351960675	898.849333486939
ENSG00000092208	121.778434831919	2.66901087652204e-06	0.00144266692850362	0.562921042204501	0.99988594921777	4.95344501542477e-05	not	106.726485087124	125.887150055628	125.755587299148	128.744516885777
ENSG00000092295	15.9885189962613	3.00150062170193e-07	0.00144269140461149	0.85561611258645	0.99988594921777	4.95344501542477e-05	not	22.0509266708935	8.58321477652012	17.9650838998783	15.3548506377532
ENSG00000092330	255.206921531962	-4.84489044144265e-06	0.00144264016376432	0.473768910452329	0.99988594921777	4.95344501542477e-05	not	258.436860582872	272.755491787195	260.493716548235	229.141617209548
ENSG00000092421	78.5497350501295	-5.34035870619413e-07	0.00144267567402659	0.885165429711432	0.99988594921777	4.95344501542477e-05	not	79.3833360152165	80.1100045808545	83.837058199432	70.8685414050149
ENSG00000092439	1995.79606069043	-2.1260593192874e-05	0.00144245972325461	0.157364849301931	0.99988594921777	4.95344501542477e-05	not	1994.28580811561	2133.40571723061	1943.22324183683	1912.26947557865
ENSG00000092445	456.83407573561	7.01534187416572e-06	0.00144260628078512	0.381965696324044	0.99988594921777	4.95344501542477e-05	not	430.434088615841	448.234549440495	443.138736196998	505.528928689107
ENSG00000092470	821.760598075027	-6.75917714812162e-06	0.00144253908803406	0.53349798905186	0.99988594921777	4.95344501542477e-05	not	868.806510833203	807.775879523616	782.479209861365	827.980792081925
ENSG00000092529	18.6050438534023	-1.17849439485414e-07	0.00144269032469883	0.947058238181617	0.99988594921777	4.95344501542477e-05	not	16.7587042698791	20.9811916759381	18.9631441165382	17.7171353512537
ENSG00000092531	137.058218124687	5.63680569205448e-08	0.00144266287748814	0.969250549917162	0.99988594921777	4.95344501542477e-05	not	141.125930693718	132.5629837707	151.705152932305	122.838805102026
ENSG00000092621	3414.07082613467	4.58892618925619e-05	0.00144263377133714	0.00895878929663285	0.99988594921777	4.95344501542477e-05	not	3145.34418033625	3317.88935639039	3657.89069405855	3535.15907375349
ENSG00000092758	27.5724105344111	-1.04139729396782e-06	0.00144268899809836	0.622074057519614	0.99988594921777	4.95344501542477e-05	not	39.6916680076083	20.0275011452136	26.9476258498174	23.622847135005
ENSG00000092820	10341.6878371596	-1.24256907378287e-05	0.00144201356875408	0.438269557113201	0.99988594921777	4.95344501542477e-05	not	10072.8633032641	10354.2180920754	10396.7932769462	10542.8766763527
ENSG00000092841	2093.90039212756	4.95424226889085e-06	0.00144238618409568	0.74225028821853	0.99988594921777	4.95344501542477e-05	not	2148.64229481186	2004.65749558281	2061.99240761936	2160.30937049621
ENSG00000092847	3280.44417845606	0.000201946359180488	0.0014494346633522	0.276022530450317	0.99988594921777	4.95344501542477e-05	not	3370.26363237936	3333.14840488198	3154.86834486196	3263.49633170094
ENSG00000092853	1154.79605992974	-1.39917289424669e-05	0.00144251531666509	0.259483830579984	0.99988594921777	4.95344501542477e-05	not	1224.26744876801	1161.59506642239	1153.75761045885	1079.56411406973
ENSG00000092871	229.723328284135	-4.36284679657215e-06	0.00144264587734517	0.477465412322464	0.99988594921777	4.95344501542477e-05	not	229.329637377292	249.866919049808	236.540271348397	203.156485361043
ENSG00000092929	30.1913542431919	2.47362036931144e-07	0.00144268739864196	0.917940069622693	0.99988594921777	4.95344501542477e-05	not	30.8712973392509	28.6107159217337	32.9359871497768	28.347416562006
ENSG00000092931	421.797233982082	-7.95757476957206e-06	0.00144262379319184	0.301254769589067	0.99988594921777	4.95344501542477e-05	not	451.602978219899	433.929191479628	446.132916846977	355.523849381825
ENSG00000092964	910.576110457914	1.0722251038243e-05	0.00144254803973146	0.323194478347016	0.99988594921777	4.95344501542477e-05	not	937.605402046391	823.988618545932	951.151386476889	929.559034762446
ENSG00000092969	118.069078544281	-3.24767849285298e-06	0.00144266826271601	0.473881129381171	0.99988594921777	4.95344501542477e-05	not	134.069634159032	115.396554217659	111.782744265909	111.027381534523
ENSG00000092978	214.385480731361	-6.36843625406393e-07	0.0014426469639265	0.912912437697033	0.99988594921777	4.95344501542477e-05	not	197.576302971206	234.607870558217	224.563548748478	200.794200647542
ENSG00000093000	1910.1499636647	-2.12372403961302e-05	0.00144247339833081	0.1485262789887	0.99988594921777	4.95344501542477e-05	not	1906.08210143203	2049.48095052686	1816.46959432103	1868.56720837889
ENSG00000093009	789.770267229731	-6.47405061500564e-07	0.00144256824897329	0.945151989472095	0.99988594921777	4.95344501542477e-05	not	815.002249756223	766.767186702464	705.628573178552	871.683059281684
ENSG00000093010	1202.80615355007	2.19355360680628e-05	0.00144255436721223	0.0748064429367622	0.99988594921777	4.95344501542477e-05	not	1179.28355835938	1104.37363457892	1249.5713912582	1277.99603000377
ENSG00000093100	10.2319517652687	3.40980986489518e-07	0.0014426926139523	0.79962709580997	0.99988594921777	4.95344501542477e-05	not	13.2305560025361	5.72214318434675	8.98254194993914	12.9925659242527
ENSG00000093144	1647.36375776594	1.25619061677777e-05	0.00144242653832948	0.947967529158897	0.99988594921777	4.95344501542477e-05	not	1637.06079604713	1652.74568974549	1663.76638117206	1635.88216409909
ENSG00000093167	832.753966128931	4.68458226426709e-06	0.00144253487704361	0.667346291385521	0.99988594921777	4.95344501542477e-05	not	783.248915350137	859.275168182737	859.329846544178	829.161934438675
ENSG00000093183	1132.56898870703	-6.88306628510729e-06	0.00144248827777428	0.571340739422088	0.99988594921777	4.95344501542477e-05	not	1114.89485248037	1187.34471075195	1098.86429854255	1129.17209305324
ENSG00000093217	152.113885105411	-1.38279337707552e-06	0.00144265839194738	0.794859244663229	0.99988594921777	4.95344501542477e-05	not	151.710375495747	158.31262810026	156.695454015605	141.73708281003
ENSG00000094631	736.383083317728	6.31303719025354e-07	0.00144253806875812	0.953518725419165	0.99988594921777	4.95344501542477e-05	not	731.208728406828	739.110161311455	753.535463578228	721.677979974402
ENSG00000094804	552.611243618842	6.50196451023208e-07	0.0014425847444908	0.325371973372118	0.99988594921777	4.95344501542477e-05	not	560.97557450753	500.68752863034	607.818671945882	540.963199391614
ENSG00000094841	163.037143394946	1.23556546542476e-06	0.00144265803972955	0.900302362791357	0.99988594921777	4.95344501542477e-05	not	173.761302166641	149.72941332374	178.652778782123	150.005079307282
ENSG00000094880	831.641826248333	7.32118811970876e-06	0.00144252962260543	0.514891073956504	0.99988594921777	4.95344501542477e-05	not	819.412435090402	808.72957005434	837.37252177766	861.052778070931
ENSG00000094914	1009.85324009434	-3.7773008863734e-06	0.00144251755633068	0.739436204918823	0.99988594921777	4.95344501542477e-05	not	1039.92170179934	999.467676199232	938.17660366031	1061.84697871847
ENSG00000094916	12021.5625692376	-1.84005277696637e-05	0.00144209387932676	0.759818948707439	0.99988594921777	4.95344501542477e-05	not	12295.5967116902	11625.4875695311	12136.4122345844	12028.7537611445
ENSG00000094975	707.684916360637	-9.06927058173311e-06	0.00144256702021512	0.415125386430606	0.99988594921777	4.95344501542477e-05	not	690.635023332384	765.81349617174	672.692586028776	701.598559909648
ENSG00000095002	1186.81380559573	2.26334333379567e-05	0.00144255965198279	0.254479909402327	0.99988594921777	4.95344501542477e-05	not	1114.01281541354	1183.52994862905	1242.58496974158	1207.12748859875
ENSG00000095015	240.404607744537	-1.75382086005627e-06	0.00144263889292475	0.78279012336686	0.99988594921777	4.95344501542477e-05	not	238.15000804565	249.866919049808	225.561608965138	248.039894917552
ENSG00000095059	36.1398077999718	-3.94110209436987e-06	0.00144268882699727	0.120286598624411	0.99988594921777	4.95344501542477e-05	not	44.9838904086227	42.9160738826006	25.9495656331575	30.7097012755065
ENSG00000095066	255.152615722921	1.09761240549134e-05	0.00144265747380709	0.09066845530716	0.99988594921777	4.95344501542477e-05	not	246.970378714007	215.534059943727	286.443282181393	271.662742052557
ENSG00000095139	3375.87614200213	5.74327347453869e-05	0.00144283557956438	0.923329651398493	0.99988594921777	4.95344501542477e-05	not	3279.41381449528	3459.98924546833	3401.38921837695	3362.71228966796
ENSG00000095203	113.910201039716	1.72893948106008e-06	0.00144266852925552	0.696744413351245	0.99988594921777	4.95344501542477e-05	not	109.372596287632	111.581792094762	130.745888382447	103.940527394022
ENSG00000095209	575.958844624783	-4.29600023174946e-07	0.00144256996467904	0.96376067200377	0.99988594921777	4.95344501542477e-05	not	558.329463307023	596.056581702786	584.863286962704	564.586046526619
ENSG00000095261	1494.98262203271	3.01439102668412e-06	0.00144242509947265	0.852503194507705	0.99988594921777	4.95344501542477e-05	not	1518.86782909114	1456.28544041625	1494.09614433988	1510.68107428357
ENSG00000095319	3998.59539029595	-1.8371699178152e-05	0.00144229462158837	0.30174643052875	0.99988594921777	4.95344501542477e-05	not	4120.87717625657	4037.92570708736	3799.61524482426	4035.9634330156
ENSG00000095321	1275.79967403928	2.04689409024395e-05	0.00144252192253992	0.763898332506459	0.99988594921777	4.95344501542477e-05	not	1265.72319090929	1264.59364374063	1266.53841494142	1306.34344656578
ENSG00000095370	8.42128863960904	-7.55685873450007e-07	0.00144269308509775	0.534732684122798	0.99988594921777	4.95344501542477e-05	not	12.3485189357004	7.62952424579566	8.98254194993914	4.724569427001
ENSG00000095380	523.176520308463	-9.97708821797015e-06	0.0014425942892963	0.898530098718767	0.99988594921777	4.95344501542477e-05	not	516.873721165743	524.529791898452	533.962215913049	517.340352256609
ENSG00000095383	325.716239290653	5.77786086255812e-06	0.00144263017493522	0.890861440824599	0.99988594921777	4.95344501542477e-05	not	351.050752600624	295.644064524582	331.355991931088	324.814148106318
ENSG00000095397	347.495756909398	-2.34554174460054e-06	0.00144261527775322	0.701674232594717	0.99988594921777	4.95344501542477e-05	not	348.404641400117	359.541330083121	351.317196264286	330.71985989007
ENSG00000095464	12.1779085717418	-5.22447267622036e-07	0.00144269211732577	0.71985744054653	0.99988594921777	4.95344501542477e-05	not	12.3485189357004	14.3053579608669	14.9709032498986	7.08685414050149
ENSG00000095485	532.025383659444	4.59310060631502e-07	0.00144258642112469	0.95947420313824	0.99988594921777	4.95344501542477e-05	not	548.62705557183	512.131814999034	498.032048113292	569.31061595362
ENSG00000095539	114.965715606028	-4.04881582981854e-06	0.00144267131932039	0.354570496969704	0.99988594921777	4.95344501542477e-05	not	117.310929889153	130.655602709251	119.767225999189	92.1291038265194
ENSG00000095564	1745.71705298895	3.31931840342752e-05	0.00144258386074035	0.682271379465346	0.99988594921777	4.95344501542477e-05	not	1800.23765341174	1726.17986061127	1742.61313828819	1713.83755964461
ENSG00000095574	390.970097523321	9.62970505685577e-06	0.00144262225109395	0.712887803125944	0.99988594921777	4.95344501542477e-05	not	390.742420608233	378.61514069761	414.19498991386	380.32783887358
ENSG00000095587	13.5196959949332	8.07980792604317e-07	0.00144269172439374	0.609509497257658	0.99988594921777	4.95344501542477e-05	not	10.5844448020289	13.3516674301424	15.9689634665585	14.173708281003
ENSG00000095637	31.3426723555205	-1.41905860017095e-06	0.00144268759598107	0.54850709164049	0.99988594921777	4.95344501542477e-05	not	37.9275938739368	30.5180969831827	30.939866716457	25.9851318485055
ENSG00000095752	13.9639680027939	-1.74986190043651e-06	0.00144269218627885	0.26277999585544	0.99988594921777	4.95344501542477e-05	not	16.7587042698791	18.1201200837647	7.98448173327924	12.9925659242527
ENSG00000095787	2065.50493233723	1.29187241318063e-05	0.00144241037657854	0.599833449503181	0.99988594921777	4.95344501542477e-05	not	1967.82469611053	2112.42452555467	2134.85080343554	2046.91970424818
ENSG00000095794	215.810064888808	6.54060942719745e-07	0.00144264415315582	0.915176314892926	0.99988594921777	4.95344501542477e-05	not	201.986488305384	226.978346312421	214.582946581879	219.692478355546
ENSG00000095906	536.44264959244	9.0764479235288e-07	0.00144258035158379	0.921392659338402	0.99988594921777	4.95344501542477e-05	not	512.463535831565	556.001579412359	520.98743309647	556.318050029367
ENSG00000095917	7.07489957798207	-8.37620031994852e-07	0.00144269338245154	0.459494567071633	0.99988594921777	4.95344501542477e-05	not	8.82037066835739	8.58321477652012	4.99030108329952	5.90571178375124
ENSG00000095951	707.10177052847	-3.71049214999196e-08	0.00144254529024102	0.996332628314303	0.99988594921777	4.95344501542477e-05	not	710.921875869606	702.869921143925	684.669308628694	729.945976471654
ENSG00000096060	983.967162289061	1.38820897236444e-05	0.00144252918196522	0.846806770705841	0.99988594921777	4.95344501542477e-05	not	987.881514856028	967.995888685325	970.114530593427	1009.87671502146
ENSG00000096063	1611.90985850567	3.83262501643673e-06	0.00144241141532518	0.873214319411496	0.99988594921777	4.95344501542477e-05	not	1574.43616430179	1636.53295072317	1607.87500903911	1628.79530995859
ENSG00000096070	1742.50193164942	4.04658308134678e-07	0.00144238904150425	0.978922730060808	0.99988594921777	4.95344501542477e-05	not	1765.83820780515	1716.64295530402	1740.61701785487	1746.90954563362
ENSG00000096080	198.00487127834	5.58856239614416e-06	0.00144265421417572	0.373796242291606	0.99988594921777	4.95344501542477e-05	not	171.997228032969	202.182392513585	207.59652506526	210.243339501544
ENSG00000096092	402.538545396021	4.19583462671209e-06	0.00144260799346172	0.701242357738701	0.99988594921777	4.95344501542477e-05	not	415.439458479633	375.754069105436	416.19111034718	402.769543651835
ENSG00000096093	933.924320501496	-5.46555489728991e-06	0.00144251741143083	0.548437169401917	0.99988594921777	4.95344501542477e-05	not	943.779661514241	960.366364439529	955.143627343529	876.407628708685
ENSG00000096384	28491.8512849716	5.83648855597482e-05	0.0014425334491836	0.0535412356766737	0.99988594921777	4.95344501542477e-05	not	27185.2644369443	28099.5377972654	28705.2098913555	29977.3930143213
ENSG00000096401	2275.92110246086	7.58848818296511e-06	0.00144234863479281	0.636561429116488	0.99988594921777	4.95344501542477e-05	not	2301.23470737444	2202.07143544277	2312.505522001	2287.87274502523
ENSG00000096433	3574.91755200821	7.86795173283464e-06	0.00144225624249477	0.583692707128715	0.99988594921777	4.95344501542477e-05	not	3514.91771134042	3555.35829854078	3524.15062502612	3705.24357312553
ENSG00000096654	250.316165764648	-1.54449241141481e-06	0.00144263547651118	0.813326537670223	0.99988594921777	4.95344501542477e-05	not	251.380564048186	255.589062234155	241.530572431697	252.764464344553
ENSG00000096696	1076.98864645819	-2.99238034074223e-05	0.00144268991147634	0.00541139621308419	0.99988594921777	4.95344501542477e-05	not	1082.25948100745	1271.2694774557	929.194061710371	1025.23156565922
ENSG00000096717	962.639724693397	6.07532086980481e-06	0.00144250551208648	0.537770953115351	0.99988594921777	4.95344501542477e-05	not	963.184476984627	926.033505333449	988.079614493305	973.261301962205
ENSG00000096746	2778.56581184315	-1.5817073294138e-05	0.00144232598077557	0.360469943603188	0.99988594921777	4.95344501542477e-05	not	2856.03602241412	2807.6649224528	2751.65201733136	2698.91028517432
ENSG00000096872	339.303876255148	1.83029623614e-05	0.00144267607304928	0.555518535445985	0.99988594921777	4.95344501542477e-05	not	349.286678466953	348.097043714427	311.39478759789	348.436995241323
ENSG00000096968	553.080340898923	-2.11223972022068e-06	0.00144257418631797	0.778266206786388	0.99988594921777	4.95344501542477e-05	not	551.273166772337	566.492175250328	529.969975046409	564.586046526619
ENSG00000097007	2134.02143783587	9.46330567373243e-06	0.0014423647971047	0.54951250504281	0.99988594921777	4.95344501542477e-05	not	2110.71470093792	2098.11916759381	2120.8779604023	2206.37392240946
ENSG00000097021	1815.07361256849	-5.62815402405986e-07	0.00144241265656586	0.991119948991537	0.99988594921777	4.95344501542477e-05	not	1860.21617395657	1767.18855343242	1746.60537915483	1886.28434373015
ENSG00000097033	2411.44281212449	3.68571691598599e-05	0.00144256689943639	0.324300269871316	0.99988594921777	4.95344501542477e-05	not	2304.76285564179	2411.88335220215	2426.28438670023	2502.84065395378
ENSG00000097046	579.856020635402	1.30092087258419e-06	0.00144256826107517	0.892746256839223	0.99988594921777	4.95344501542477e-05	not	560.97557450753	593.195510110613	588.855527829344	576.397470094121
ENSG00000097096	222.983376893849	-8.4003820451772e-06	0.00144265601938124	0.166983559925442	0.99988594921777	4.95344501542477e-05	not	229.329637377292	253.681681172706	217.577127231859	191.34506179354
ENSG00000099139	27.8477395877081	-4.11058081150771e-06	0.00144269190651114	0.0500742289265803	0.99988594921777	4.95344501542477e-05	not	35.2814826734296	38.1476212289783	11.9767225999189	25.9851318485055
ENSG00000099194	41475.4999759341	-8.37558495916748e-07	0.00144180797240227	0.819708074429247	0.99988594921777	4.95344501542477e-05	not	41970.8517883118	41247.1154538328	40916.4766421894	41767.5560194023
ENSG00000099203	87.7389320799644	-1.66305476669311e-07	0.00144267738858701	0.961290019709212	0.99988594921777	4.95344501542477e-05	not	111.136670421303	64.8509560892631	82.8389979827721	92.1291038265194
ENSG00000099204	195.846790025063	1.86459156746698e-06	0.00144264830420173	0.750778206100572	0.99988594921777	4.95344501542477e-05	not	188.755932302848	195.506558798514	206.5984648486	192.526204150291
ENSG00000099219	551.876573275332	9.10376253252658e-06	0.00144259203743499	0.32291733457013	0.99988594921777	4.95344501542477e-05	not	515.991684098908	544.557293043665	546.936998729628	600.020317229126
ENSG00000099246	609.940159406857	5.40608034659265e-06	0.00144256845254084	0.865282517872574	0.99988594921777	4.95344501542477e-05	not	634.184651054897	593.195510110613	608.816732162542	603.563744299377
ENSG00000099250	36.0577425908988	2.64527634396836e-06	0.00144268727965088	0.299875847801067	0.99988594921777	4.95344501542477e-05	not	28.2251861387437	33.379168575356	38.9243484497363	43.7022671997592
ENSG00000099256	307.191250582074	5.07404448495388e-06	0.0014426282461205	0.479945332614308	0.99988594921777	4.95344501542477e-05	not	284.897972587944	308.042041424	326.365690847789	309.459297468565
ENSG00000099282	230.013937796519	-1.09228131873885e-06	0.00144264377144129	0.856636162785448	0.99988594921777	4.95344501542477e-05	not	254.908712315529	209.811916759381	228.555789615118	226.779332496048
ENSG00000099284	172.407486680156	2.46994260277784e-06	0.00144265538584583	0.557800492068371	0.99988594921777	4.95344501542477e-05	not	175.525376300312	155.451556508087	169.670236832184	188.98277708004
ENSG00000099290	1507.84652214718	-9.73439497173308e-06	0.00144244275394787	0.478970996478245	0.99988594921777	4.95344501542477e-05	not	1494.17079121974	1577.40413781825	1488.10778303992	1471.70337651081
ENSG00000099308	403.363276731106	-7.72252615009398e-07	0.00144260257596857	0.921757964824323	0.99988594921777	4.95344501542477e-05	not	416.321495546469	393.874189189201	405.212447963921	398.044974224834
ENSG00000099326	328.047605662632	-3.68758426114128e-06	0.00144262249093728	0.616303364692997	0.99988594921777	4.95344501542477e-05	not	348.404641400117	323.301089915591	307.402546731251	333.08214460357
ENSG00000099330	105.903725008031	1.97179527660468e-06	0.00144267010605448	0.647797463152248	0.99988594921777	4.95344501542477e-05	not	110.254633354467	93.4616720109969	114.776924915889	105.121669750772
ENSG00000099331	4078.6539497676	1.08703469837577e-05	0.00144219987751922	0.573449474293217	0.99988594921777	4.95344501542477e-05	not	4035.31958077351	4036.01832602591	4114.00421307213	4129.27367919887
ENSG00000099337	246.003592917771	1.73167093487966e-06	0.00144263647173773	0.791857768893788	0.99988594921777	4.95344501542477e-05	not	239.914082179321	245.098466396186	254.505355248276	244.496467847302
ENSG00000099338	119.590955864826	-4.67898213507854e-06	0.00144267003905062	0.303816411552934	0.99988594921777	4.95344501542477e-05	not	131.423522958525	126.840840586353	100.80408188265	119.295378031775
ENSG00000099341	5885.92803265618	2.56704605024532e-05	0.00144227709978946	0.168191721684679	0.99988594921777	4.95344501542477e-05	not	5675.02648802115	5796.53104574326	5854.621230927	6217.53336593331
ENSG00000099364	787.310304571667	1.32081392036881e-05	0.00144255737066633	0.230515434120959	0.99988594921777	4.95344501542477e-05	not	759.433914545572	753.415519272322	821.403558311101	814.988226157672
ENSG00000099365	30.7534948614194	-1.31909048059894e-06	0.00144268791904819	0.825718234792565	0.99988594921777	4.95344501542477e-05	not	25.5790749382364	38.1476212289783	30.939866716457	28.347416562006
ENSG00000099377	13.5079067313123	-5.17158444705957e-08	0.00144269167660928	0.971496970646159	0.99988594921777	4.95344501542477e-05	not	16.7587042698791	10.490595837969	14.9709032498986	11.8114235675025
ENSG00000099381	1436.8109099804	-1.35357867117578e-05	0.00144246638433935	0.323522008447541	0.99988594921777	4.95344501542477e-05	not	1507.40134722228	1441.02639192466	1419.24162809038	1379.57427268429
ENSG00000099385	425.89908252658	5.84952542717431e-06	0.00144260396519181	0.485121141111846	0.99988594921777	4.95344501542477e-05	not	403.090939543933	423.438595641659	447.130977063637	429.935817857091
ENSG00000099617	25.9928901558626	3.89901960051574e-07	0.00144268862003192	0.858481197313339	0.99988594921777	4.95344501542477e-05	not	22.9329637377292	27.6570253910093	30.939866716457	22.4417047782547
ENSG00000099622	2475.62519639044	1.77024051814105e-05	0.0014423700917735	0.181784927005971	0.99988594921777	4.95344501542477e-05	not	2358.56711671877	2449.07728290041	2553.03803421604	2541.81835172654
ENSG00000099624	1581.83091187859	1.94100434828168e-05	0.00144255284139032	0.11290563718993	0.99988594921777	4.95344501542477e-05	not	1605.30746164105	1408.60091388002	1562.96229928941	1750.45297270387
ENSG00000099625	190.566347886645	8.88436328000311e-06	0.00144266417757607	0.11758516791131	0.99988594921777	4.95344501542477e-05	not	159.648709097269	184.06227242982	216.579067015199	201.975343004293
ENSG00000099783	5497.41803374736	-3.43476714754255e-05	0.00144240244476616	0.940894163466255	0.99988594921777	4.95344501542477e-05	not	5405.12314556941	5572.41377102301	5316.66677414731	5695.4684442497
ENSG00000099785	274.404634333766	5.27971431333162e-06	0.00144264252618482	0.415636724853849	0.99988594921777	4.95344501542477e-05	not	256.6727864492	267.987039133573	321.375389764489	251.583321987803
ENSG00000099795	797.542980618503	1.06098995752981e-05	0.00144255270183479	0.326545657980152	0.99988594921777	4.95344501542477e-05	not	762.080025746079	780.118854132607	790.463691594644	857.509351000681
ENSG00000099797	1254.71280692121	-2.99213918034706e-06	0.00144247416667565	0.812602716182477	0.99988594921777	4.95344501542477e-05	not	1321.29152611994	1204.51114030499	1244.5810901749	1248.46747108501
ENSG00000099800	1162.54102815733	9.42549857515897e-06	0.0014424923275845	0.312612981102856	0.99988594921777	4.95344501542477e-05	not	1162.5248540895	1093.88303874095	1167.73045349209	1226.02576630676
ENSG00000099804	1494.11609625296	2.11142013713879e-05	0.00144257333711115	0.0749803838119937	0.99988594921777	4.95344501542477e-05	not	1315.11726665209	1512.55318172899	1488.10778303992	1660.68615359085
ENSG00000099810	1017.48183666303	-3.81127388909694e-05	0.00144274348852183	0.702749827302126	0.99988594921777	4.95344501542477e-05	not	1011.69651566059	1047.15220273545	1026.00590272638	985.072725529708
ENSG00000099812	28.6585588010862	-2.24286502779597e-06	0.00144268909880595	0.700744618021015	0.99988594921777	4.95344501542477e-05	not	32.6353714729224	20.9811916759381	27.9456860664773	33.071985989007
ENSG00000099814	725.470313304281	1.71287458648736e-06	0.0014425407460193	0.872000734740448	0.99988594921777	4.95344501542477e-05	not	732.9728025405	709.545754858997	717.605295778471	741.757400039156
ENSG00000099817	3015.60651294297	-2.96324557990743e-06	0.00144227727540915	0.590687820278368	0.99988594921777	4.95344501542477e-05	not	2960.11639630074	3003.17148125132	2989.19034889641	3109.94782532341
ENSG00000099821	1631.39371574226	1.86140465339107e-06	0.00144241977722706	0.337623774780126	0.99988594921777	4.95344501542477e-05	not	1553.26727469774	1628.90342647737	1624.84203272232	1718.56212907161
ENSG00000099822	319.486579401503	-2.77501268283e-06	0.0014426219678203	0.703953269455095	0.99988594921777	4.95344501542477e-05	not	327.235751796059	323.301089915591	301.414185431291	325.995290463069
ENSG00000099834	21.5006701080745	-1.32958564981752e-06	0.00144268997658541	0.49847964300764	0.99988594921777	4.95344501542477e-05	not	27.3431490719079	20.9811916759381	19.9612043331981	17.7171353512537
ENSG00000099840	21.3214076687111	-5.06376863266978e-07	0.00144268976489812	0.794428132261002	0.99988594921777	4.95344501542477e-05	not	23.815000804565	20.9811916759381	23.9534451998377	16.5359929945035
ENSG00000099849	99.9584469949357	4.38661974484024e-06	0.00144267402932344	0.29625902376892	0.99988594921777	4.95344501542477e-05	not	97.9061144187671	83.9247667037523	105.79438296595	112.208523891274
ENSG00000099860	396.13808398196	-2.80616439136191e-06	0.00144260844829374	0.723759032543062	0.99988594921777	4.95344501542477e-05	not	418.085569680141	387.19835547413	407.208568397241	372.059842376328
ENSG00000099864	244.881222320368	1.80065413274172e-05	0.00144270031282736	0.96413972532621	0.99988594921777	4.95344501542477e-05	not	276.959638986422	213.626678882279	238.536391781717	250.402179631053
ENSG00000099866	36.6654595271636	6.31286827967373e-07	0.0014426875104157	0.789135789933224	0.99988594921777	4.95344501542477e-05	not	43.2198162749512	26.7033348602848	25.9495656331575	50.7891213402607
ENSG00000099875	4074.06967753179	3.05929664540048e-05	0.00144244526002371	0.0700553768761587	0.99988594921777	4.95344501542477e-05	not	3737.19105218303	4103.73035370734	4232.77337885465	4222.58392538214
ENSG00000099899	501.937742238898	-1.62903796100235e-07	0.00144258224620389	0.97484317991828	0.99988594921777	4.95344501542477e-05	not	512.463535831565	490.196932792371	509.010710496551	496.079789835105
ENSG00000099901	2310.59313702042	7.96391107998091e-05	0.0014434452860228	0.533674524800757	0.99988594921777	4.95344501542477e-05	not	2295.06044790659	2259.29286728624	2272.5831133346	2415.43611955426
ENSG00000099904	878.73741772369	-7.19618776791892e-06	0.00144252743581198	0.505400669606412	0.99988594921777	4.95344501542477e-05	not	926.138920177526	868.812073489981	874.300749794076	845.697927433178
ENSG00000099910	240.573907942416	-1.0190654898745e-05	0.00144265770004427	0.630781516307745	0.99988594921777	4.95344501542477e-05	not	246.088341647171	248.913228519084	253.507295031616	213.786766571795
ENSG00000099917	2089.1555393181	2.23578470968919e-06	0.00144235207088922	0.887521982228526	0.99988594921777	4.95344501542477e-05	not	2116.00692333894	2048.52725999614	2097.92257541912	2094.16539851819
ENSG00000099937	6.26381913289801	-1.01016264317018e-06	0.00144269367404131	0.340486437390439	0.99988594921777	4.95344501542477e-05	not	7.93833360152165	8.58321477652012	4.99030108329952	3.54342707025075
ENSG00000099940	586.727967069332	2.61502125383523e-06	0.00144256914469524	0.785516181860487	0.99988594921777	4.95344501542477e-05	not	570.677982242723	590.334438518439	572.886564362785	613.012883153379
ENSG00000099942	2657.13843825761	0.000252841398209387	0.00145367130296945	0.773031616938323	0.99988594921777	4.95344501542477e-05	not	2596.71712476442	2685.59253452007	2695.7606451984	2650.48344854756
ENSG00000099949	172.846723354163	6.03021800913959e-06	0.00144265910305605	0.282599247343593	0.99988594921777	4.95344501542477e-05	not	163.176857364612	158.31262810026	185.639200298742	184.258207653039
ENSG00000099953	69.5461317087663	4.64814866661295e-06	0.00144268191091151	0.183698811280037	0.99988594921777	4.95344501542477e-05	not	61.7425946785018	58.1751223741919	70.8622753828532	87.4045343995184
ENSG00000099954	93.9576375083297	-5.89408862495219e-06	0.00144267931532976	0.136727651428143	0.99988594921777	4.95344501542477e-05	not	94.3779661514241	119.211316340557	87.8292990660716	74.4119684752657
ENSG00000099956	1943.04230742385	-1.28879622446024e-05	0.00144241310482515	0.388834131148947	0.99988594921777	4.95344501542477e-05	not	1942.2456211723	2023.7313061973	1851.40170190412	1954.79060042166
ENSG00000099958	9.66841213416532	2.51860957139192e-07	0.00144269260220076	0.851909710300987	0.99988594921777	4.95344501542477e-05	not	7.93833360152165	10.490595837969	11.9767225999189	8.26799649725174
ENSG00000099968	2258.81255448578	1.02515254528383e-05	0.00144239818717741	0.474041132747737	0.99988594921777	4.95344501542477e-05	not	2121.29914573995	2320.32906125261	2336.45896720084	2257.16304374973
ENSG00000099974	20.1410837689264	9.3061107488287e-07	0.00144269011555048	0.62877966474053	0.99988594921777	4.95344501542477e-05	not	17.6407413367148	19.0738106144892	24.9515054164976	18.898277708004
ENSG00000099977	13.6461237251286	-2.42364697796449e-06	0.00144269306661483	0.102462716640669	0.99988594921777	4.95344501542477e-05	not	14.9946301362076	22.888572737387	11.9767225999189	4.724569427001
ENSG00000099991	2001.02502064877	-1.45125974633345e-05	0.00144239819461359	0.302215434850794	0.99988594921777	4.95344501542477e-05	not	2039.26969852423	2058.06416530338	1921.26591707032	1985.50030169717
ENSG00000099992	62.7122983275542	-2.09849375529422e-06	0.00144268004881313	0.53251817143853	0.99988594921777	4.95344501542477e-05	not	67.9168541463519	65.8046466199876	56.8894323496146	60.2382601942627
ENSG00000099995	2668.89873218562	-5.01074323267581e-05	0.00144272154589713	0.784146342451124	0.99988594921777	4.95344501542477e-05	not	2675.2184237128	2693.22205876587	2644.85957414875	2662.29487211506
ENSG00000099999	156.668397206131	1.66342811306408e-06	0.0014426596969464	0.627791490609752	0.99988594921777	4.95344501542477e-05	not	148.182227228404	176.432748184025	162.683815315564	139.374798096529
ENSG00000100003	119.612289919153	5.00624663163309e-06	0.00144266986467357	0.198109774500486	0.99988594921777	4.95344501542477e-05	not	109.372596287632	105.859648910415	129.747828165788	133.469086312778
ENSG00000100014	737.832057215767	-0.000101456914938002	0.0014443353944483	0.780624067903729	0.99988594921777	4.95344501542477e-05	not	717.096135337456	772.489329886811	704.630512961893	757.11225067691
ENSG00000100023	792.101988651259	-3.03326257235195e-06	0.00144253262278164	0.772510699959589	0.99988594921777	4.95344501542477e-05	not	817.64836095673	781.072544663331	766.510246394807	803.176802590169
ENSG00000100027	147.334993624728	1.84963924049383e-06	0.00144266107797781	0.134252678252849	0.99988594921777	4.95344501542477e-05	not	138.479819493211	123.97976899418	149.709032498986	177.171353512537
ENSG00000100028	601.146410357361	6.13544936011521e-06	0.00144256933489035	0.53054504230276	0.99988594921777	4.95344501542477e-05	not	597.139094247796	576.982771088297	606.820611729222	623.643164364131
ENSG00000100029	1418.90308103272	2.02855276932354e-05	0.00144250641071031	0.131424959766158	0.99988594921777	4.95344501542477e-05	not	1335.40411918931	1389.52710326554	1454.17373567348	1496.50736600257
ENSG00000100030	4904.90627970908	2.22201433925577e-06	0.00144226995340211	0.899719811841493	0.99988594921777	4.95344501542477e-05	not	4685.38089903145	5098.42957725295	4781.7064980176	5054.10814453432
ENSG00000100034	1828.4143633333	4.39664957967517e-05	0.00144275559001987	0.345750380349732	0.99988594921777	4.95344501542477e-05	not	1876.09284115962	1691.84700150519	1891.32411057052	1854.39350009789
ENSG00000100036	261.228322552873	-7.20055829916537e-06	0.00144264632751678	0.31327996223108	0.99988594921777	4.95344501542477e-05	not	284.015935521108	267.033348602848	224.563548748478	269.300457339057
ENSG00000100038	15.3640971623374	-1.75792095928368e-06	0.00144269174090231	0.290862279592526	0.99988594921777	4.95344501542477e-05	not	17.6407413367148	20.0275011452136	11.9767225999189	11.8114235675025
ENSG00000100053	18.1216298742332	-8.17245480760645e-07	0.00144269067253491	0.647559276881274	0.99988594921777	4.95344501542477e-05	not	19.4048154703863	20.0275011452136	12.9747828165788	20.0794200647542
ENSG00000100056	418.993637529338	3.19259629433906e-06	0.00144260055304963	0.702376656763044	0.99988594921777	4.95344501542477e-05	not	420.731680880648	403.411094496446	430.163953380419	421.667821359839
ENSG00000100060	12.9847175398303	-8.60947026351681e-07	0.00144269193794369	0.571691834956438	0.99988594921777	4.95344501542477e-05	not	12.3485189357004	17.1664295530402	12.9747828165788	9.44913885400199
ENSG00000100065	706.098304624837	4.94452744913105e-06	0.00144255316704916	0.630871699329528	0.99988594921777	4.95344501542477e-05	not	724.152431872142	663.768609384223	713.613054911832	722.859122331152
ENSG00000100075	1810.05986163887	3.07387641240296e-06	0.00144237985020715	0.839459564404686	0.99988594921777	4.95344501542477e-05	not	1815.23228354795	1787.21605457763	1816.46959432103	1821.32151410888
ENSG00000100077	557.954790859753	-6.36804925503151e-06	0.00144257792593899	0.408979099165341	0.99988594921777	4.95344501542477e-05	not	574.206130510066	576.982771088297	547.935058946288	532.695202894362
ENSG00000100083	787.176139077037	-3.50468940083859e-06	0.00144253241792158	0.747087507483197	0.99988594921777	4.95344501542477e-05	not	800.889656686851	789.655759439851	758.525764661527	799.633375519918
ENSG00000100084	372.884477681979	-4.85743603823928e-07	0.00144260818867605	0.949657036777253	0.99988594921777	4.95344501542477e-05	not	370.455568071011	377.661450166885	377.266761897444	366.154130592577
ENSG00000100092	31.8487684742072	-3.03195100930654e-06	0.00144268892796831	0.851478883543513	0.99988594921777	4.95344501542477e-05	not	26.4611120050722	39.1013117597028	29.9418064997971	31.8908436322567
ENSG00000100097	4967.83878679706	4.65391095016323e-05	0.00144260035891821	0.0184298249258608	0.99988594921777	4.95344501542477e-05	not	4744.47738250944	4730.30503239331	4989.30302308286	5407.26970920264
ENSG00000100099	918.554725234196	-2.20104946949456e-05	0.00144259151244224	0.187671046800242	0.99988594921777	4.95344501542477e-05	not	936.723364979555	975.62541293112	884.281351960675	877.588771065435
ENSG00000100100	69.9352190855534	1.16189669262965e-06	0.00144267799184524	0.743636940403974	0.99988594921777	4.95344501542477e-05	not	73.2090765473664	61.9898844970898	74.8545162494928	69.6873990482647
ENSG00000100104	183.923823767701	1.04495529456621e-06	0.0014426507433859	0.84512487894631	0.99988594921777	4.95344501542477e-05	not	187.873895236012	175.4790576533	191.627561598702	180.714780582788
ENSG00000100105	679.800582511704	3.15617220421816e-06	0.00144254984670684	0.76007085227962	0.99988594921777	4.95344501542477e-05	not	660.645763059969	684.749801060161	694.649910795294	679.156855131393
ENSG00000100106	992.587958653862	6.11640615320671e-06	0.00144250570108999	0.607421620203732	0.99988594921777	4.95344501542477e-05	not	994.937811390714	958.45898337808	981.093192976686	1035.86184686997
ENSG00000100109	489.28910526053	3.24065810256705e-06	0.00144258959154059	0.3586746246811	0.99988594921777	4.95344501542477e-05	not	505.407239296879	509.270743406861	451.123217930277	491.355220408104
ENSG00000100116	92.9420976999173	7.71463002792026e-07	0.00144267272152061	0.849352484802928	0.99988594921777	4.95344501542477e-05	not	96.1420402850956	86.7858382959257	103.79826253263	85.0422496860179
ENSG00000100124	170.608140688429	-6.64329899104785e-06	0.00144266156129752	0.222280501812542	0.99988594921777	4.95344501542477e-05	not	193.166117637027	175.4790576533	156.695454015605	157.091933447783
ENSG00000100129	1456.39665144013	2.07906930293085e-05	0.00144250089167431	0.748824129868757	0.99988594921777	4.95344501542477e-05	not	1426.25393707339	1462.96127413132	1487.10972282326	1449.26167173256
ENSG00000100138	1318.16900963389	4.7498871332146e-06	0.00144247585107149	0.70873797131002	0.99988594921777	4.95344501542477e-05	not	1345.98856399134	1260.77888161773	1274.5228966747	1391.38569625179
ENSG00000100139	1707.23694631045	-9.75728702717187e-06	0.00144242239440508	0.498715211339288	0.99988594921777	4.95344501542477e-05	not	1700.56746485931	1771.00331555532	1638.81487575556	1718.56212907161
ENSG00000100142	377.826668103287	1.74371817370993e-06	0.0014426659785305	0.707148944780522	0.99988594921777	4.95344501542477e-05	not	369.573531004175	363.356092206018	328.361811281109	450.015237921845
ENSG00000100147	321.321779128247	-3.71194473416843e-06	0.00144262859386475	0.561203943066849	0.99988594921777	4.95344501542477e-05	not	313.123158726688	348.097043714427	287.441342398052	336.625571673821
ENSG00000100150	158.48563621041	-2.65010507655467e-06	0.00144265847987375	0.610775711489382	0.99988594921777	4.95344501542477e-05	not	158.766672030433	169.756914468954	163.681875532224	141.73708281003
ENSG00000100151	232.542610668489	1.64807020924963e-06	0.00144264140063795	0.793066358769502	0.99988594921777	4.95344501542477e-05	not	244.3242675135	213.626678882279	239.534451998377	232.685044279799
ENSG00000100154	1540.32641579252	5.73066704650986e-06	0.00144241698869853	0.685545252999535	0.99988594921777	4.95344501542477e-05	not	1535.62653336102	1513.50687225971	1558.97005842277	1553.20219912658
ENSG00000100156	62.9980847251191	-1.78228382002229e-07	0.00144267943607854	0.956016846768589	0.99988594921777	4.95344501542477e-05	not	58.2144464111588	68.665718212161	64.8739140828938	60.2382601942627
ENSG00000100162	177.164019454304	2.65454550968117e-06	0.00144265378300157	0.6325885897028	0.99988594921777	4.95344501542477e-05	not	179.935561634491	163.081080753882	176.656658348803	188.98277708004
ENSG00000100167	73.4771326929129	-1.66261879374659e-06	0.00144267707031755	0.668539354727868	0.99988594921777	4.95344501542477e-05	not	74.9731506810379	78.2026235194055	69.8642151661933	70.8685414050149
ENSG00000100191	6.75788092209538	-1.71940532117154e-06	0.00144269414203969	0.0962509450930047	0.99988594921777	4.95344501542477e-05	not	13.2305560025361	7.62952424579566	4.99030108329952	1.18114235675025
ENSG00000100196	197.254632765594	-4.98144732548782e-06	0.00144265324048461	0.435821451990469	0.99988594921777	4.95344501542477e-05	not	218.745192575263	194.552868267789	179.650838998783	196.069631220541
ENSG00000100197	30.1047904933037	-2.5216866648629e-06	0.0014426891929397	0.260181422991561	0.99988594921777	4.95344501542477e-05	not	27.3431490719079	43.8697644133251	27.9456860664773	21.2605624215045
ENSG00000100201	7727.33768047426	-5.52519433624221e-06	0.00144205060933436	0.318889742861536	0.99988594921777	4.95344501542477e-05	not	7899.52397058088	7812.63282769476	7704.0268123978	7493.16711122358
ENSG00000100206	58.3524072360751	-5.07632127038439e-07	0.00144268108564749	0.871424298956406	0.99988594921777	4.95344501542477e-05	not	52.9222240101444	65.8046466199876	50.9010710496551	63.7816872645134
ENSG00000100207	1463.59916554215	3.83114246460525e-05	0.00144267944313602	0.611370388942006	0.99988594921777	4.95344501542477e-05	not	1466.82764214783	1421.95258131017	1495.09420455654	1470.52223415406
ENSG00000100209	122.706449144178	4.77798442723782e-06	0.00144266886390199	0.837952581366439	0.99988594921777	4.95344501542477e-05	not	125.249263490675	116.350244748384	128.749767949128	120.476520388525
ENSG00000100211	129.225047565125	1.95550308140446e-06	0.00144266458837348	0.680890046847621	0.99988594921777	4.95344501542477e-05	not	127.013337624346	123.026078463455	122.761406649168	144.09936752353
ENSG00000100216	966.003195895735	7.28344413978766e-07	0.00144251472964174	0.949842586291065	0.99988594921777	4.95344501542477e-05	not	1011.69651566059	915.54290949548	948.157205826909	988.616152599958
ENSG00000100219	802.307401174841	1.08497963066035e-05	0.00144256412506101	0.299562760629519	0.99988594921777	4.95344501542477e-05	not	725.034468938978	823.034928015207	847.353123944259	813.807083800921
ENSG00000100220	897.49842182454	4.00712819559596e-06	0.0014425144752234	0.720556033254313	0.99988594921777	4.95344501542477e-05	not	897.913734038783	877.395288266501	931.190182143691	883.494482849186
ENSG00000100221	966.428185138026	8.05678776173895e-06	0.00144251558181056	0.49264057280579	0.99988594921777	4.95344501542477e-05	not	913.790401241826	978.486484523294	980.095132760026	993.340722026959
ENSG00000100225	975.716246371189	1.58723921238961e-05	0.00144253777127094	0.938066688597356	0.99988594921777	4.95344501542477e-05	not	968.476699385642	978.486484523294	979.097072543366	976.804729032456
ENSG00000100226	766.223278099692	4.77357461896436e-06	0.00144253830333297	0.658259940024139	0.99988594921777	4.95344501542477e-05	not	776.192618815451	733.388018127108	780.483089428045	774.829386028163
ENSG00000100228	193.514182695492	1.99727887232191e-07	0.00144265058489253	0.972975602078247	0.99988594921777	4.95344501542477e-05	not	178.171487500819	207.904535697932	183.643079865422	204.337627717793
ENSG00000100239	712.566374574452	7.43773682412548e-07	0.00144254322322313	0.944226743539877	0.99988594921777	4.95344501542477e-05	not	725.034468938978	696.194087428854	702.634392528573	726.402549401403
ENSG00000100241	2236.55494558127	-5.82280850118641e-06	0.00144234078087857	0.717340017008557	0.99988594921777	4.95344501542477e-05	not	2285.3580401714	2224.00631764944	2231.66264445155	2205.19278005271
ENSG00000100242	483.682611380497	-4.2091818842877e-06	0.00144258963288935	0.569324281231168	0.99988594921777	4.95344501542477e-05	not	500.115016895864	489.243242261647	461.103820096876	484.268366267602
ENSG00000100243	843.36979389972	8.74659716199626e-07	0.0014425285232805	0.934239278997314	0.99988594921777	4.95344501542477e-05	not	870.570584966875	810.636951115789	819.407437877781	872.864201638434
ENSG00000100246	128.541414689	-5.3838040046747e-07	0.00144266482436352	0.906987256353546	0.99988594921777	4.95344501542477e-05	not	116.428892822318	143.053579608669	124.757527082488	129.925659242527
ENSG00000100258	493.306269145981	-6.51761917693097e-07	0.00144258640543339	0.944025562141399	0.99988594921777	4.95344501542477e-05	not	515.109647032072	473.984193770056	488.051445946693	496.079789835105
ENSG00000100263	191.072855511119	4.24777942463804e-06	0.00144265224312573	0.736143261934016	0.99988594921777	4.95344501542477e-05	not	201.104451238549	188.830725083443	180.648899215443	193.707346507041
ENSG00000100266	899.63266701121	-7.96715171989567e-06	0.00144256030892123	0.438483264162265	0.99988594921777	4.95344501542477e-05	not	950.835958048927	895.515408350266	795.453992677944	956.725308967702
ENSG00000100271	68.0556880283418	4.32433167472068e-06	0.00144268130114937	0.217800559101288	0.99988594921777	4.95344501542477e-05	not	61.7425946785018	57.2214318434675	78.8467571161325	74.4119684752657
ENSG00000100276	15.8396631934411	-2.89726418355114e-06	0.00144269218129744	0.807516938298028	0.99988594921777	4.95344501542477e-05	not	17.6407413367148	12.397976899418	17.9650838998783	15.3548506377532
ENSG00000100280	1814.93405475553	1.96901300116842e-08	0.00144241297005624	0.805543892507676	0.99988594921777	4.95344501542477e-05	not	1818.76043181529	1832.03950952168	1722.651933955	1886.28434373015
ENSG00000100281	694.211515099119	-5.58736477585043e-06	0.00144255050661691	0.590547056977436	0.99988594921777	4.95344501542477e-05	not	718.860209471128	695.24039689813	677.682887112075	685.062566915144
ENSG00000100284	349.442327118616	4.16686313325161e-06	0.00144262179804336	0.752673005260697	0.99988594921777	4.95344501542477e-05	not	370.455568071011	317.578946731245	361.297798430885	348.436995241323
ENSG00000100285	338.314888699507	9.4879195115371e-07	0.00144261669568896	0.510908579692458	0.99988594921777	4.95344501542477e-05	not	358.10704913531	339.513828937907	321.375389764489	334.26328696032
ENSG00000100290	17.8075273665363	-1.57182042385973e-07	0.0014426914649292	0.919667235428867	0.99988594921777	4.95344501542477e-05	not	11.4664818688646	24.7959537988359	8.98254194993914	25.9851318485055
ENSG00000100292	260.050068904882	-2.70162745916696e-06	0.00144263500539835	0.683642621791168	0.99988594921777	4.95344501542477e-05	not	276.077601919586	255.589062234155	260.493716548235	248.039894917552
ENSG00000100294	272.903536036055	6.75864513151645e-06	0.00144264192341828	0.370241995359826	0.99988594921777	4.95344501542477e-05	not	239.032045112485	280.385016032991	280.454920881433	291.742162117311
ENSG00000100296	1010.79974866612	7.78845081181056e-06	0.00144249999630362	0.521121856337778	0.99988594921777	4.95344501542477e-05	not	994.937811390714	988.023389830538	1022.01366185974	1038.22413158347
ENSG00000100297	1840.06473804045	4.71813626867122e-05	0.00144279287534421	0.625855077651539	0.99988594921777	4.95344501542477e-05	not	1937.83543583812	1786.26236404691	1812.47735345439	1823.68379882238
ENSG00000100299	125.923191231809	1.66131288872895e-06	0.00144266739431496	0.713739104652317	0.99988594921777	4.95344501542477e-05	not	133.187597092197	111.581792094762	146.714851849006	112.208523891274
ENSG00000100300	736.432013666955	1.16094514926623e-05	0.00144256438752597	0.27110873017713	0.99988594921777	4.95344501542477e-05	not	709.157801735935	707.638373797548	737.566500111669	791.365379022667
ENSG00000100302	11.1135370558358	2.73594405092318e-07	0.00144269243079729	0.844245021233588	0.99988594921777	4.95344501542477e-05	not	12.3485189357004	8.58321477652012	6.98642151661933	16.5359929945035
ENSG00000100304	891.503699315086	5.24419599543621e-06	0.00144254679591124	0.718890947073124	0.99988594921777	4.95344501542477e-05	not	908.498178840812	850.691953406216	832.38222069436	974.442444318955
ENSG00000100307	243.112742601457	1.08445132230089e-06	0.00144263716263184	0.867969901901699	0.99988594921777	4.95344501542477e-05	not	233.739822711471	247.959537988359	241.530572431697	249.221037274303
ENSG00000100311	192.930439626418	-2.35453336752534e-06	0.00144265040149133	0.68025545718862	0.99988594921777	4.95344501542477e-05	not	189.637969369684	205.997154636483	177.654718565463	198.431915934042
ENSG00000100316	20198.0967415642	6.05684796803728e-05	0.00144262086709282	0.00826664419078629	0.99988594921777	4.95344501542477e-05	not	19096.1024969938	19601.2014779798	20493.1704286778	21601.9125626053
ENSG00000100319	79.4382629000135	5.47530025824744e-07	0.00144267513706249	0.886685882159951	0.99988594921777	4.95344501542477e-05	not	77.6192618815451	79.15631405013	81.8409377661122	79.1365379022667
ENSG00000100320	2617.7510767761	1.11840748997629e-05	0.00144232702076689	0.50525527956526	0.99988594921777	4.95344501542477e-05	not	2568.49193862567	2593.0845530398	2709.73348823164	2599.6943272073
ENSG00000100321	86.0065294874686	1.85036938153192e-06	0.00144267460056302	0.635745827204734	0.99988594921777	4.95344501542477e-05	not	78.5012989483808	85.8321477652012	82.8389979827721	96.8536732535204
ENSG00000100324	438.088288315192	-4.55589195897316e-06	0.00144259807414764	0.592000190702486	0.99988594921777	4.95344501542477e-05	not	453.36705235357	442.512406256148	424.175592080459	432.298102570591
ENSG00000100325	782.901868607619	3.03626449134469e-06	0.00144254968866157	0.768749554197469	0.99988594921777	4.95344501542477e-05	not	752.377618010886	796.331593154922	739.562620544989	843.335642719678
ENSG00000100330	91.5082466644667	-1.70231726958046e-06	0.00144267323022143	0.670284899957726	0.99988594921777	4.95344501542477e-05	not	103.198336819782	86.7858382959257	89.8254194993914	86.2233920427682
ENSG00000100335	1088.493729027	6.26152099482545e-06	0.00144249361758416	0.609824674748052	0.99988594921777	4.95344501542477e-05	not	1075.20318447277	1068.13339441139	1064.93025117612	1145.70808604774
ENSG00000100342	13.0895248171307	2.34034389616027e-07	0.0014426923239381	0.870267233237482	0.99988594921777	4.95344501542477e-05	not	19.4048154703863	5.72214318434675	18.9631441165382	8.26799649725174
ENSG00000100344	29.7861624417183	4.60756777004054e-07	0.00144268754437746	0.845076534241027	0.99988594921777	4.95344501542477e-05	not	27.3431490719079	30.5180969831827	32.9359871497768	28.347416562006
ENSG00000100345	17191.2328540659	2.15327157293134e-05	0.00144205794314321	0.344020911044009	0.99988594921777	4.95344501542477e-05	not	17025.0794640634	16839.3137010018	16997.9635499348	17902.5747012635
ENSG00000100347	488.537111265587	5.1967012081055e-06	0.00144259778896368	0.407864911191695	0.99988594921777	4.95344501542477e-05	not	455.131126487242	487.335861200198	473.080542696795	538.600914678113
ENSG00000100348	730.934574695408	6.18200118864488e-06	0.00144254459248196	0.562161039536458	0.99988594921777	4.95344501542477e-05	not	707.393727602263	725.758493881312	740.560680761649	750.025396536408
ENSG00000100350	836.412734977515	-1.08505185413645e-05	0.0014425421455002	0.331437453873361	0.99988594921777	4.95344501542477e-05	not	876.744844434725	848.784572344768	826.393859394401	793.727663736167
ENSG00000100353	2673.86018838336	2.83342929974623e-05	0.00144244435758964	0.0963935176028387	0.99988594921777	4.95344501542477e-05	not	2536.73860421959	2620.74157843081	2822.51429271421	2715.44627816882
ENSG00000100354	2242.52895871274	-6.58793276584452e-06	0.0014423594436163	0.674848153251956	0.99988594921777	4.95344501542477e-05	not	2301.23470737444	2227.82107977233	2279.56953485122	2161.49051285296
ENSG00000100359	6.14339389022534	1.43663946474664e-07	0.00144269354888667	0.891852532591674	0.99988594921777	4.95344501542477e-05	not	8.82037066835739	2.86107159217337	6.98642151661933	5.90571178375124
ENSG00000100360	400.334378034743	5.89075353528445e-06	0.00144261620379757	0.691674746931281	0.99988594921777	4.95344501542477e-05	not	385.450198207218	401.503713434997	441.142615763678	373.240984733079
ENSG00000100364	481.061909838148	2.16782257969759e-06	0.00144259482988145	0.800410774539237	0.99988594921777	4.95344501542477e-05	not	444.546681685213	507.363362345412	475.076663130115	497.260932191855
ENSG00000100372	386.519646845092	1.81118148734756e-06	0.00144261172108849	0.704456268785704	0.99988594921777	4.95344501542477e-05	not	387.21427234089	372.892997513263	422.17947164714	363.791845879077
ENSG00000100376	258.241289595233	-7.82993456257382e-07	0.00144263596762137	0.903467224504543	0.99988594921777	4.95344501542477e-05	not	241.678156312993	278.477634971542	256.501475681595	256.307891414804
ENSG00000100379	220.585456429324	3.04041622761551e-06	0.0014426438908445	0.623072896731284	0.99988594921777	4.95344501542477e-05	not	222.273340842606	205.997154636483	222.567428315159	231.503901923049
ENSG00000100380	2924.26221966537	0.000138869606950984	0.0014456651353696	0.547438540619067	0.99988594921777	4.95344501542477e-05	not	2951.29602563238	2822.9239709444	3023.12439626285	2899.70448582186
ENSG00000100387	377.928384496117	-2.8642941585344e-06	0.00144261027018696	0.704612747847706	0.99988594921777	4.95344501542477e-05	not	399.56279127659	369.078235390365	366.288099514185	376.784411803329
ENSG00000100393	1115.60063623929	-7.18647811289105e-06	0.00144248467999368	0.566862771708264	0.99988594921777	4.95344501542477e-05	not	1146.64818688646	1121.54006413196	1115.83132222577	1078.38297171298
ENSG00000100395	308.203691377707	9.41892610447133e-06	0.00144263745231629	0.194625676281254	0.99988594921777	4.95344501542477e-05	not	284.897972587944	291.829302401684	325.367630631129	330.71985989007
ENSG00000100399	8.26446327389487	-6.62847826541235e-07	0.00144269302369499	0.588727867995056	0.99988594921777	4.95344501542477e-05	not	10.5844448020289	8.58321477652012	7.98448173327924	5.90571178375124
ENSG00000100401	3395.10156738255	1.40691080374445e-05	0.00144228026462423	0.434790807928023	0.99988594921777	4.95344501542477e-05	not	3366.73548411202	3315.98197532894	3381.42801404376	3516.26079604549
ENSG00000100403	1982.43146584596	8.0267652924014e-06	0.00144236966800163	0.463532134416934	0.99988594921777	4.95344501542477e-05	not	1950.18395477382	1946.48237320862	1986.13983115321	2046.91970424818
ENSG00000100410	350.965852190328	-8.13914063264994e-07	0.00144261384937258	0.937757451346339	0.99988594921777	4.95344501542477e-05	not	346.640567266446	357.633949021672	339.340473664367	360.248418808826
ENSG00000100412	945.640899033182	-2.81666171248078e-06	0.00144250722397475	0.80870610425718	0.99988594921777	4.95344501542477e-05	not	932.313179645377	972.764341338947	917.217339110452	960.268736037952
ENSG00000100413	249.783328684839	2.29530013406551e-06	0.001442639710463	0.816714221882454	0.99988594921777	4.95344501542477e-05	not	244.3242675135	261.311205418501	226.559669181798	266.938172625556
ENSG00000100416	448.422236143403	-1.597445402572e-05	0.00144263830453572	0.0612426314771634	0.99988594921777	4.95344501542477e-05	not	493.940757428014	473.984193770056	424.175592080459	401.588401295085
ENSG00000100417	239.042394007138	1.6047990693495e-06	0.00144264057822094	0.799726183715639	0.99988594921777	4.95344501542477e-05	not	227.565563243621	243.191085334737	225.561608965138	259.851318485055
ENSG00000100418	825.027108449556	4.84845162841774e-07	0.00144252212837599	0.965986785797113	0.99988594921777	4.95344501542477e-05	not	838.817250560788	808.72957005434	823.399678744421	829.161934438675
ENSG00000100422	609.348153211508	1.06830069140011e-05	0.00144258929120644	0.26215200106725	0.99988594921777	4.95344501542477e-05	not	616.543909718182	550.279436228012	645.744960178958	624.824306720882
ENSG00000100425	561.21637659922	1.07800650539473e-06	0.00144257256943325	0.909560237422614	0.99988594921777	4.95344501542477e-05	not	546.862981438158	571.26062790395	579.872985879404	546.868911175365
ENSG00000100426	572.953230475841	-5.19901305677467e-06	0.00144257675791776	0.571260504819999	0.99988594921777	4.95344501542477e-05	not	575.088167576902	595.102891172062	536.956396563029	584.665466591373
ENSG00000100429	7.24511460199137	-2.30810882884694e-07	0.00144269336395657	0.832480357811174	0.99988594921777	4.95344501542477e-05	not	7.05629653468592	8.58321477652012	10.9786623832589	2.3622847135005
ENSG00000100439	171.012405606715	1.94793521170641e-06	0.00144265409411895	0.72322861674678	0.99988594921777	4.95344501542477e-05	not	161.41278323094	172.617986061127	171.666357265504	178.352495869288
ENSG00000100441	1197.96396006341	5.50633621174759e-06	0.00144246742819456	0.674335857212473	0.99988594921777	4.95344501542477e-05	not	1202.21652209711	1165.40982854529	1207.65286215848	1216.57662745276
ENSG00000100442	435.890488722279	5.3580624155814e-06	0.00144260057114871	0.527676995891812	0.99988594921777	4.95344501542477e-05	not	418.967606746976	429.160738826006	437.150374897038	458.283234419097
ENSG00000100445	23.2025756398538	3.78469616832693e-07	0.00144268917713716	0.856160986224594	0.99988594921777	4.95344501542477e-05	not	22.9329637377292	21.9348822066625	21.9573247665179	25.9851318485055
ENSG00000100461	639.291752250347	2.4824486489805e-05	0.00144266121197237	0.756046314031539	0.99988594921777	4.95344501542477e-05	not	646.533169990597	646.602179831183	642.750779528978	621.280879650631
ENSG00000100462	501.169997311359	1.79947038108008e-05	0.00144263731110393	0.654805634645587	0.99988594921777	4.95344501542477e-05	not	500.9970539627	483.5210990773	516.995192229831	503.166643975606
ENSG00000100473	133.917859919022	-2.66871417841541e-06	0.00144266378002856	0.580579193922533	0.99988594921777	4.95344501542477e-05	not	147.300190161568	131.609293239975	132.742008815767	124.019947458776
ENSG00000100478	169.887951906548	2.17018587625898e-06	0.00144265536843384	0.689183849945297	0.99988594921777	4.95344501542477e-05	not	162.294820297776	168.803223938229	186.637260515402	161.816502874784
ENSG00000100479	220.401181986758	8.48367732139076e-07	0.00144264290633661	0.8916247131452	0.99988594921777	4.95344501542477e-05	not	226.683526176785	210.765607290105	231.549970265098	212.605624215045
ENSG00000100483	94.1898999557596	-1.06637931723886e-06	0.00144267340550113	0.786572562199728	0.99988594921777	4.95344501542477e-05	not	94.3779661514241	98.2301246646192	77.8486968994725	106.302812107522
ENSG00000100485	614.035513160757	-6.57908447185918e-06	0.00144258782020019	0.480371305342152	0.99988594921777	4.95344501542477e-05	not	579.498352911081	682.842419998712	574.882684796105	618.91859493713
ENSG00000100490	142.171338056635	2.0389013358622e-06	0.00144266097192501	0.685182304223457	0.99988594921777	4.95344501542477e-05	not	133.187597092197	143.053579608669	150.707092715646	141.73708281003
ENSG00000100503	1806.00462376084	-1.49274330444099e-05	0.00144242079174094	0.311269099323734	0.99988594921777	4.95344501542477e-05	not	1839.92932141935	1860.65022544342	1789.52196847121	1733.91697970937
ENSG00000100504	812.428958688623	9.56529473725454e-06	0.00144254694613117	0.0602849876748614	0.99988594921777	4.95344501542477e-05	not	790.305211884822	733.388018127108	854.339545460878	871.683059281684
ENSG00000100505	70.6585871623437	-1.81494235852916e-06	0.00144267787672205	0.610638469285626	0.99988594921777	4.95344501542477e-05	not	72.3270394805306	76.2952424579566	67.8680947328735	66.1439719780139
ENSG00000100519	860.195994865342	-2.46204662648862e-06	0.00144251544970589	0.880738266063847	0.99988594921777	4.95344501542477e-05	not	853.811880696996	858.321477652012	859.329846544178	869.320774568183
ENSG00000100522	510.054055989491	2.88252997141586e-06	0.0014425848098769	0.628372193365848	0.99988594921777	4.95344501542477e-05	not	504.525202230043	494.965385445994	495.037867463313	545.687768818615
ENSG00000100523	576.40782486109	-4.90665058779831e-06	0.00144257681879024	0.218099838219391	0.99988594921777	4.95344501542477e-05	not	621.836132119196	585.565985864817	567.896263279486	530.332918180862
ENSG00000100526	504.557177220435	-1.16489132136434e-05	0.00144260684974426	0.19417198710972	0.99988594921777	4.95344501542477e-05	not	548.62705557183	513.085505529758	484.059205080054	472.4569427001
ENSG00000100528	1291.95068136876	8.78465153806112e-06	0.00144246879714902	0.5046383503093	0.99988594921777	4.95344501542477e-05	not	1286.01004344651	1251.24197631049	1351.37353335751	1279.17717236052
ENSG00000100532	120.755447924025	-4.49007189365181e-07	0.00144266620230237	0.920294207016533	0.99988594921777	4.95344501542477e-05	not	118.192966955989	124.933459524904	108.78856361593	131.106801599278
ENSG00000100554	1398.68779417481	3.26310879055342e-06	0.00144246851056727	0.799957946293005	0.99988594921777	4.95344501542477e-05	not	1347.75263812501	1428.62841502524	1338.39875054093	1479.97137300806
ENSG00000100558	346.455544476644	-1.0015033237566e-05	0.00144263106356577	0.828311124446635	0.99988594921777	4.95344501542477e-05	not	352.814826734296	347.143353183703	343.332714531007	342.531283457572
ENSG00000100564	189.280917043584	9.95458373803153e-07	0.00144264950092783	0.863468665134456	0.99988594921777	4.95344501542477e-05	not	180.817598701327	193.599177737065	186.637260515402	196.069631220541
ENSG00000100567	1100.33922690976	-4.09366539280066e-06	0.00144250110687406	0.730475576766082	0.99988594921777	4.95344501542477e-05	not	1172.2272618247	1050.96696485835	1093.87399745926	1084.28868349673
ENSG00000100568	1034.16144279972	4.16927682720586e-06	0.00144249609620167	0.730483908357056	0.99988594921777	4.95344501542477e-05	not	1046.97799833402	1000.42136672996	1069.92055225942	1019.32585387546
ENSG00000100575	211.031544981067	3.33440136558891e-06	0.0014426460590127	0.583267819309425	0.99988594921777	4.95344501542477e-05	not	210.806858973742	197.413939859963	218.575187448519	217.330193642046
ENSG00000100577	236.95596621775	-1.77875746841717e-06	0.00144263899059283	0.77965695197335	0.99988594921777	4.95344501542477e-05	not	240.796119246157	240.330013742563	224.563548748478	242.134183133801
ENSG00000100578	896.362178703148	-1.86776929430132e-05	0.00144256962784816	0.180903615781971	0.99988594921777	4.95344501542477e-05	not	929.667068444869	937.477791702142	851.345364810898	866.958489854683
ENSG00000100580	1304.48767721548	-4.92119339094199e-06	0.00144245342852293	0.711062597505834	0.99988594921777	4.95344501542477e-05	not	1343.34245279083	1291.29697860092	1280.51125797466	1302.80001949552
ENSG00000100583	123.758416593864	2.92918509412828e-06	0.0014426668655154	0.527483729251355	0.99988594921777	4.95344501542477e-05	not	109.372596287632	125.887150055628	122.761406649168	137.012513383029
ENSG00000100591	1540.4471840476	-2.43910789625039e-07	0.0014424321579597	0.985167576120175	0.99988594921777	4.95344501542477e-05	not	1577.0822755023	1503.96996695247	1492.10002390656	1588.63646982908
ENSG00000100592	204.408453278422	5.22821562717697e-06	0.00144265237705687	0.372307192039514	0.99988594921777	4.95344501542477e-05	not	192.284080570191	194.552868267789	233.546090698418	197.250773577292
ENSG00000100596	2018.60461642653	1.91768544258468e-05	0.00144241709250388	0.24302142132787	0.99988594921777	4.95344501542477e-05	not	1950.18395477382	1978.90785125325	2075.9652506526	2069.36140902644
ENSG00000100599	338.080017371034	2.27164268039668e-06	0.00144261663669787	0.707004193945084	0.99988594921777	4.95344501542477e-05	not	338.702233664924	325.20847097704	342.334654314347	346.074710527823
ENSG00000100600	796.624355940096	4.66555291227518e-07	0.00144252650978023	0.96733867914737	0.99988594921777	4.95344501542477e-05	not	798.243545486344	792.516831032025	785.473390511345	810.263656730671
ENSG00000100601	307.238490817116	3.55714068079073e-05	0.00144284485364755	0.637839684580891	0.99988594921777	4.95344501542477e-05	not	298.12852859048	330.930614161387	290.435523048032	309.459297468565
ENSG00000100603	1674.10008907955	6.17866294741615e-06	0.00144244644216155	0.649467292936009	0.99988594921777	4.95344501542477e-05	not	1573.55412723496	1735.71676591851	1740.61701785487	1646.51244530985
ENSG00000100605	1011.99845038159	-3.91643761907278e-05	0.00144275867410934	0.995880936720604	0.99988594921777	4.95344501542477e-05	not	985.235403655521	1038.56898795893	1006.04469839318	1018.14471151871
ENSG00000100612	366.923995740701	4.40784982727395e-06	0.0014426196217687	0.57595860243535	0.99988594921777	4.95344501542477e-05	not	331.645937130238	382.429902820508	360.299738214225	393.320404797833
ENSG00000100614	1165.40972963477	8.64800166989116e-07	0.00144246990834473	0.94936489878304	0.99988594921777	4.95344501542477e-05	not	1175.75541009204	1150.1507800537	1142.77894807559	1192.95378031775
ENSG00000100625	406.113914240178	-2.51179667182509e-06	0.00144260480883996	0.756042605062374	0.99988594921777	4.95344501542477e-05	not	395.152605942411	428.207048295282	391.239604930683	409.856397792336
ENSG00000100626	44.7040205208238	-9.30681155942017e-07	0.00144268429008831	0.738699602120395	0.99988594921777	4.95344501542477e-05	not	46.7479645422942	46.7308360054984	49.9030108329952	35.4342707025075
ENSG00000100628	35.0167914681491	-4.37435032604887e-07	0.00144268640653504	0.859332674742265	0.99988594921777	4.95344501542477e-05	not	30.8712973392509	41.0086928211517	33.9340473664368	34.2531283457572
ENSG00000100629	506.666699429121	2.20179983956138e-05	0.00144266359956448	0.630045660747615	0.99988594921777	4.95344501542477e-05	not	490.412609160671	503.548600222514	513.002951363191	519.70263697011
ENSG00000100632	1491.79214763549	2.60811711705571e-05	0.00144253654930159	0.652625916282886	0.99988594921777	4.95344501542477e-05	not	1487.99653175189	1461.05389306987	1505.07480672314	1513.04335899707
ENSG00000100644	1900.97495287571	3.6603810985088e-06	0.0014424133645768	0.798822845677213	0.99988594921777	4.95344501542477e-05	not	1854.92395155556	1924.54749100196	2003.10685483643	1821.32151410888
ENSG00000100647	208.520910762321	-1.72200375961197e-06	0.00144264642658812	0.771222557937343	0.99988594921777	4.95344501542477e-05	not	199.340377104877	225.070965250972	200.610103548641	209.062197144794
ENSG00000100650	3984.89764088158	1.64520167205168e-05	0.00144228410473586	0.365810521167941	0.99988594921777	4.95344501542477e-05	not	4030.02735837249	3796.64200281407	4097.03718938891	4015.88401295085
ENSG00000100652	28.907133783457	-2.33307333798452e-06	0.00144268897389531	0.299666542657067	0.99988594921777	4.95344501542477e-05	not	38.8096309407725	28.6107159217337	26.9476258498174	21.2605624215045
ENSG00000100664	4742.96507252237	2.96919600900601e-06	0.00144230934627001	0.859239264714346	0.99988594921777	4.95344501542477e-05	not	4501.03515206278	4947.74647339849	4587.08475576892	4935.99390885929
ENSG00000100697	5240.41268794784	-3.55272532217538e-05	0.00144238054634203	0.459669032876143	0.99988594921777	4.95344501542477e-05	not	5192.552212462	5430.31388194506	5124.04115233195	5214.74350505235
ENSG00000100711	496.134558934042	-4.37130849086832e-07	0.00144258649907127	0.903600997095516	0.99988594921777	4.95344501542477e-05	not	516.873721165743	479.706336954402	480.066964213414	507.891213402607
ENSG00000100714	2865.96072280609	8.23460000750954e-05	0.00144346525540267	0.674109496716051	0.99988594921777	4.95344501542477e-05	not	2863.97435601565	2816.24813722932	2835.48907553079	2948.13132244862
ENSG00000100722	2079.68872202195	1.38017759686615e-05	0.00144237945707933	0.384559447910427	0.99988594921777	4.95344501542477e-05	not	2038.38766145739	2038.99035468889	2131.85662278556	2109.52024915594
ENSG00000100726	550.981241866619	2.73900585781806e-06	0.00144258066163832	0.883422493298899	0.99988594921777	4.95344501542477e-05	not	586.554649445767	521.668720306278	555.919540679567	539.782057034864
ENSG00000100731	2431.53742870576	-2.83234121291228e-05	0.00144245806152458	0.476400222871398	0.99988594921777	4.95344501542477e-05	not	2426.48397086512	2512.97454845895	2404.32706193371	2382.36413356525
ENSG00000100744	438.744351194828	7.66883044478983e-06	0.00144261086072713	0.358406637980227	0.99988594921777	4.95344501542477e-05	not	393.38853180874	449.18823997122	454.117398580257	458.283234419097
ENSG00000100749	891.997931117904	-2.03096247003655e-06	0.00144251053158206	0.814673009594475	0.99988594921777	4.95344501542477e-05	not	886.447252169918	910.774456841857	887.275532610655	883.494482849186
ENSG00000100764	1278.47851270262	1.14579272710591e-06	0.00144246092682416	0.930461029629492	0.99988594921777	4.95344501542477e-05	not	1231.32374530269	1319.90769452265	1283.50543862464	1279.17717236052
ENSG00000100767	881.178612636032	-5.85423698563156e-06	0.00144252904632556	0.578003332356148	0.99988594921777	4.95344501542477e-05	not	857.340028964339	937.477791702142	878.292990660716	851.603639216929
ENSG00000100784	281.910615728099	-7.91213495757739e-06	0.00144264023508323	0.249890822077794	0.99988594921777	4.95344501542477e-05	not	290.190194988958	308.042041424	275.464619798134	253.945606701304
ENSG00000100796	2475.32340256321	-3.85724654366889e-06	0.0014423111991202	0.81615885985798	0.99988594921777	4.95344501542477e-05	not	2460.88341647171	2514.8819295204	2465.20873514996	2460.31952911077
ENSG00000100802	192.559281860243	6.33132270478872e-06	0.00144265501295543	0.277427398453239	0.99988594921777	4.95344501542477e-05	not	179.053524567655	180.247510306923	206.5984648486	204.337627717793
ENSG00000100804	981.99715490446	2.86260207176715e-06	0.00144250607514705	0.807750750387881	0.99988594921777	4.95344501542477e-05	not	1013.46058979426	935.570410640693	995.066036009925	983.891583172957
ENSG00000100811	4551.71961132311	4.55334042909077e-06	0.00144216060861886	0.859061366193338	0.99988594921777	4.95344501542477e-05	not	4576.89033981065	4496.65085236582	4561.13519013576	4572.20206298021
ENSG00000100813	3174.0026721313	6.27975557750151e-06	0.00144226897462095	0.817672142649562	0.99988594921777	4.95344501542477e-05	not	3225.6095534183	3091.86470060869	3178.8217900618	3199.71464443642
ENSG00000100814	587.934088444856	6.05103834237283e-06	0.00144257829017656	0.521543289593299	0.99988594921777	4.95344501542477e-05	not	555.683352106516	592.241819579888	629.7759967124	574.035185380621
ENSG00000100815	1784.07996572256	-4.29555126767493e-07	0.00144238528494245	0.976439461030375	0.99988594921777	4.95344501542477e-05	not	1762.31005953781	1808.19724625357	1764.57046305471	1801.24209404413
ENSG00000100823	1285.69781006942	2.45782322894927e-05	0.00144255317462874	0.324611291297967	0.99988594921777	4.95344501542477e-05	not	1254.25670904042	1248.38090471832	1305.46276339116	1334.69086312778
ENSG00000100836	172.031249817255	3.8965195886792e-06	0.00144265557190533	0.48050458075444	0.99988594921777	4.95344501542477e-05	not	161.41278323094	166.89584287678	182.645019648763	177.171353512537
ENSG00000100852	859.956745915691	-1.00512784379434e-05	0.00144254276483576	0.366405436444633	0.99988594921777	4.95344501542477e-05	not	924.374846043855	845.923500752594	840.36670242764	829.161934438675
ENSG00000100865	749.532216789577	1.69389516943391e-06	0.00144254623533784	0.87111589105141	0.99988594921777	4.95344501542477e-05	not	775.310581748615	714.314207512619	726.58783772841	781.916240168665
ENSG00000100867	83.4161507059133	6.21587478554923e-06	0.00144268297835882	0.0920643643251773	0.99988594921777	4.95344501542477e-05	not	60.860557611666	79.15631405013	109.786623832589	83.8611073292677
[truncated: 16,903 more rows]
